# Supplementary material for: NEDDylation promotes nuclear protein aggregation and protects the Ubiquitin Proteasome System upon proteotoxic stress
Source: Nat Commun. 2018 Oct 22;9:4376. doi: 10.1038/s41467-018-06365-0 (PMC6197266; doi:10.1038/s41467-018-06365-0)
Supplement: Supplementary file 4 — Supplementary Data 1 [file 41467_2018_6365_MOESM4_ESM.xlsx]

## Sheet: HS
Uniprot ID	MatchGroup (ID)	Description	Gene Name	Peptides HS_1	Peptides HS_2	Mean Ratio H/L HS	Ratio H/L HS_A	Ratio H/L HS_B	Mean Ratio H/L normalized HS	Ratio H/L normalized HS_1	Ratio H/L normalized HS_2	Intensity HS	Intensity HS_A	Intensity HS_B	Ratio H/L count HS_A	Ratio H/L count HS_B
P08670	P08670	Vimentin	VIM	71	63	0.928331	0.606063	1.2506	0.240195	0.217355	0.263035	37.2629	37.9099	36.616	268	117
Q15149	Q15149	Plectin	PLEC	204	239	1.39882	0.987685	1.80995	0.332343	0.416515	0.24817	33.4656	33.0085	33.9226	175	169
P49327	P49327	Fatty acid synthase	FASN	105	125	2.126	2.45059	1.80141	1.16853	1.89685	0.440208	34.1142	33.0474	35.1811	81	165
P78527	P78527	DNA-dependent protein kinase catalytic subunit	PRKDC	104	208	2.09734	2.66651	1.52817	1.10929	2.06595	0.152638	32.6352	31.0511	34.2193	28	205
Q00839	Q00839	Heterogeneous nuclear ribonucleoprotein U	HNRNPU	45	50	0.884991	0.929942	0.84004	0.0132502	0.400538	-0.374038	34.0088	33.2309	34.7868	85	111
P22626	P22626	Heterogeneous nuclear ribonucleoproteins A2/B1	HNRNPA2B1	32	33	0.505972	0.465086	0.546857	-0.154876	0.0167816	-0.326534	34.5551	34.0794	35.0308	97	76
Q08211	Q08211	ATP-dependent RNA helicase A	DHX9	58	55	0.698355	0.394404	1.00231	-0.144095	-0.0962213	-0.191969	32.802	32.6104	32.9935	91	80
P09651	P09651	Heterogeneous nuclear ribonucleoprotein A1	HNRNPA1	26	25	0.687016	0.686523	0.687509	0.0763574	0.288063	-0.135348	34.5127	34.0501	34.9753	86	70
Q00610	Q00610	Clathrin heavy chain 1	CLTC	61	93	2.36768	2.69167	2.04369	1.43001	2.1138	0.746227	32.9008	31.3305	34.471	26	120
P52272	P52272	Heterogeneous nuclear ribonucleoprotein M	HNRNPM	50	46	1.41894	1.10709	1.73079	0.707233	0.647913	0.766553	33.6301	33.1224	34.1378	71	62
Q6P2Q9	Q6P2Q9	Pre-mRNA-processing-splicing factor 8	PRPF8	58	97	1.10601	1.15724	1.05478	0.0533842	0.505281	-0.398513	31.6002	31.0972	32.1032	37	89
P43243	P43243	Matrin-3	MATR3	37	39	1.38925	0.820812	1.95769	0.57587	0.309526	0.842214	32.4332	31.6735	33.1928	63	60
O75643	O75643	U5 small nuclear ribonucleoprotein 200 kDa helicase	SNRNP200	51	86	1.11318	1.07683	1.14952	0.0984606	0.496002	-0.299081	31.0706	30.1615	31.9797	35	87
Q14204	Q14204	Cytoplasmic dynein 1 heavy chain 1	DYNC1H1	80	174	2.07342	2.40768	1.73916	1.09867	1.86128	0.336055	31.4812	30.3132	32.6492	16	101
P07900	P07900	Heat shock protein HSP 90-alpha	HSP90AA1	50	54	2.55979	2.82963	2.28995	1.91004	2.42704	1.39303	34.5665	34.3466	34.7864	52	62
O00567	O00567	Nucleolar protein 56	NOP56	32	33	0.306991	0.192825	0.421156	-0.374964	-0.297201	-0.452728	32.1239	31.7201	32.5278	65	49
Q14315	Q14315	Filamin-C	FLNC	86	121	2.55969	2.61824	2.50113	1.6122	2.0197	1.2047	32.5275	31.5461	33.5089	26	83
Q9NR30	Q9NR30	Nucleolar RNA helicase 2	DDX21	30	37	0.257022	0.296193	0.217851	-0.502592	-0.178208	-0.826975	31.3324	30.2578	32.407	40	68
O76021	O76021	Ribosomal L1 domain-containing protein 1	RSL1D1	30	28	0.408771	0.391438	0.426104	-0.262413	-0.147026	-0.377801	31.7467	31.4738	32.0197	57	49
Q9BQG0	Q9BQG0	Myb-binding protein 1A	MYBBP1A	36	52	1.66571	1.62868	1.70275	0.781971	1.10084	0.463099	30.7063	29.8698	31.5428	34	70
P63261	P63261	Actin, cytoplasmic 2	ACTG1	24	27	1.12978	1.79689	0.462681	0.4428	1.3841	-0.498505	34.217	33.0096	35.4245	40	64
P62805	P62805	Histone H4	HIST1H4A	21	16	0.180685	0.158983	0.202386	-0.42995	-0.21922	-0.640681	36.1489	37.1215	35.1763	78	24
P51991	P51991	Heterogeneous nuclear ribonucleoprotein A3	HNRNPA3	26	23	0.59814	0.617487	0.578794	-0.0428007	0.114234	-0.199835	32.9299	32.4445	33.4153	58	41
P05783	P05783	Keratin, type I cytoskeletal 18	KRT18	32	22	1.03624	0.688315	1.38416	0.430528	0.248656	0.6124	32.5431	33.0315	32.0547	75	22
Q12906	Q12906	Interleukin enhancer-binding factor 3	ILF3	27	37	0.423137	0.451541	0.394734	-0.37805	-0.0224489	-0.733651	32.0107	31.194	32.8273	41	56
P31943	P31943	Heterogeneous nuclear ribonucleoprotein H	HNRNPH1	20	20	1.10403	0.965544	1.24251	0.380896	0.57124	0.190552	33.5419	33.0467	34.0371	53	44
P21333	P21333	Filamin-A	FLNA	73	102	2.48334	2.75805	2.20864	1.48937	2.11686	0.861876	31.8661	30.9163	32.816	20	73
P11142	P11142	Heat shock cognate 71 kDa protein	HSPA8	28	32	1.49547	1.78237	1.20858	0.78069	1.25453	0.306845	32.6802	31.8854	33.4751	38	55
P38159	P38159	RNA-binding motif protein, X chromosome	RBMX	20	27	0.051632	0.176961	-0.0736969	-0.61618	-0.326299	-0.906061	32.7757	31.8486	33.7028	47	46
P14866	P14866	Heterogeneous nuclear ribonucleoprotein L	HNRNPL	22	27	1.03203	1.16884	0.895225	0.317243	0.642748	-0.00826141	32.6068	31.5964	33.6172	40	51
Q9Y2X3	Q9Y2X3	Nucleolar protein 58	NOP58	19	23	0.529364	0.493032	0.565695	-0.182353	-0.0473682	-0.317337	31.8034	31.5288	32.0779	49	37
P57053	P57053	Histone H2B type F-S	H2BFS	18	10	0.177207	0.0912598	0.263155	-0.427773	-0.306645	-0.548902	35.897	36.7907	35.0032	60	26
P35579	P35579	Myosin-9	MYH9	62	88	2.09614	2.49802	1.69426	1.11348	1.89045	0.336512	31.0351	30.3975	31.6726	22	62
P42704	P42704	Leucine-rich PPR motif-containing protein, mitochondrial	LRPPRC	38	72	2.2865	2.74194	1.83107	1.38834	2.1394	0.637286	31.2274	29.5628	32.892	7	77
O60506	O60506	Heterogeneous nuclear ribonucleoprotein Q	SYNCRIP	20	29	1.2997	1.31017	1.28924	0.576949	0.807025	0.346872	32.2002	31.5803	32.8201	36	47
O75533	O75533	Splicing factor 3B subunit 1	SF3B1	29	42	1.19636	1.11016	1.28256	0.371805	0.507516	0.236095	30.1338	29.3382	30.9294	29	53
P17844	P17844	Probable ATP-dependent RNA helicase DDX5	DDX5	22	33	1.04146	1.35879	0.724126	0.312295	0.930397	-0.305806	32.0168	30.6079	33.4257	25	57
Q14690	Q14690	Protein RRP5 homolog	PDCD11	39	57	1.39593	0.886979	1.90489	0.346533	0.257011	0.436055	30.4629	29.6802	31.2457	34	43
P02545	P02545	Prelamin-A/C	LMNA	40	39	1.57218	1.52617	1.61819	0.8536	1.05984	0.647361	32.4094	32.2452	32.5736	38	38
Q9H583	Q9H583	HEAT repeat-containing protein 1	HEATR1	45	64	1.19992	0.763667	1.63617	0.259794	0.0870554	0.432532	30.1943	29.6337	30.7549	31	44
P08238	P08238	Heat shock protein HSP 90-beta	HSP90AB1	44	54	2.45142	2.80116	2.10168	1.82308	2.40488	1.24129	33.5518	33.2925	33.8111	34	41
O43707	O43707	Alpha-actinin-4	ACTN4	28	46	1.29797	1.69452	0.901417	0.568966	1.11716	0.0207689	30.613	29.1363	32.0898	14	61
P19338	P19338	Nucleolin	NCL	23	27	1.52559	1.89181	1.15937	0.743333	1.39094	0.095722	31.8384	31.1156	32.5611	31	42
P22087	P22087	rRNA 2'-O-methyltransferase fibrillarin	FBL	20	16	0.284185	0.227864	0.340505	-0.381779	-0.202107	-0.561452	32.3329	32.319	32.3467	46	27
Q9Y490	Q9Y490	Talin-1	TLN1	54	87	2.25695	2.40765	2.10625	1.22122	1.78425	0.658189	31.1853	30.1746	32.196	15	57
Q8IY81	Q8IY81	pre-rRNA processing protein FTSJ3	FTSJ3	27	27	1.37944	1.18288	1.57599	0.528343	0.654619	0.402067	30.8027	30.1919	31.4134	32	38
P61978	P61978	Heterogeneous nuclear ribonucleoprotein K	HNRNPK	24	26	1.92518	2.05255	1.7978	1.09959	1.62513	0.574053	32.5669	31.7341	33.3997	30	39
O43390	O43390	Heterogeneous nuclear ribonucleoprotein R	HNRNPR	21	26	0.830457	0.925392	0.735522	0.158988	0.459327	-0.141351	31.5795	30.8006	32.3585	27	42
P06748	P06748	Nucleophosmin	NPM1	14	15	1.18964	1.648	0.73127	0.473564	1.20383	-0.2567	33.3791	33.1863	33.5719	33	36
P26599	P26599	Polypyrimidine tract-binding protein 1	PTBP1	19	22	1.76723	1.88456	1.64989	0.977027	1.42159	0.532467	32.0043	30.7003	33.3082	27	40
P07910	P07910	Heterogeneous nuclear ribonucleoproteins C1/C2	HNRNPC	18	17	1.04142	0.995231	1.0876	0.393524	0.545573	0.241474	33.5344	33.6836	33.3851	42	24
Q92616	Q92616	eIF-2-alpha kinase activator GCN1	GCN1	30	86	2.44983	2.67383	2.22583	1.57099	2.05915	1.08284	29.4805	27.7499	31.2112	10	55
P39023	P39023	60S ribosomal protein L3	RPL3	19	25	2.12564	2.44517	1.80612	1.13939	1.90616	0.372618	31.9773	31.1285	32.8261	22	43
P13010	P13010	X-ray repair cross-complementing protein 5	XRCC5	37	40	2.6408	2.39624	2.88536	1.88772	1.80248	1.97295	32.1423	31.62	32.6645	38	26
Q9BQE3	Q9BQE3	Tubulin alpha-1C chain	TUBA1C	18	24	1.69201	2.18615	1.19786	1.05376	1.79161	0.315914	32.428	31.2518	33.6043	24	40
O75369	O75369	Filamin-B	FLNB	37	85	2.27234	1.98331	2.56137	1.18162	1.34596	1.01728	29.8613	28.5335	31.189	31	32
P07355	P07355	Annexin A2	ANXA2	21	30	1.11838	1.55051	0.686254	0.421979	1.05374	-0.209779	31.5156	29.9037	33.1275	20	42
Q9UIG0	Q9UIG0	Tyrosine-protein kinase BAZ1B	BAZ1B	33	37	0.512335	-0.198196	1.22287	-0.436527	-0.753215	-0.11984	29.9488	29.8756	30.022	31	30
P68371	P68371	Tubulin beta-4B chain	TUBB4B	20	23	1.47537	1.97365	0.977097	0.814422	1.55051	0.0783365	32.4043	31.198	33.6105	22	39
O43143	O43143	Pre-mRNA-splicing factor ATP-dependent RNA helicase DHX15	DHX15	18	25	0.34283	0.31371	0.371949	-0.379778	-0.24768	-0.511876	30.3574	29.8969	30.8179	30	31
Q9NX58	Q9NX58	Cell growth-regulating nucleolar protein	LYAR	18	18	0.293212	0.398022	0.188401	-0.385114	-0.139633	-0.630595	30.5731	30.1462	31	37	24
O75367	O75367	Core histone macro-H2A.1	H2AFY	17	15	0.136321	0.237441	0.0352017	-0.503508	-0.264582	-0.742434	31.4572	31.8361	31.0783	42	19
P14618	P14618	Pyruvate kinase PKM	PKM	3	35	1.16248	1.95546	0.369494	0.441614	1.43547	-0.552241	29.3981	25.5507	33.2456	4	56
P36578	P36578	60S ribosomal protein L4	RPL4	25	26	1.90897	2.04872	1.76922	1.22979	1.56716	0.89243	32.7174	31.8355	33.5992	28	31
Q9H0A0	Q9H0A0	RNA cytidine acetyltransferase	NAT10	22	35	0.257197	-0.21078	0.725174	-0.591642	-0.787717	-0.395568	29.7405	28.7629	30.718	19	40
P12956	P12956	X-ray repair cross-complementing protein 6	XRCC6	36	28	2.65132	2.38532	2.91732	1.9393	1.88924	1.98936	32.1312	31.588	32.6744	29	26
O60264	O60264	SWI/SNF-related matrix-associated actin-dependent regulator of chromatin subfamily A member 5	SMARCA5	32	33	0.902157	0.129085	1.67523	-0.0576931	-0.498219	0.382833	30.0011	30.0637	29.9385	39	16
P05141	P05141	ADP/ATP translocase 2	SLC25A5	12	18	0.309551	0.535854	0.0832474	-0.42263	0.0363276	-0.881587	31.6522	30.5286	32.7758	21	34
Q14974	Q14974	Importin subunit beta-1	KPNB1	29	36	2.41182	2.45649	2.36715	1.68992	2.01482	1.36502	31.4098	30.6239	32.1957	25	29
P68104	P68104	Elongation factor 1-alpha 1	EEF1A1	11	20	1.51186	1.9895	1.03422	0.674325	1.48316	-0.134509	32.3829	31.1125	33.6533	14	40
Q02878	Q02878	60S ribosomal protein L6	RPL6	14	20	1.57667	1.69261	1.46074	0.711341	1.21779	0.204892	32.0914	31.0635	33.1192	17	36
Q9BZE4	Q9BZE4	Nucleolar GTP-binding protein 1	GTPBP4	26	19	1.20873	0.977243	1.44021	0.510336	0.440527	0.580145	30.6847	30.526	30.8434	35	17
P46087	P46087	Probable 28S rRNA (cytosine(4447)-C(5))-methyltransferase	NOP2	18	27	0.264053	0.384713	0.143394	-0.550465	-0.176202	-0.924728	30.779	29.8802	31.6778	16	36
P61247	P61247	40S ribosomal protein S3a	RPS3A	16	21	2.01916	2.05095	1.98736	1.28619	1.65521	0.917164	32.1815	31.6532	32.7097	28	24
P11387	P11387	DNA topoisomerase 1	TOP1	12	28	0.914378	1.43216	0.396598	0.162232	0.782493	-0.458029	29.9324	28.2382	31.6267	8	44
P31942	P31942	Heterogeneous nuclear ribonucleoprotein H3	HNRNPH3	10	12	0.56117	0.478299	0.644041	-0.0390487	0.0533895	-0.131487	31.8891	31.4108	32.3674	31	21
Q14980	Q14980	Nuclear mitotic apparatus protein 1	NUMA1	41	51	1.17888	0.447949	1.90981	0.186486	-0.142943	0.515914	29.7846	29.4764	30.0928	29	22
Q9NZI8	Q9NZI8	Insulin-like growth factor 2 mRNA-binding protein 1	IGF2BP1	19	20	2.44158	2.6319	2.25127	1.75261	2.04942	1.45581	31.0003	29.9721	32.0284	24	26
Q07955	Q07955	Serine/arginine-rich splicing factor 1	SRSF1	17	18	-0.0560361	0.0692898	-0.181362	-0.648753	-0.384697	-0.912809	31.9211	31.2809	32.5613	28	22
Q14697	Q14697	Neutral alpha-glucosidase AB	GANAB	14	30	1.46438	2.5206	0.408168	0.805771	2.06502	-0.453478	29.4643	27.807	31.1216	6	44
Q9Y5B9	Q9Y5B9	FACT complex subunit SPT16	SUPT16H	30	37	1.40959	1.16768	1.6515	0.327895	0.565207	0.0905825	30.5694	30.1276	31.0113	26	23
P23246	P23246	Splicing factor, proline- and glutamine-rich	SFPQ	12	31	1.86112	2.45225	1.26999	1.026	1.82721	0.224781	30.4752	28.3144	32.6361	4	45
P26038	P26038	Moesin	MSN	9	38	1.15166	1.70801	0.595313	0.427778	1.1932	-0.337649	29.8302	27.7561	31.9043	8	41
O00571	O00571	ATP-dependent RNA helicase DDX3X	DDX3X	24	29	1.43558	1.63348	1.23769	0.76224	1.12525	0.399226	30.8811	29.6186	32.1436	12	36
P60842	P60842	Eukaryotic initiation factor 4A-I	EIF4A1	20	22	1.83763	2.30894	1.36631	1.09705	1.80805	0.386038	31.4972	30.5262	32.4681	17	31
P62701	P62701	40S ribosomal protein S4, X isoform	RPS4X	20	21	1.53151	1.56574	1.49728	0.86045	1.1595	0.5614	32.2797	31.7401	32.8193	24	24
Q15233	Q15233	Non-POU domain-containing octamer-binding protein	NONO	19	31	1.92266	2.57277	1.27256	1.21237	1.99841	0.426318	32.0613	30.8007	33.3219	11	37
Q12905	Q12905	Interleukin enhancer-binding factor 2	ILF2	19	14	0.665331	0.816968	0.513693	-0.0180967	0.282025	-0.318218	31.0621	31.4879	30.6363	35	13
Q15717	Q15717	ELAV-like protein 1	ELAVL1	16	16	0.654956	0.506602	0.80331	0.0315819	-0.00323527	0.0663992	31.1919	31.1589	31.225	32	16
P46777	P46777	60S ribosomal protein L5	RPL5	15	17	1.85984	2.07362	1.64607	1.09622	1.50304	0.689389	31.8148	31.2295	32.4001	20	28
Q9UQ35	Q9UQ35	Serine/arginine repetitive matrix protein 2	SRRM2	9	43	0.763131	1.19421	0.332049	-0.303706	0.58477	-1.19218	28.9813	27.1014	30.8612	6	42
P06733	P06733	Alpha-enolase	ENO1	9	28	1.10181	1.75061	0.453017	0.40641	1.18865	-0.375834	30.0762	27.2897	32.8628	9	38
P46940	P46940	Ras GTPase-activating-like protein IQGAP1	IQGAP1	34	68	2.28608	2.33503	2.23713	1.23461	1.68145	0.787767	30.3509	29.3359	31.3659	8	38
O00148	O00148	ATP-dependent RNA helicase DDX39A	DDX39A	16	22	1.52501	1.88897	1.16105	0.830352	1.38034	0.280362	31.1583	30.6224	31.6942	20	25
P22314	P22314	Ubiquitin-like modifier-activating enzyme 1	UBA1	26	35	2.4907	2.62328	2.35812	1.67069	2.12658	1.21481	31.3033	30.5743	32.0323	15	29
Q9BUJ2	Q9BUJ2	Heterogeneous nuclear ribonucleoprotein U-like protein 1	HNRNPUL1	23	24	1.5571	1.4577	1.6565	0.808411	0.915406	0.701416	31.0933	30.4463	31.7403	21	23
Q96PK6	Q96PK6	RNA-binding protein 14	RBM14	15	20	0.779423	0.795435	0.763412	0.0595895	0.262313	-0.143134	31.259	30.1858	32.3321	17	27
Q15029	Q15029	116 kDa U5 small nuclear ribonucleoprotein component	EFTUD2	28	18	1.20832	1.05033	1.36631	0.469081	0.589476	0.348686	29.1515	29.7894	28.5135	33	10
Q5JTH9	Q5JTH9	RRP12-like protein	RRP12	25	43	1.64762	1.24397	2.05127	0.618698	0.713432	0.523963	30.2863	29.7642	30.8085	16	27
P11940	P11940	Polyadenylate-binding protein 1	PABPC1	22	26	2.53568	2.6288	2.44257	1.84748	2.11999	1.57497	31.4818	30.6497	32.3139	16	27
Q86VP6	Q86VP6	Cullin-associated NEDD8-dissociated protein 1	CAND1	20	30	2.35841	2.35766	2.35916	1.64578	1.89798	1.39358	29.6447	28.7358	30.5536	27	16
P49588	P49588	Alanine--tRNA ligase, cytoplasmic	AARS	22	33	2.39807	2.50782	2.28833	1.70499	2.01618	1.3938	29.5514	28.9248	30.1779	27	15
Q1KMD3	Q1KMD3	Heterogeneous nuclear ribonucleoprotein U-like protein 2	HNRNPUL2	22	19	0.784294	0.577924	0.990664	-0.0755814	0.0187766	-0.169939	30.21	30.2383	30.1818	25	17
P11388	P11388	DNA topoisomerase 2-alpha	TOP2A	20	29	0.404841	0.130799	0.678883	-0.584553	-0.460072	-0.709033	28.7581	28.1944	29.3217	17	25
P62995	P62995	Transformer-2 protein homolog beta	TRA2B	12	10	0.195455	0.294782	0.0961269	-0.492687	-0.141176	-0.844199	31.1214	31.1118	31.1311	22	20
P55060	P55060	Exportin-2	CSE1L	29	36	2.92375	2.72229	3.1252	2.1752	2.33231	2.0181	34.1996	34.7753	33.6239	15	26
O00410	O00410	Importin-5	IPO5	21	28	2.59557	2.30574	2.8854	1.89187	1.84052	1.94321	28.845	28.3691	29.3209	28	13
P63244	P63244	Receptor of activated protein C kinase 1	RACK1	18	20	2.00484	2.70359	1.30609	1.34872	2.27208	0.425352	31.5717	30.8533	32.29	16	24
Q13085	Q13085	Acetyl-CoA carboxylase 1	ACACA	14	64	2.00597	1.85551	2.15643	1.03674	1.26801	0.805458	28.7202	26.9764	30.464	12	28
P16401	P16401	Histone H1.5	HIST1H1B	13	11	0.113381	0.181039	0.0457225	-0.499341	-0.259599	-0.739083	32.8877	33.2282	32.5472	23	17
O60832	O60832	H/ACA ribonucleoprotein complex subunit 4	DKC1	11	19	0.131314	0.205768	0.0568609	-0.576739	-0.356716	-0.796761	30.0278	28.9693	31.0862	14	26
Q9NZM1	Q9NZM1	Myoferlin	MYOF	2	50	0.529392	0.399773	0.659011	-0.380973	-0.0374288	-0.724516	26.6545	23.3503	29.9586	1	39
O14980	O14980	Exportin-1	XPO1	25	35	2.7353	2.77235	2.69824	1.99765	2.26129	1.73401	30.1891	29.0663	31.3119	5	34
P38919	P38919	Eukaryotic initiation factor 4A-III	EIF4A3	19	18	0.136478	0.204767	0.0681893	-0.494962	-0.348005	-0.641919	30.5175	30.3165	30.7186	24	15
O00159	O00159	Unconventional myosin-Ic	MYO1C	18	30	1.1969	1.52015	0.873656	0.44946	0.94875	-0.0498302	29.2671	28.2438	30.2904	15	24
P56192	P56192	Methionine--tRNA ligase, cytoplasmic	MARS	16	19	2.8046	4.10098	1.50823	2.1684	3.66072	0.676087	29.2685	28.3117	30.2254	25	14
Q14103	Q14103	Heterogeneous nuclear ribonucleoprotein D0	HNRNPD	13	14	0.712239	0.619929	0.804549	0.142446	0.209017	0.0758749	30.8091	30.5166	31.1016	21	18
Q9H7B2	Q9H7B2	Ribosome production factor 2 homolog	RPF2	12	14	0.733491	0.776609	0.690372	0.146794	0.391878	-0.0982893	30.5298	30.2976	30.762	21	18
P62241	P62241	40S ribosomal protein S8	RPS8	15	17	1.74536	2.07307	1.41765	1.0531	1.64667	0.459537	32.2742	31.8049	32.7436	18	20
Q9NVP1	Q9NVP1	ATP-dependent RNA helicase DDX18	DDX18	14	17	0.442845	0.407081	0.478609	-0.197534	-0.197881	-0.197186	29.5561	28.8358	30.2765	17	21
Q13151	Q13151	Heterogeneous nuclear ribonucleoprotein A0	HNRNPA0	14	13	1.22961	1.40681	1.05242	0.599403	0.889863	0.308943	31.0018	30.4275	31.5761	23	15
P15880	P15880	40S ribosomal protein S2	RPS2	13	15	2.08303	2.31999	1.84607	1.45651	1.90481	1.0082	31.6458	31.002	32.2897	22	16
P49411	P49411	Elongation factor Tu, mitochondrial	TUFM	10	25	0.813123	1.30883	0.31742	0.175419	0.777115	-0.426276	30.231	28.0354	32.4265	9	29
P62979	P62979	Ubiquitin-40S ribosomal protein S27a	RPS27A	10	9	1.63775	1.06081	2.21468	0.979853	0.717561	1.24215	33.5837	33.4119	33.7555	23	15
P46063	P46063	ATP-dependent DNA helicase Q1	RECQL	8	18	3.09699	3.93857	2.25541	1.7289	2.20229	1.2555	28.5583	27.7095	29.407	11	27
Q09666	Q09666	Neuroblast differentiation-associated protein AHNAK	AHNAK	42	144	3.36502	2.71559	4.01444	2.23885	2.09903	2.37868	31.1594	29.5639	32.7548	4	33
Q08945	Q08945	FACT complex subunit SSRP1	SSRP1	26	12	1.55653	1.27709	1.83597	0.78351	0.67708	0.889941	30.1991	30.7117	29.6865	30	7
Q04637	Q04637	Eukaryotic translation initiation factor 4 gamma 1	EIF4G1	16	41	2.33838	2.35986	2.3169	1.5086	1.79352	1.22367	29.3687	28.0013	30.736	12	25
Q14498	Q14498	RNA-binding protein 39	RBM39	13	19	1.65981	1.67816	1.64145	0.863138	1.16253	0.563744	29.6135	28.6311	30.5959	16	21
P52597	P52597	Heterogeneous nuclear ribonucleoprotein F	HNRNPF	13	14	1.44306	1.42669	1.45943	0.780263	0.884168	0.676358	31.0353	30.4459	31.6247	21	16
O60306	O60306	Intron-binding protein aquarius	AQR	11	38	1.15367	1.11583	1.1915	0.258252	0.61504	-0.0985364	27.848	26.8013	28.8946	9	28
P13639	P13639	Elongation factor 2	EEF2	11	31	1.17946	1.46347	0.895458	0.474004	0.987466	-0.0394586	30.7688	30.0206	31.517	5	32
Q16629	Q16629	Serine/arginine-rich splicing factor 7	SRSF7	11	11	0.417198	0.245496	0.5889	-0.144936	-0.198361	-0.0915099	31.2849	31.0571	31.5128	24	13
P23396	P23396	40S ribosomal protein S3	RPS3	17	18	2.01424	2.28398	1.74451	1.27413	1.85164	0.696617	31.4176	31.0084	31.8269	20	16
P62136	P62136	Serine/threonine-protein phosphatase PP1-alpha catalytic subunit	PPP1CA	16	12	0.739591	1.08807	0.391108	0.112496	0.581303	-0.35631	29.7683	29.2074	30.3291	18	18
Q5SSJ5	Q5SSJ5	Heterochromatin protein 1-binding protein 3	HP1BP3	14	19	0.655617	0.612305	0.69893	0.035707	0.137766	-0.0663519	29.8198	28.8787	30.761	15	21
P68431	P68431	Histone H3.1	HIST1H3A	14	9	0.289247	0.0593554	0.519139	-0.429707	-0.283088	-0.576325	35.3873	35.9381	34.8364	23	13
Q92621	Q92621	Nuclear pore complex protein Nup205	NUP205	11	44	2.01761	2.34088	1.69434	1.05564	1.75988	0.351402	27.882	26.0657	29.6983	7	29
O95573	O95573	Long-chain-fatty-acid--CoA ligase 3	ACSL3	10	24	1.76119	2.72511	0.797262	1.14168	2.32348	-0.040126	28.4479	26.7158	30.18	10	26
P25705	P25705	ATP synthase subunit alpha, mitochondrial	ATP5A1	9	23	0.788482	1.45754	0.119423	0.232052	1.12565	-0.661547	29.0531	26.4253	31.681	10	26
Q07666	Q07666	KH domain-containing, RNA-binding, signal transduction-associated protein 1	KHDRBS1	6	13	1.33453	2.18218	0.486869	0.648933	1.71633	-0.418465	29.946	27.3961	32.496	8	28
P35637	P35637	RNA-binding protein FUS	FUS	6	11	1.25675	2.07574	0.43776	0.522036	1.38477	-0.340697	29.5571	27.1999	31.9144	7	29
P07814	P07814	Bifunctional glutamate/proline--tRNA ligase	EPRS	25	50	2.3121	2.618	2.00619	1.24056	1.95877	0.522357	29.5948	28.5911	30.5984	4	31
O95373	O95373	Importin-7	IPO7	19	25	2.37245	2.5853	2.1596	1.53611	2.05558	1.01664	29.6864	28.809	30.5638	9	26
P53621	P53621	Coatomer subunit alpha	COPA	13	37	2.44256	3.35699	1.52812	1.52745	2.90929	0.145612	28.6523	27.1427	30.162	14	21
Q14839	Q14839	Chromodomain-helicase-DNA-binding protein 4	CHD4	12	43	1.35457	1.22052	1.48862	0.350751	0.529271	0.172231	28.8415	27.871	29.812	5	30
P62277	P62277	40S ribosomal protein S13	RPS13	8	10	1.4273	1.63483	1.21977	0.806118	1.18377	0.428464	30.9843	30.9351	31.0335	19	16
Q9P2J5	Q9P2J5	Leucine--tRNA ligase, cytoplasmic	LARS	19	34	2.14765	2.53341	1.76188	1.38664	1.97493	0.798341	29.3473	28.3097	30.3848	7	27
P62424	P62424	60S ribosomal protein L7a	RPL7A	15	14	1.61441	2.06178	1.16704	1.02087	1.6918	0.349931	31.5724	30.987	32.1578	14	20
Q8TDN6	Q8TDN6	Ribosome biogenesis protein BRX1 homolog	BRIX1	15	13	0.38024	0.40806	0.35242	-0.190878	-0.0167017	-0.365054	30.3007	29.6816	30.9198	19	15
P40939	P40939	Trifunctional enzyme subunit alpha, mitochondrial	HADHA	5	29	0.687649	1.11563	0.259664	0.104239	0.675274	-0.466795	27.7924	24.2127	31.372	3	31
Q9UKM9	Q9UKM9	RNA-binding protein Raly	RALY	17	10	0.923301	0.738379	1.10822	0.311514	0.283092	0.339936	30.9704	31.0852	30.8556	21	12
P16403	P16403	Histone H1.2	HIST1H1C	12	12	0.219272	0.233152	0.205393	-0.354669	-0.136537	-0.572801	33.2466	33.8235	32.6697	19	14
Q6FI13	Q16777;Q6FI13	Histone H2A type 2-A	HIST2H2AA3	7	6	0.218922	0.113034	0.324811	-0.334525	-0.237081	-0.431968	34.957	36.1947	33.7193	25	8
P04083	P04083	Annexin A1	ANXA1	24	23	2.70515	2.84623	2.56406	1.99136	2.3051	1.67762	31.1688	30.9324	31.4052	17	15
A6NHR9	A6NHR9	Structural maintenance of chromosomes flexible hinge domain-containing protein 1	SMCHD1	13	41	1.43574	1.3921	1.47939	0.419253	0.766468	0.0720372	28.3265	26.8721	29.7809	5	27
Q99613	Q99613	Eukaryotic translation initiation factor 3 subunit C	EIF3C	13	20	1.89156	2.15332	1.6298	1.07828	1.59927	0.557288	28.7208	27.6807	29.761	15	17
Q5VYK3	Q5VYK3	Proteasome-associated protein ECM29 homolog	ECM29	11	40	2.30134	2.41405	2.18862	1.47652	1.82289	1.13014	27.9526	26.5855	29.3197	12	20
Q14669	Q14669	E3 ubiquitin-protein ligase TRIP12	TRIP12	7	32	0.761141	0.866473	0.65581	-0.0368942	0.520045	-0.593833	26.9549	25.1281	28.7818	7	25
Q7KZF4	Q7KZF4	Staphylococcal nuclease domain-containing protein 1	SND1	17	33	1.49036	1.26466	1.71607	0.720195	0.598175	0.842214	29.2746	27.8921	30.6572	3	28
Q29RF7	Q29RF7	Sister chromatid cohesion protein PDS5 homolog A	PDS5A	17	33	3.84419	5.66258	2.02581	2.90455	5.15999	0.64911	28.6077	27.8945	29.3209	16	15
Q92841	Q92841	Probable ATP-dependent RNA helicase DDX17	DDX17	15	29	1.24745	1.65567	0.839234	0.47138	1.00346	-0.0606982	29.5557	27.6495	31.4619	3	28
P23381	P23381	Tryptophan--tRNA ligase, cytoplasmic	WARS	14	9	3.22906	4.50691	1.95121	2.63895	4.07151	1.20639	28.5062	27.7157	29.2967	19	12
Q15424	Q15424	Scaffold attachment factor B1	SAFB	11	23	1.24615	0.921055	1.57124	0.222603	0.314406	0.130799	28.999	28.3284	29.6696	10	21
P04899	P04899	Guanine nucleotide-binding protein G(i) subunit alpha-2	GNAI2	11	13	1.53534	2.36564	0.705049	0.887348	1.76549	0.00920381	29.1745	28.1059	30.2432	18	13
P62280	P62280	40S ribosomal protein S11	RPS11	11	12	1.67888	1.8819	1.47586	0.958768	1.38847	0.529071	31.5466	31.1049	31.9884	16	15
P18621	P18621;A0A0A6YYL6	60S ribosomal protein L17	RPL17	10	9	1.78442	2.14058	1.42825	1.20889	1.73196	0.685806	30.9908	30.6851	31.2965	16	15
Q14978	Q14978	Nucleolar and coiled-body phosphoprotein 1	NOLC1	10	8	0.528786	0.263635	0.793937	-0.443856	-0.342415	-0.545298	29.7869	30.5715	29.0022	18	13
P04843	P04843	Dolichyl-diphosphooligosaccharide--protein glycosyltransferase subunit 1	RPN1	5	21	1.81322	3.41967	0.206768	0.699402	1.92235	-0.523546	28.4692	25.7466	31.1918	7	24
P27708	P27708	CAD protein	CAD	20	43	2.41753	2.68545	2.14962	1.31368	2.01382	0.613532	29.0436	27.6849	30.4022	7	23
O00541	O00541	Pescadillo homolog	PES1	19	13	1.30806	1.08834	1.52777	0.63689	0.568908	0.704872	29.5925	29.391	29.794	23	7
Q15397	Q15397	Pumilio homolog 3	PUM3	17	16	0.966116	0.494364	1.43787	0.233838	-0.106281	0.573956	28.8794	28.5536	29.2051	19	11
Q13242	Q13242	Serine/arginine-rich splicing factor 9	SRSF9	13	12	0.126515	0.288772	-0.0357418	-0.383335	-0.138997	-0.627672	30.6229	30.4677	30.778	17	13
P62906	P62906	60S ribosomal protein L10a	RPL10A	12	11	2.00949	2.25909	1.75988	1.37876	1.7649	0.992623	31.0718	30.7382	31.4054	14	16
P63010	P63010	AP-2 complex subunit beta	AP2B1	11	25	1.87753	1.96203	1.79302	1.19248	1.43456	0.950394	28.9293	27.6989	30.1597	13	17
Q15050	Q15050	Ribosome biogenesis regulatory protein homolog	RRS1	11	16	0.502289	0.547351	0.457226	-0.106397	0.016639	-0.229433	30.1116	29.5516	30.6716	18	12
P49792	P49792	E3 SUMO-protein ligase RanBP2	RANBP2	9	61	1.55471	1.19818	1.91123	0.619647	0.648189	0.591105	27.9186	25.7214	30.1158	8	22
O00767	O00767	Acyl-CoA desaturase	SCD	7	10	0.973983	1.79793	0.15004	0.254627	1.27846	-0.769207	29.2737	28.3156	30.2318	8	22
Q02241	Q02241	Kinesin-like protein KIF23	KIF23	6	20	0.408195	0.622556	0.193835	-0.371329	0.0706641	-0.813322	28.0206	25.8615	30.1797	4	26
P06576	P06576	ATP synthase subunit beta, mitochondrial	ATP5B	4	20	0.360728	0.69813	0.0233263	-0.232973	0.271067	-0.737014	28.2144	25.0882	31.3406	5	25
P20700	P20700	Lamin-B1	LMNB1	32	14	1.54734	1.55729	1.5374	0.957228	1.05839	0.856069	29.7483	30.2204	29.2762	23	6
Q96GQ7	Q96GQ7	Probable ATP-dependent RNA helicase DDX27	DDX27	17	14	0.75641	0.424815	1.08801	0.0896142	-0.0301625	0.209391	29.126	29.0912	29.1607	18	11
P25205	P25205	DNA replication licensing factor MCM3	MCM3	16	19	1.66657	1.86414	1.469	0.93689	1.23909	0.634686	28.5153	27.8905	29.1401	20	9
Q7Z6Z7	Q7Z6Z7	E3 ubiquitin-protein ligase HUWE1	HUWE1	12	62	5.04195	5.6527	4.4321	2.66853	3.6596	1.6771	28.0314	26.2235	29.8393	4	25
Q9H4M9	Q9H4M9	EH domain-containing protein 1	EHD1	12	20	1.79575	2.25202	1.33948	1.16229	1.77981	0.544782	28.746	27.6081	29.8838	20	9
P62826	P62826	GTP-binding nuclear protein Ran	RAN	11	11	1.26609	1.6396	0.892585	0.530484	1.02141	0.0395595	30.3563	29.6577	31.0549	14	15
P61313	P61313	60S ribosomal protein L15	RPL15	11	10	1.50052	1.5612	1.43984	0.839374	1.16253	0.516217	30.7061	30.4065	31.0057	17	12
Q00325	Q00325	Phosphate carrier protein, mitochondrial	SLC25A3	4	13	0.48012	0.807602	0.152638	-0.261212	0.366812	-0.889236	29.4926	27.3553	31.6299	5	24
Q8TDD1	Q8TDD1	ATP-dependent RNA helicase DDX54	DDX54	16	20	1.00262	0.925392	1.07984	0.236666	0.340164	0.133169	30.5478	31.5218	29.5738	11	17
P54578	P54578	Ubiquitin carboxyl-terminal hydrolase 14	USP14	15	17	2.34662	2.41948	2.27375	1.76128	1.93783	1.58472	29.2389	28.6657	29.8121	21	7
P78371	P78371	T-complex protein 1 subunit beta	CCT2	13	21	2.14601	3.27587	1.01614	1.41584	2.68932	0.142348	29.5019	28.3118	30.692	7	21
P43686	P43686	26S protease regulatory subunit 6B	PSMC4	10	11	2.30484	2.77796	1.83171	1.67911	2.28173	1.07649	28.1625	27.4155	28.9095	13	15
P84103	P84103	Serine/arginine-rich splicing factor 3	SRSF3	9	11	0.208625	0.334683	0.0825663	-0.456733	-0.206978	-0.706488	31.3054	30.8756	31.7353	16	12
P26640	P26640	Valine--tRNA ligase	VARS	20	34	2.36703	2.74648	1.98758	1.4806	2.18307	0.778124	29.1158	28.1894	30.0422	6	21
P62269	P62269	40S ribosomal protein S18	RPS18	14	9	1.36437	1.63073	1.09801	0.743339	1.18568	0.301002	30.3175	30.7215	29.9136	17	10
Q92973	Q92973	Transportin-1	TNPO1	12	19	2.52746	2.73264	2.32227	1.89507	2.19966	1.59048	28.5826	27.4801	29.685	16	11
Q9BVP2	Q9BVP2	Guanine nucleotide-binding protein-like 3	GNL3	12	17	1.20608	1.12281	1.28936	0.543273	0.517931	0.568616	29.4855	28.656	30.3149	15	12
P32969	P32969	60S ribosomal protein L9	RPL9	12	11	2.57895	2.88713	2.27077	1.95305	2.43315	1.47296	30.7501	30.378	31.1223	13	14
Q14692	Q14692	Ribosome biogenesis protein BMS1 homolog	BMS1	11	32	1.00752	0.585828	1.42921	-0.0006087	-0.104077	0.10286	28.6499	27.666	29.6337	9	18
Q8IVF2	Q8IVF2	Protein AHNAK2	AHNAK2	8	74	2.30077	1.62565	2.97591	1.34358	1.06475	1.62241	28.7321	26.2559	31.2083	8	19
Q14676	Q14676	Mediator of DNA damage checkpoint protein 1	MDC1	6	24	1.29526	1.54508	1.04544	0.0274355	0.336398	-0.281527	27.5761	26.0127	29.1395	5	22
P54136	P54136	Arginine--tRNA ligase, cytoplasmic	RARS	27	29	2.46578	2.69935	2.2322	1.80241	2.12088	1.48393	30.4948	29.7426	31.247	6	20
P33993	P33993	DNA replication licensing factor MCM7	MCM7	24	24	2.00149	2.29775	1.70523	1.31629	1.75711	0.875466	30.6821	30.4831	30.8812	9	17
Q9BSJ8	Q9BSJ8	Extended synaptotagmin-1	ESYT1	17	20	1.94474	2.59989	1.2896	1.0298	1.9601	0.0994973	28.6456	27.9117	29.3796	4	22
Q12874	Q12874	Splicing factor 3A subunit 3	SF3A3	16	12	1.52915	1.25478	1.80352	0.887138	0.866077	0.908198	28.9868	28.5217	29.4519	17	9
Q9BVI4	Q9BVI4	Nucleolar complex protein 4 homolog	NOC4L	14	18	1.26553	0.918463	1.61259	0.669126	0.449324	0.888928	28.9361	28.1898	29.6824	16	10
O95239	O95239	Chromosome-associated kinesin KIF4A	KIF4A	13	24	1.9032	2.24589	1.56052	0.964412	1.7455	0.183328	27.8148	26.8278	28.8017	13	13
P27635	P27635	60S ribosomal protein L10	RPL10	13	13	1.60123	1.8948	1.30766	0.907923	1.36452	0.45133	31.2883	30.5958	31.9808	12	14
Q15365	Q15365	Poly(rC)-binding protein 1	PCBP1	13	12	1.89067	2.14688	1.63445	1.34732	1.76651	0.928124	31.16	30.504	31.8159	13	13
O60287	O60287	Nucleolar pre-ribosomal-associated protein 1	URB1	12	23	1.16392	1.00101	1.32682	0.30749	0.53037	0.0846086	27.2797	26.4622	28.0971	8	18
Q9NTZ6	Q9NTZ6	RNA-binding protein 12	RBM12	7	14	1.64576	1.22299	2.06853	0.799404	0.837863	0.760945	27.4453	26.1078	28.7828	7	19
P00367	P00367	Glutamate dehydrogenase 1, mitochondrial	GLUD1	0	21	NaN	NaN	-0.160298	NaN	NaN	-0.932857	NaN	NaN	31.4619	0	26
P62917	P62917	60S ribosomal protein L8	RPL8	14	14	2.00521	2.29954	1.71088	1.28816	1.8182	0.758133	31.2933	30.6501	31.9366	12	13
P18754	P18754	Regulator of chromosome condensation	RCC1	13	14	0.722919	0.970338	0.4755	0.11432	0.473735	-0.245095	29.2444	28.4418	30.047	14	11
P62937	P62937	Peptidyl-prolyl cis-trans isomerase A	PPIA	13	13	2.64194	2.83752	2.44636	2.03126	2.44824	1.61429	32.8572	32.5778	33.1366	12	13
Q14764	Q14764	Major vault protein	MVP	12	4	1.85868	2.22663	1.49072	1.05064	1.68997	0.411318	27.1366	27.5725	26.7007	18	7
O75691	O75691	Small subunit processome component 20 homolog	UTP20	10	45	1.50708	0.847356	2.16681	0.730518	0.500598	0.960438	27.5902	25.9164	29.2641	3	22
P50990	P50990	T-complex protein 1 subunit theta	CCT8	10	17	1.3478	1.89817	0.797428	0.624841	1.25828	-0.00859519	28.7783	27.8066	29.7499	13	12
P61254	P61254	60S ribosomal protein L26	RPL26	10	13	1.50827	1.8	1.21655	0.816598	1.25302	0.380175	30.9185	30.7298	31.1071	13	12
P62753	P62753	40S ribosomal protein S6	RPS6	9	14	1.67502	1.87082	1.47923	1.0723	1.52767	0.616922	31.5556	30.9835	32.1278	10	15
Q99729	Q99729	Heterogeneous nuclear ribonucleoprotein A/B	HNRNPAB	8	7	0.216974	0.346078	0.0878702	-0.378963	-0.153735	-0.604191	29.9037	29.9255	29.8819	18	7
P09874	P09874	Poly [ADP-ribose] polymerase 1	PARP1	18	25	2.06911	1.50233	2.63589	1.30452	0.955834	1.6532	30.0314	29.7279	30.335	13	11
P18124	P18124	60S ribosomal protein L7	RPL7	17	16	2.06812	2.20116	1.93508	1.24345	1.74395	0.742955	32.1569	31.9503	32.3635	15	9
P06493	P06493	Cyclin-dependent kinase 1	CDK1	15	14	2.18236	2.49603	1.86869	1.60603	2.03682	1.17524	30.4509	30.2219	30.6798	11	13
Q8N1F7	Q8N1F7	Nuclear pore complex protein Nup93	NUP93	14	14	1.47399	1.60753	1.34045	0.794465	0.982583	0.606348	28.1938	27.3003	29.0873	16	8
P55072	P55072	Transitional endoplasmic reticulum ATPase	VCP	12	13	2.36823	3.43189	1.30457	0.987088	1.38211	0.592062	28.1593	27.7284	28.5903	20	4
P26368	P26368	Splicing factor U2AF 65 kDa subunit	U2AF2	11	17	1.52109	1.91322	1.12895	0.945972	1.46863	0.423309	29.6116	28.1014	31.1218	5	19
Q9H0S4	Q9H0S4	Probable ATP-dependent RNA helicase DDX47	DDX47	11	15	0.759853	0.949049	0.570657	0.108337	0.434668	-0.217994	29.2965	28.7052	29.8878	12	12
Q9Y262	Q9Y262	Eukaryotic translation initiation factor 3 subunit L	EIF3L	11	10	1.7773	2.37337	1.18123	1.11223	1.903	0.321466	27.996	27.3429	28.6492	16	8
P50991	P50991	T-complex protein 1 subunit delta	CCT4	10	17	1.44406	2.33634	0.551787	0.77147	1.79252	-0.249582	29.0644	27.8829	30.2459	14	10
P62829	P62829	60S ribosomal protein L23	RPL23	8	10	1.1684	1.29031	1.04649	0.498349	0.83552	0.161178	31.1015	30.7965	31.4064	14	10
Q5T4S7	Q5T4S7	E3 ubiquitin-protein ligase UBR4	UBR4	4	52	2.10759	2.18174	2.03344	1.33102	1.71427	0.947778	26.7946	24.4852	29.1039	4	20
P16615	P16615	Sarcoplasmic/endoplasmic reticulum calcium ATPase 2	ATP2A2	2	23	0.485668	0.287236	0.684101	-0.605615	-0.416673	-0.794557	27.1834	24.6833	29.6834	2	22
O94906	O94906	Pre-mRNA-processing factor 6	PRPF6	19	23	1.53934	1.92216	1.15653	0.847838	1.44848	0.247198	28.9342	27.9759	29.8926	4	19
P42166	P42166	Lamina-associated polypeptide 2, isoform alpha	TMPO	16	14	1.81074	2.05804	1.56345	1.09957	1.54132	0.657823	28.872	28.4606	29.2835	4	19
Q92598	Q92598	Heat shock protein 105 kDa	HSPH1	14	24	2.8281	2.91089	2.74532	2.17015	2.34437	1.99592	28.7759	27.9462	29.6056	16	7
Q14137	Q14137	Ribosome biogenesis protein BOP1	BOP1	14	8	0.835469	0.438399	1.23254	0.281199	-0.0800727	0.642471	27.8845	28.5399	27.2291	19	4
Q9HAV4	Q9HAV4	Exportin-5	XPO5	13	29	2.17003	2.05582	2.28425	1.35392	1.41153	1.29631	27.9492	26.4946	29.4037	13	10
Q14684	Q14684	Ribosomal RNA processing protein 1 homolog B	RRP1B	13	21	1.26051	1.51253	1.00849	0.511648	0.91173	0.111565	28.6699	27.6207	29.7192	9	14
P43358	P43358	Melanoma-associated antigen 4	MAGEA4	12	15	2.33107	2.48362	2.17852	1.63602	2.0078	1.26424	31.0275	30.479	31.576	10	13
Q13501	Q13501	Sequestosome-1	SQSTM1	12	15	1.71189	1.88608	1.53769	1.08412	1.42675	0.741489	29.3274	28.4654	30.1893	11	12
P46779	P46779	60S ribosomal protein L28	RPL28	12	12	1.94772	2.24266	1.65278	1.32803	1.78563	0.870424	31.0269	30.7793	31.2745	10	13
Q03701	Q03701	CCAAT/enhancer-binding protein zeta	CEBPZ	11	21	1.66666	1.30492	2.02839	0.778949	0.70982	0.848077	28.5517	27.6324	29.4709	11	12
Q8WTT2	Q8WTT2	Nucleolar complex protein 3 homolog	NOC3L	11	14	1.45561	0.994507	1.91671	0.66356	0.476641	0.850479	28.8379	28.5263	29.1496	14	9
O15355	O15355	Protein phosphatase 1G	PPM1G	11	6	4.06676	6.43131	1.70221	1.53641	2.06406	1.00877	27.4687	27.8209	27.1164	17	6
Q00341	Q00341	Vigilin	HDLBP	10	30	1.90565	2.01899	1.79231	0.893638	1.42169	0.365581	28.2453	27.2562	29.2344	11	12
P12236	P12236	ADP/ATP translocase 3	SLC25A6	10	18	0.345181	0.556405	0.133958	-0.465304	0.0455827	-0.976191	28.2684	26.6137	29.9231	4	19
P39748	P39748	Flap endonuclease 1	FEN1	10	9	2.44555	2.72454	2.16655	1.97367	2.27787	1.66948	29.0574	28.4495	29.6652	12	11
O75494	O75494	Serine/arginine-rich splicing factor 10	SRSF10	10	7	0.265693	0.460585	0.0708015	-0.347009	-0.0131741	-0.680845	29.7787	29.4253	30.1321	14	9
Q14258	Q14258	E3 ubiquitin/ISG15 ligase TRIM25	TRIM25	9	23	2.10919	2.35214	1.86624	1.45811	1.97361	0.942608	28.5914	27.168	30.0148	11	12
Q92900	Q92900	Regulator of nonsense transcripts 1	UPF1	7	34	1.55	1.6959	1.40409	0.613657	1.01792	0.209391	28.1296	26.1081	30.1511	4	19
O15042	O15042	U2 snRNP-associated SURP motif-containing protein	U2SURP	7	20	1.61565	1.56613	1.66517	0.741789	1.05672	0.426855	27.4341	26.3263	28.542	7	16
Q15019	Q15019	Septin-2	SEPT2	7	13	2.17348	2.94173	1.40523	1.49176	2.46328	0.520246	28.5044	27.4021	29.6068	12	11
P26373	P26373	60S ribosomal protein L13	RPL13	7	10	1.45453	1.55562	1.35344	0.683499	1.12102	0.245982	31.3001	30.7216	31.8786	10	13
P55884	P55884	Eukaryotic translation initiation factor 3 subunit B	EIF3B	14	23	2.58433	2.73053	2.43813	1.74511	2.1604	1.32981	29.6177	28.4542	30.7813	5	17
Q9NYH9	Q9NYH9	U3 small nucleolar RNA-associated protein 6 homolog	UTP6	14	8	0.850123	0.380397	1.31985	0.185246	-0.184343	0.554834	27.541	27.9893	27.0927	18	4
Q9UMS4	Q9UMS4	Pre-mRNA-processing factor 19	PRPF19	13	6	1.16884	1.14535	1.19232	0.48257	0.545277	0.419863	28.3795	29.3491	27.41	15	7
P45973	P45973	Chromobox protein homolog 5	CBX5	12	6	0.822954	0.199123	1.44679	0.0472778	-0.269008	0.363564	29.2242	30.308	28.1404	15	7
P09960	P09960	Leukotriene A-4 hydrolase	LTA4H	11	9	3.10349	4.27784	1.92915	1.72617	2.22305	1.22928	27.757	27.3513	28.1628	13	9
Q9Y5J1	Q9Y5J1	U3 small nucleolar RNA-associated protein 18 homolog	UTP18	11	8	0.513092	0.429536	0.596649	-0.127317	-0.124031	-0.130602	28.3728	28.4048	28.3407	14	8
Q02543	Q02543	60S ribosomal protein L18a	RPL18A	10	9	2.23695	2.73155	1.74235	1.53282	2.19096	0.874679	30.6199	30.022	31.2178	9	13
P02786	P02786	Transferrin receptor protein 1	TFRC	9	16	1.09113	0.883073	1.29919	0.414071	0.467384	0.360758	27.1664	25.7028	28.63	8	14
P62266	P62266	40S ribosomal protein S23	RPS23	8	8	1.83452	2.31188	1.35716	0.977632	1.81881	0.136454	31.1806	30.5461	31.8151	11	11
Q07020	Q07020	60S ribosomal protein L18	RPL18	8	8	1.70498	2.19465	1.21531	0.894494	1.59225	0.196733	31.0249	30.5095	31.5402	13	9
P62249	P62249	40S ribosomal protein S16	RPS16	8	8	1.35281	1.56091	1.1447	0.673016	1.18473	0.161307	30.9475	30.5881	31.307	14	8
Q92499	Q92499	ATP-dependent RNA helicase DDX1	DDX1	4	14	2.21675	2.84499	1.58852	1.10015	1.46608	0.734222	27.4009	25.606	29.1958	6	16
P08621	P08621	U1 small nuclear ribonucleoprotein 70 kDa	SNRNP70	4	11	1.26658	1.8894	0.643764	0.587988	1.36239	-0.18641	28.7213	26.8958	30.5467	6	16
P10809	P10809	60 kDa heat shock protein, mitochondrial	HSPD1	3	20	0.242389	0.49375	-0.00897258	-0.355352	0.0621218	-0.772826	27.8606	24.7152	31.006	4	18
P26641	P26641	Elongation factor 1-gamma	EEF1G	23	21	2.56403	3.1012	2.02687	1.89748	2.61405	1.18091	31.5038	31.1429	31.8646	12	9
P12814	P12814	Alpha-actinin-1	ACTN1	19	35	1.66296	1.9279	1.39802	0.946203	1.33228	0.560128	27.698	26.041	29.355	7	14
Q14152	Q14152	Eukaryotic translation initiation factor 3 subunit A	EIF3A	18	42	2.25046	2.81517	1.68576	1.43954	2.19068	0.688404	28.861	27.6186	30.1035	5	16
Q5QJE6	Q5QJE6	Deoxynucleotidyltransferase terminal-interacting protein 2	DNTTIP2	15	14	1.03968	0.220949	1.85842	0.215283	-0.336664	0.767231	28.4325	28.5564	28.3085	17	4
Q15021	Q15021	Condensin complex subunit 1	NCAPD2	13	26	2.2721	2.49283	2.05137	1.414	1.89829	0.929715	27.6132	26.7066	28.5198	4	17
Q587J7	Q587J7	Putative ATP-dependent RNA helicase TDRD12	TDRD12	12	26	1.74016	1.83034	1.64998	1.13045	1.41997	0.840927	28.5847	27.8934	29.2759	3	18
P49756	P49756	RNA-binding protein 25	RBM25	12	15	2.23217	2.4907	1.97365	1.41427	1.822	1.00655	28.1784	27.1736	29.1833	13	8
P55795	P55795	Heterogeneous nuclear ribonucleoprotein H2	HNRNPH2	12	13	1.15105	1.18155	1.12055	0.543521	0.669662	0.41738	28.8942	27.8858	29.9025	12	9
P26639	P26639	Threonine--tRNA ligase, cytoplasmic	TARS	12	10	1.81279	1.97669	1.64888	1.32123	1.5217	1.12075	27.2567	27.0304	27.4829	14	7
P52292	P52292	Importin subunit alpha-1	KPNA2	11	16	1.64096	1.73344	1.54849	1.08636	1.27107	0.901649	29.3937	28.7473	30.0401	9	12
Q13247	Q13247	Serine/arginine-rich splicing factor 6	SRSF6	11	10	0.915766	0.895845	0.935686	0.294041	0.402722	0.185359	29.714	29.5641	29.864	14	7
O15213	O15213	WD repeat-containing protein 46	WDR46	11	10	0.468634	0.304628	0.632641	-0.213846	-0.228469	-0.199222	28.8073	28.4253	29.1893	13	8
P27824	P27824	Calnexin	CANX	11	5	1.63979	1.96466	1.31493	1.02315	1.43371	0.612588	28.3969	28.3863	28.4075	15	6
Q14008	Q14008	Cytoskeleton-associated protein 5	CKAP5	9	35	2.25439	2.49377	2.015	1.2707	1.90227	0.639139	27.9869	26.7889	29.1849	9	12
P04406	P04406	Glyceraldehyde-3-phosphate dehydrogenase	GAPDH	6	14	0.746773	1.17926	0.31429	0.0855414	0.650213	-0.47913	29.1635	26.8231	31.5038	4	17
P83731	P83731	60S ribosomal protein L24	RPL24	6	6	1.73904	2.244	1.23407	1.13695	1.84382	0.430071	31.0086	30.408	31.6092	11	10
Q8NI27	Q8NI27	THO complex subunit 2	THOC2	4	25	1.81691	2.55501	1.07882	1.03109	2.23122	-0.169047	25.8147	23.3382	28.2912	3	18
O75694	O75694	Nuclear pore complex protein Nup155	NUP155	2	22	1.29242	1.45675	1.1281	0.482784	0.884637	0.0809305	26.398	23.8402	28.9557	2	19
Q02218	Q02218	2-oxoglutarate dehydrogenase, mitochondrial	OGDH	0	21	NaN	NaN	-0.0076666	NaN	NaN	-0.977554	NaN	NaN	29.7282	0	21
P78347	P78347	General transcription factor II-I	GTF2I	25	34	2.07077	2.31591	1.82562	1.16521	1.78505	0.545375	29.7633	29.0937	30.4328	4	16
P42224	P42224	Signal transducer and activator of transcription 1-alpha/beta	STAT1	15	20	2.24839	2.38278	2.114	1.64888	2.03436	1.2634	28.3578	27.2219	29.4938	16	4
Q16658	Q16658	Fascin	FSCN1	13	11	1.76207	1.6617	1.86243	1.24065	1.28659	1.19472	27.9659	27.0367	28.895	14	6
O00299	O00299	Chloride intracellular channel protein 1	CLIC1	12	14	2.7699	2.7131	2.8267	2.22339	2.36067	2.0861	31.2094	30.78	31.6388	9	11
O00267	O00267	Transcription elongation factor SPT5	SUPT5H	11	27	1.65559	1.48898	1.8222	0.829293	1.07526	0.583326	28.1773	27.0041	29.3505	9	11
Q99575	Q99575	Ribonucleases P/MRP protein subunit POP1	POP1	10	17	1.29575	0.991753	1.59975	0.536581	0.604736	0.468427	27.6291	27.1062	28.152	13	7
P0DMV8	P0DMV9;P0DMV8	Heat shock 70 kDa protein 1A	HSPA1A	9	19	1.29684	1.2956	1.29807	0.609719	0.763157	0.45628	29.2552	27.8608	30.6497	6	14
O00425	O00425	Insulin-like growth factor 2 mRNA-binding protein 3	IGF2BP3	9	15	1.67857	1.40496	1.95218	1.03101	0.99458	1.06743	28.4271	27.4297	29.4246	11	9
O43592	O43592	Exportin-T	XPOT	9	13	2.14598	1.80859	2.48336	1.58146	1.40032	1.7626	27.5636	26.8078	28.3194	15	5
P62191	P62191	26S protease regulatory subunit 4	PSMC1	9	10	1.97238	2.11207	1.83269	1.24419	1.45791	1.03048	28.3823	27.5544	29.2102	14	6
O00231	O00231	26S proteasome non-ATPase regulatory subunit 11	PSMD11	9	10	2.07522	2.87639	1.27405	1.37264	2.20952	0.535754	28.3451	27.7208	28.9694	13	7
Q96G21	Q96G21	U3 small nucleolar ribonucleoprotein protein IMP4	IMP4	9	3	0.310196	0.216362	0.404031	-0.350448	-0.21786	-0.483037	29.4861	28.5821	30.3901	16	4
P13693	P13693	Translationally-controlled tumor protein	TPT1	9	3	5.07268	6.59409	3.55127	4.3541	6.10802	2.60018	28.9057	29.6852	28.1262	15	5
Q9BSC4	Q9BSC4	Nucleolar protein 10	NOL10	8	14	1.03629	0.5889	1.48367	0.109399	-0.00462402	0.223423	27.929	27.3247	28.5333	9	11
Q09161	Q09161	Nuclear cap-binding protein subunit 1	NCBP1	8	13	1.22252	1.23352	1.21151	0.681697	0.821384	0.54201	27.6001	26.2828	28.9174	8	12
Q13595	Q13595	Transformer-2 protein homolog alpha	TRA2A	7	7	0.55269	0.419215	0.686164	-0.0371199	-0.0729986	-0.00124122	29.3826	29.471	29.2942	15	5
Q12769	Q12769	Nuclear pore complex protein Nup160	NUP160	5	17	1.44788	1.83592	1.05984	0.721541	1.42331	0.0197731	26.2865	24.5352	28.0377	5	15
Q13523	Q13523	Serine/threonine-protein kinase PRP4 homolog	PRPF4B	5	16	0.449467	0.456175	0.442758	-0.464467	0.0312541	-0.960188	27.0609	25.6543	28.4675	4	16
P0C0S5	Q71UI9;P0C0S5	Histone H2A.Z	H2AFZ	5	5	0.412746	0.1125	0.712992	-0.232535	-0.24684	-0.218229	31.1167	32.8791	29.3544	14	6
O75534	O75534	Cold shock domain-containing protein E1	CSDE1	4	12	2.0857	2.25722	1.91418	1.40258	1.8043	1.00086	26.8055	25.2888	28.3221	8	12
P41252	P41252	Isoleucine--tRNA ligase, cytoplasmic	IARS	24	35	2.18667	2.59803	1.7753	1.21552	2.0013	0.42975	29.1558	28.1841	30.1274	3	16
P33991	P33991	DNA replication licensing factor MCM4	MCM4	24	21	2.04134	2.53493	1.54775	1.40666	2.03798	0.775346	29.4425	28.626	30.259	4	15
Q16352	Q16352	Alpha-internexin	INA	18	5	1.20772	0.782996	1.63245	0.668312	0.207143	1.12948	27.8197	28.9001	26.7393	16	3
Q13263	Q13263	Transcription intermediary factor 1-beta	TRIM28	16	26	2.45207	2.2558	2.64833	1.51942	1.83082	1.20802	29.5972	28.6754	30.5189	11	8
Q8TEX9	Q8TEX9	Importin-4	IPO4	15	21	2.48513	2.66498	2.30527	1.63798	2.13727	1.13868	28.0531	26.9366	29.1696	7	12
Q8NI36	Q8NI36	WD repeat-containing protein 36	WDR36	14	15	0.860291	0.488412	1.23217	-0.136391	-0.130365	-0.142417	27.9659	27.6597	28.2721	9	10
Q9H8H0	Q9H8H0	Nucleolar protein 11	NOL11	13	4	1.06575	0.708673	1.42283	0.456191	0.134089	0.778293	26.5953	27.8015	25.3891	15	4
P43246	P43246	DNA mismatch repair protein Msh2	MSH2	12	8	1.97071	1.6026	2.33882	1.50649	1.29437	1.71861	27.4917	27.3967	27.5866	16	3
Q13823	Q13823	Nucleolar GTP-binding protein 2	GNL2	11	14	0.940683	0.782744	1.09862	0.198562	0.122474	0.274649	28.1988	27.6767	28.7209	9	10
Q8IZL8	Q8IZL8	Proline-, glutamic acid- and leucine-rich protein 1	PELP1	11	12	1.12866	0.55454	1.70279	0.194432	0.0153548	0.373509	27.5101	28.0004	27.0199	9	10
Q15691	Q15691	Microtubule-associated protein RP/EB family member 1	MAPRE1	11	9	2.04009	1.66898	2.41121	1.30857	1.02949	1.58765	27.6539	27.6687	27.6391	11	8
Q9ULV4	Q9ULV4	Coronin-1C	CORO1C	10	14	1.89699	2.09292	1.70106	1.08908	1.56764	0.610511	28.9872	28.2787	29.6957	4	15
P07737	P07737	Profilin-1	PFN1	10	8	2.69767	2.88399	2.51134	1.87703	2.40452	1.34953	30.8779	30.6237	31.1321	9	10
Q9NY61	Q9NY61	Protein AATF	AATF	10	6	1.49556	0.556797	2.43432	0.880906	0.0828389	1.67897	27.4003	27.7133	27.0874	15	4
Q9Y3T9	Q9Y3T9	Nucleolar complex protein 2 homolog	NOC2L	9	11	1.41482	1.17498	1.65467	0.677034	0.678613	0.675455	29.0374	28.8379	29.237	10	9
P36507	P36507	Dual specificity mitogen-activated protein kinase kinase 2	MAP2K2	9	7	1.62903	1.97662	1.28143	0.928919	1.50034	0.357496	27.5593	26.7951	28.3235	11	8
P11021	P11021	78 kDa glucose-regulated protein	HSPA5	7	16	0.678056	0.985501	0.370611	0.0814532	0.54962	-0.386714	28.0846	26.1435	30.0256	7	12
P30050	P30050	60S ribosomal protein L12	RPL12	7	7	1.79645	1.92033	1.67256	1.08715	1.33337	0.840927	29.6867	29.7183	29.6552	11	8
P40227	P40227	T-complex protein 1 subunit zeta	CCT6A	6	11	1.96722	3.02692	0.907506	1.33516	2.48432	0.185993	28.1371	26.704	29.5703	8	11
Q16643	Q16643	Drebrin	DBN1	6	8	2.26795	2.1163	2.41959	1.53334	1.49835	1.56832	27.2467	26.9591	27.5342	9	10
P45880	P45880	Voltage-dependent anion-selective channel protein 2	VDAC2	5	12	1.23966	2.29143	0.187894	0.599787	1.87145	-0.671876	28.8576	26.4471	31.2681	4	15
P50914	P50914	60S ribosomal protein L14	RPL14	5	7	1.64725	1.83119	1.46331	1.06842	1.44138	0.695459	31.0985	30.4506	31.7463	8	11
P08559	P08559	Pyruvate dehydrogenase E1 component subunit alpha, somatic form, mitochondrial	PDHA1	4	14	0.706404	1.39375	0.0190613	0.138693	0.935309	-0.657923	28.0864	25.736	30.4368	5	14
Q9NU22	Q9NU22	Midasin	MDN1	2	35	1.62402	2.1281	1.11995	0.864363	1.78655	-0.0578271	25.2392	22.1473	28.331	1	18
P21796	P21796	Voltage-dependent anion-selective channel protein 1	VDAC1	1	14	NaN	NaN	0.238787	NaN	NaN	-0.539834	NaN	NaN	31.3924	0	19
P53396	P53396	ATP-citrate synthase	ACLY	22	29	2.32456	2.69795	1.95118	1.6909	2.1399	1.2419	29.5079	28.8153	30.2005	3	15
P14868	P14868	Aspartate--tRNA ligase, cytoplasmic	DARS	19	19	2.23082	2.71613	1.7455	1.44172	2.24467	0.638769	29.4537	29.0194	29.888	9	9
Q14566	Q14566	DNA replication licensing factor MCM6	MCM6	17	20	2.05984	2.24489	1.8748	1.3794	1.77884	0.979952	29.278	28.6471	29.9089	5	13
Q96T76	Q96T76	MMS19 nucleotide excision repair protein homolog	MMS19	14	12	2.20604	1.78973	2.62235	1.65015	1.18713	2.11317	27.6619	27.7741	27.5497	15	3
Q15061	Q15061	WD repeat-containing protein 43	WDR43	14	2	0.508925	0.429428	0.588421	-0.115737	-0.0618422	-0.169631	26.8592	29.0416	24.6767	17	1
P46781	P46781	40S ribosomal protein S9	RPS9	13	15	1.67361	1.65288	1.69434	0.951	1.2637	0.638305	31.2987	30.6479	31.9495	9	9
P17480	P17480	Nucleolar transcription factor 1	UBTF	13	12	1.3027	0.509645	2.09576	0.651717	0.0311129	1.27232	28.8929	28.428	29.3577	12	6
Q9NYF8	Q9NYF8	Bcl-2-associated transcription factor 1	BCLAF1	13	9	1.43694	1.03005	1.84382	0.591946	0.489235	0.694657	27.7801	28.4982	27.062	12	6
Q9BUF5	Q9BUF5	Tubulin beta-6 chain	TUBB6	12	19	1.51065	1.92592	1.09538	0.882901	1.39396	0.371838	28.8139	27.5608	30.0669	4	14
P62081	P62081	40S ribosomal protein S7	RPS7	11	13	2.53261	3.2115	1.85372	1.90454	2.78881	1.02027	30.7181	30.1835	31.2526	6	12
Q8IXT5	Q8IXT5	RNA-binding protein 12B	RBM12B	10	14	1.10907	0.532467	1.68567	0.220337	0.0894982	0.351176	28.4869	27.6919	29.2818	9	9
Q8TED0	Q8TED0	U3 small nucleolar RNA-associated protein 15 homolog	UTP15	10	6	0.346746	0.460585	0.232906	-0.169447	-0.0431999	-0.295695	27.0297	27.5438	26.5156	14	4
Q00059	Q00059	Transcription factor A, mitochondrial	TFAM	10	1	1.00964	0.379732	1.63956	0.451035	-0.152917	1.05499	26.8214	29.8982	23.7447	17	1
P52701	P52701	DNA mismatch repair protein Msh6	MSH6	9	31	3.0338	2.97513	3.09246	2.0047	2.34401	1.66539	28.2322	27.043	29.4213	7	11
P49368	P49368	T-complex protein 1 subunit gamma	CCT3	9	16	1.4001	2.22092	0.579277	0.665444	1.54962	-0.218733	28.4491	27.3234	29.5749	3	15
P12268	P12268	Inosine-5'-monophosphate dehydrogenase 2	IMPDH2	9	8	1.86884	2.11213	1.62555	1.35526	1.73401	0.97651	27.9475	27.981	27.9141	15	3
Q8IWA0	Q8IWA0	WD repeat-containing protein 75	WDR75	8	18	0.898815	0.65104	1.14659	0.0874958	0.0443242	0.130667	27.4104	26.6683	28.1524	7	11
Q9BQ39	Q9BQ39	ATP-dependent RNA helicase DDX50	DDX50	8	11	0.535832	0.561106	0.510557	0.00554088	0.0972062	-0.0861245	27.6718	27.2068	28.1368	11	7
Q8WWY3	Q8WWY3	U4/U6 small nuclear ribonucleoprotein Prp31	PRPF31	8	8	1.8368	1.99819	1.67541	1.0544	1.36317	0.745625	27.6562	26.7637	28.5487	9	9
P17980	P17980	26S protease regulatory subunit 6A	PSMC3	8	8	1.68714	1.6451	1.72918	0.995032	1.12486	0.865206	27.2232	26.5296	27.9167	9	9
P61353	P61353	60S ribosomal protein L27	RPL27	8	5	1.30372	1.68068	0.926759	0.645896	1.2027	0.0890913	30.5641	30.2625	30.8657	8	10
O60610	O60610	Protein diaphanous homolog 1	DIAPH1	7	22	2.16213	2.62267	1.70159	1.33454	1.99552	0.673556	27.1375	25.3797	28.8952	6	12
Q96I24	Q96I24	Far upstream element-binding protein 3	FUBP3	7	15	2.01518	2.0598	1.97056	1.3419	1.49616	1.18764	28.6468	26.9458	30.3478	10	8
Q01081	Q01081;P0DN76	Splicing factor U2AF 35 kDa subunit	U2AF1	7	10	1.27918	1.51278	1.04558	0.686828	1.03886	0.334797	30.0795	29.1553	31.0038	9	9
P22234	P22234	Multifunctional protein ADE2	PAICS	7	10	2.0514	2.5288	1.57401	1.46728	2.05603	0.878529	27.0568	25.891	28.2226	5	13
P24534	P24534	Elongation factor 1-beta	EEF1B2	7	7	3.23325	3.55888	2.90762	2.6947	3.24987	2.13953	28.708	29.2521	28.1639	12	6
Q99832	Q99832	T-complex protein 1 subunit eta	CCT7	6	14	1.34598	1.97343	0.718526	0.701468	1.55449	-0.151554	27.5587	25.6363	29.4811	7	11
P11177	P11177	Pyruvate dehydrogenase E1 component subunit beta, mitochondrial	PDHB	6	11	0.764393	1.20283	0.325962	0.135653	0.772646	-0.501341	28.0972	26.682	29.5124	6	12
P18077	P18077	60S ribosomal protein L35a	RPL35A	6	9	1.84984	2.09822	1.60146	1.2117	1.62714	0.796265	29.5448	28.9354	30.1541	6	12
P35998	P35998	26S protease regulatory subunit 7	PSMC2	5	8	1.83688	2.10121	1.57255	1.32757	1.6628	0.992333	26.3877	25.8161	26.9593	9	9
Q9NQC3	Q9NQC3	Reticulon-4	RTN4	4	4	3.23203	4.01854	2.44551	1.79125	2.40133	1.18117	28.2603	27.815	28.7055	9	9
Q9NTI5	Q9NTI5	Sister chromatid cohesion protein PDS5 homolog B	PDS5B	3	25	1.49952	1.77821	1.22083	0.614746	1.19654	0.0329472	26.4632	24.6404	28.2861	3	15
O95232	O95232	Luc7-like protein 3	LUC7L3	3	10	1.2403	1.09214	1.38847	0.540119	0.589668	0.49057	26.7407	25.3685	28.1129	4	14
Q9P2E9	Q9P2E9	Ribosome-binding protein 1	RRBP1	1	24	1.61188	2.8437	0.380064	0.687149	2.33631	-0.962013	25.5611	22.3935	28.7287	1	17
P46939	P46939	Utrophin	UTRN	1	22	NaN	NaN	1.58111	NaN	NaN	0.523361	24.6218	22.0321	27.2114	0	18
Q99623	Q99623	Prohibitin-2	PHB2	1	12	0.374198	0.876016	-0.12762	-0.239496	0.438932	-0.917924	27.7392	23.6635	31.815	1	17
Q63HN8	Q63HN8	E3 ubiquitin-protein ligase RNF213	RNF213	0	21	NaN	NaN	1.36899	NaN	NaN	0.382169	NaN	NaN	27.2041	0	18
Q03252	Q03252	Lamin-B2	LMNB2	26	10	1.36103	1.12704	1.59503	0.779538	0.637564	0.921512	28.0479	28.773	27.3228	10	7
Q13200	Q13200	26S proteasome non-ATPase regulatory subunit 2	PSMD2	19	19	2.10875	2.76275	1.45476	1.39577	2.16993	0.621618	29.2984	28.6732	29.9237	5	12
Q8WUM4	Q8WUM4	Programmed cell death 6-interacting protein	PDCD6IP	15	30	2.63349	2.4083	2.85868	1.97039	1.85917	2.08161	29.3689	28.0395	30.6984	4	13
Q14683	Q14683	Structural maintenance of chromosomes protein 1A	SMC1A	15	19	0.696006	0.265437	1.12658	-0.257609	-0.428741	-0.0864767	27.5187	27.5546	27.4828	9	8
Q15393	Q15393	Splicing factor 3B subunit 3	SF3B3	14	8	1.21931	0.776188	1.66243	0.489261	0.28155	0.696973	27.4292	28.3576	26.5007	13	4
P60228	P60228	Eukaryotic translation initiation factor 3 subunit E	EIF3E	13	15	1.89815	2.63951	1.15678	1.30215	2.13442	0.469886	28.8324	28.2977	29.3671	7	10
P63104	P63104	14-3-3 protein zeta/delta	YWHAZ	12	8	1.52899	2.0795	0.978488	0.943764	1.64874	0.238787	29.2468	29.2443	29.2493	9	8
P53618	P53618	Coatomer subunit beta	COPB1	11	13	1.82721	1.99737	1.65705	1.15738	1.56457	0.750178	27.6263	26.9148	28.3378	12	5
Q5BKZ1	Q5BKZ1	DBIRD complex subunit ZNF326	ZNF326	10	12	0.870227	0.595885	1.14457	0.207183	0.0875986	0.326767	28.5305	28.5082	28.5528	11	6
O14646	O14646	Chromodomain-helicase-DNA-binding protein 1	CHD1	9	27	1.08872	0.643579	1.53386	0.0829798	0.000144286	0.165815	27.2249	25.9305	28.5193	5	12
Q9Y6M1	Q9Y6M1	Insulin-like growth factor 2 mRNA-binding protein 2	IGF2BP2	9	14	1.88892	1.42444	2.35341	1.14702	0.810155	1.48388	28.3118	27.1313	29.4922	13	4
P38432	P38432	Coilin	COIL	9	10	1.06874	1.31446	0.823016	0.304139	0.681944	-0.0736665	28.0308	27.2474	28.8142	8	9
Q99848	Q99848	Probable rRNA-processing protein EBP2	EBNA1BP2	9	7	0.85886	0.591871	1.12585	0.155595	0.0655723	0.245617	28.5783	28.887	28.2696	12	5
Q9Y2P8	Q9Y2P8	RNA 3'-terminal phosphate cyclase-like protein	RCL1	9	6	0.351657	-0.0436013	0.746915	-0.283123	-0.600884	0.0346383	27.2662	27.5878	26.9445	12	5
O94979	O94979	Protein transport protein Sec31A	SEC31A	8	20	2.43446	2.66728	2.20163	1.45649	2.24586	0.66712	27.4673	25.8849	29.0497	8	9
Q9BUQ8	Q9BUQ8	Probable ATP-dependent RNA helicase DDX23	DDX23	8	13	1.66928	2.16614	1.17242	0.924922	1.58357	0.266277	27.6227	26.192	29.0535	9	8
Q96CS3	Q96CS3	FAS-associated factor 2	FAF2	8	10	1.78136	2.36373	1.199	1.11832	1.93799	0.298658	28.007	26.9502	29.0639	10	7
Q9Y383	Q9Y383	Putative RNA-binding protein Luc7-like 2	LUC7L2	8	8	2.0598	2.12181	1.9978	1.50867	1.62092	1.39643	28.1145	27.578	28.651	10	7
P34932	P34932	Heat shock 70 kDa protein 4	HSPA4	8	8	1.76325	2.04893	1.47757	1.09399	1.48692	0.701061	26.4744	25.2365	27.7123	6	11
P62899	P62899	60S ribosomal protein L31	RPL31	8	7	1.23034	1.55248	0.908198	0.669774	1.12393	0.215616	29.837	29.569	30.105	10	7
P35659	P35659	Protein DEK	DEK	8	7	2.69688	2.3206	3.07315	2.09995	1.8643	2.3356	29.587	28.9957	30.1783	11	6
Q9Y265	Q9Y265	RuvB-like 1	RUVBL1	8	6	0.890431	1.12267	0.658189	0.253709	0.67726	-0.169842	27.924	27.6585	28.1895	10	7
Q9UNZ2	Q9UNZ2	NSFL1 cofactor p47	NSFL1C	8	6	1.60595	1.50615	1.70576	0.922609	0.952632	0.892585	26.5369	26.5993	26.4746	10	7
Q92620	Q92620	Pre-mRNA-splicing factor ATP-dependent RNA helicase PRP16	DHX38	7	15	2.13163	2.45022	1.81303	1.44825	2.10732	0.789187	26.4766	25.1699	27.7833	7	10
Q9H0H5	Q9H0H5	Rac GTPase-activating protein 1	RACGAP1	6	21	0.469858	0.916247	0.0234682	-0.0974886	0.524565	-0.719542	28.5972	26.6188	30.5756	4	13
Q9Y696	Q9Y696	Chloride intracellular channel protein 4	CLIC4	6	10	3.77777	2.72058	4.83496	3.13195	2.26075	4.00315	28.4567	27.9138	28.9995	7	10
Q9UBE0	Q9UBE0	SUMO-activating enzyme subunit 1	SAE1	6	6	1.63967	1.59254	1.68679	1.07092	1.17364	0.968201	26.9534	26.441	27.4657	10	7
Q9NTJ3	Q9NTJ3	Structural maintenance of chromosomes protein 4	SMC4	5	25	1.78536	1.82191	1.7488	1.16814	1.47519	0.861082	26.9919	25.284	28.6999	5	12
Q7L576	Q7L576	Cytoplasmic FMR1-interacting protein 1	CYFIP1	5	11	1.78786	2.04914	1.52657	0.995364	1.6658	0.324926	27.3518	26.7977	27.9059	6	11
O75821	O75821	Eukaryotic translation initiation factor 3 subunit G	EIF3G	5	8	2.23197	2.48934	1.9746	1.46881	1.92433	1.01328	27.921	27.106	28.736	8	9
P49915	P49915	GMP synthase [glutamine-hydrolyzing]	GMPS	3	10	0.933315	0.306845	1.55978	0.21524	-0.0358602	0.46634	27.6481	27.6153	27.681	7	10
O96028	O96028	Histone-lysine N-methyltransferase NSD2	WHSC1	1	22	0.978845	0.752235	1.20545	0.0749336	0.135798	0.0140695	25.8341	23.4246	28.2437	1	16
O75390	O75390	Citrate synthase, mitochondrial	CS	0	10	NaN	NaN	0.113567	NaN	NaN	-0.620601	NaN	NaN	30.6314	0	17
P28370	P28370	Probable global transcription activator SNF2L1	SMARCA1	21	22	0.919514	0.0803848	1.75864	0.242483	-0.427071	0.912037	26.9219	27.5857	26.2581	9	7
P14625	P14625	Endoplasmin	HSP90B1	18	20	2.19203	3.7761	0.607958	1.52376	3.37518	-0.327656	29.1568	28.2215	30.0922	3	13
P45974	P45974	Ubiquitin carboxyl-terminal hydrolase 5	USP5	17	25	2.53258	2.75702	2.30813	1.82058	2.18415	1.45702	29.6875	29.1738	30.2012	4	12
O95347	O95347	Structural maintenance of chromosomes protein 2	SMC2	13	14	2.10798	1.18244	3.03353	1.23485	0.605968	1.86374	27.569	27.3784	27.7597	13	3
O00429	O00429	Dynamin-1-like protein	DNM1L	12	17	2.04993	2.51894	1.58092	1.36876	1.92828	0.80925	28.0626	27.3574	28.7677	5	11
Q13206	Q13206	Probable ATP-dependent RNA helicase DDX10	DDX10	12	11	0.900213	0.495798	1.30463	0.423243	0.103531	0.742955	27.4751	27.325	27.6251	9	7
Q9UKD2	Q9UKD2	mRNA turnover protein 4 homolog	MRTO4	12	8	1.41775	1.35219	1.48331	0.765339	0.918844	0.611833	28.9233	29.3797	28.4668	11	5
Q8N9T8	Q8N9T8	Protein KRI1 homolog	KRI1	10	10	1.77078	1.40474	2.13681	1.03802	0.72334	1.3527	27.6956	27.5182	27.873	7	9
Q13148	Q13148	TAR DNA-binding protein 43	TARDBP	10	9	2.76275	3.09894	2.42656	2.12958	2.69414	1.56501	29.9244	29.3233	30.5254	9	7
Q9NY93	Q9NY93	Probable ATP-dependent RNA helicase DDX56	DDX56	10	9	0.75234	0.419323	1.08536	0.211236	-0.00641984	0.428893	27.723	27.0487	28.3972	7	9
P62263	P62263	40S ribosomal protein S14	RPS14	10	7	1.82183	2.41254	1.23113	1.19578	1.88659	0.504976	30.5347	30.3484	30.7209	10	6
P62244	P62244	40S ribosomal protein S15a	RPS15A	10	5	1.70266	1.9768	1.42852	1.12358	1.59455	0.652601	29.8451	30.5573	29.1329	12	4
P31939	P31939	Bifunctional purine biosynthesis protein PURH	ATIC	9	12	2.28958	2.61476	1.9644	1.71367	2.22296	1.20439	27.7307	26.8197	28.6416	9	7
Q6DKI1	Q6DKI1	60S ribosomal protein L7-like 1	RPL7L1	9	7	1.02352	0.636636	1.4104	0.448025	0.232661	0.66339	29.0748	29.3478	28.8018	12	4
Q7L2E3	Q7L2E3	Putative ATP-dependent RNA helicase DHX30	DHX30	8	14	0.731924	0.473112	0.990737	0.135183	0.0606008	0.209765	26.8459	25.9824	27.7094	7	9
Q9Y230	Q9Y230	RuvB-like 2	RUVBL2	8	9	0.415622	0.605968	0.225275	-0.223667	0.0936954	-0.54103	27.9705	27.3871	28.554	8	8
Q9BV57	Q9BV57	1,2-dihydroxy-3-keto-5-methylthiopentene dioxygenase	ADI1	8	7	1.87352	2.18853	1.55851	1.25526	1.73097	0.779554	27.891	27.7589	28.0232	8	8
P42696	P42696	RNA-binding protein 34	RBM34	8	6	0.460099	0.403377	0.516822	-0.312379	-0.204383	-0.420376	27.319	27.0179	27.6201	10	6
P38646	P38646	Stress-70 protein, mitochondrial	HSPA9	7	16	0.664968	0.742955	0.586981	0.110853	0.337882	-0.116176	28.5105	26.8793	30.1417	7	9
O00622	O00622	Protein CYR61	CYR61	7	13	1.8493	1.88659	1.81201	1.07718	1.45533	0.699018	29.3839	28.1522	30.6155	4	12
Q8WWQ0	Q8WWQ0	PH-interacting protein	PHIP	7	13	0.0964999	-0.150465	0.343465	-0.854735	-0.758013	-0.951457	27.1188	26.8073	27.4302	5	11
Q9H501	Q9H501	ESF1 homolog	ESF1	7	12	1.52937	0.930775	2.12796	0.673402	0.392757	0.954047	26.7358	26.5695	26.9021	5	11
Q15417	Q15417	Calponin-3	CNN3	7	8	2.49598	2.77049	2.22147	1.95258	2.31325	1.59192	27.8297	26.9575	28.7018	7	9
P19623	P19623	Spermidine synthase	SRM	7	8	2.26433	1.94456	2.5841	1.57568	1.48537	1.66598	27.355	26.6717	28.0383	7	9
P60981	P60981	Destrin	DSTN	7	5	1.74128	2.671	0.811553	1.14727	2.11656	0.177981	29.3886	29.4288	29.3484	10	6
P78344	P78344	Eukaryotic translation initiation factor 4 gamma 2	EIF4G2	6	18	3.17557	4.09879	2.25236	2.52125	3.57471	1.4678	27.0535	25.1305	28.9764	5	11
P51114	P51114	Fragile X mental retardation syndrome-related protein 1	FXR1	6	11	1.7325	1.7691	1.6959	1.15517	1.41792	0.89243	28.2954	27.0894	29.5013	10	6
Q9BXJ9	Q9BXJ9	N-alpha-acetyltransferase 15, NatA auxiliary subunit	NAA15	6	9	1.27728	0.735089	1.81946	0.67822	0.283922	1.07252	26.5768	25.4316	27.722	5	11
P31689	P31689	DnaJ homolog subfamily A member 1	DNAJA1	6	8	0.875938	0.789437	0.962438	0.248716	0.134878	0.362554	27.3317	26.5058	28.1576	9	7
O15160	O15160	DNA-directed RNA polymerases I and III subunit RPAC1	POLR1C	6	5	2.158	2.82446	1.49154	1.55566	2.35651	0.754802	27.3762	27.2722	27.4802	12	4
A5YKK6	A5YKK6	CCR4-NOT transcription complex subunit 1	CNOT1	5	30	1.4199	0.883699	1.95609	0.563486	0.336283	0.790689	26.5892	24.8515	28.3269	5	11
Q9GZR7	Q9GZR7	ATP-dependent RNA helicase DDX24	DDX24	5	15	1.1401	1.02772	1.25248	0.429706	0.480679	0.378734	28.1725	27.224	29.121	6	10
Q3ZCQ8	Q3ZCQ8	Mitochondrial import inner membrane translocase subunit TIM50	TIMM50	4	9	0.387902	0.883855	-0.108052	-0.330321	0.292546	-0.953188	27.9777	26.2119	29.7435	6	10
Q96T37	Q96T37	Putative RNA-binding protein 15	RBM15	4	9	1.28608	1.49937	1.07279	0.57585	0.982802	0.168899	26.2584	24.8091	27.7077	6	10
P55084	P55084	Trifunctional enzyme subunit beta, mitochondrial	HADHB	3	16	0.557763	1.25114	-0.135618	0.0160557	0.879941	-0.84783	28.2586	25.6366	30.8806	4	12
Q9Y2Z4	Q9Y2Z4	Tyrosine--tRNA ligase, mitochondrial	YARS2	3	11	2.21697	3.38585	1.0481	1.58108	2.95739	0.204767	26.4467	23.6928	29.2007	3	13
Q5SRE5	Q5SRE5	Nucleoporin NUP188 homolog	NUP188	2	24	1.28217	1.30987	1.25447	0.43429	0.904041	-0.0354609	25.3405	22.781	27.9001	2	14
P61019	P61019	Ras-related protein Rab-2A	RAB2A	0	13	NaN	NaN	0.165944	NaN	NaN	-0.836579	NaN	NaN	30.5542	0	16
P07437	P07437	Tubulin beta chain	TUBB	21	23	1.41881	1.90958	0.928048	0.808019	1.47238	0.143655	30.4117	29.3348	31.4887	5	10
Q01780	Q01780	Exosome component 10	EXOSC10	17	21	1.8255	2.41957	1.23143	1.13649	1.77564	0.497331	28.3377	27.5527	29.1228	3	12
Q9UKV3	Q9UKV3	Apoptotic chromatin condensation inducer in the nucleus	ACIN1	13	17	1.44225	0.532566	2.35194	0.406384	0.00475299	0.808014	28.1727	28.4664	27.879	12	3
P17987	P17987	T-complex protein 1 subunit alpha	TCP1	13	15	1.3336	1.95192	0.715278	0.722474	1.41581	0.0291349	28.5493	27.3685	29.7301	3	12
P21980	P21980	Protein-glutamine gamma-glutamyltransferase 2	TGM2	12	16	2.76853	3.06176	2.47529	2.02182	2.56742	1.47623	28.4725	27.8929	29.0521	5	10
P78316	P78316	Nucleolar protein 14	NOP14	12	13	1.46716	0.8024	2.13192	0.841383	0.190299	1.49247	28.1946	27.8279	28.5613	6	9
O14979	O14979	Heterogeneous nuclear ribonucleoprotein D-like	HNRNPDL	12	6	0.757642	0.341644	1.17364	0.0791441	-0.173417	0.331705	29.0545	29.1553	28.9537	12	3
Q15269	Q15269	Periodic tryptophan protein 2 homolog	PWP2	11	8	0.764594	0.458592	1.0706	0.0857518	-0.0064778	0.177981	27.1412	27.3007	26.9816	9	6
P63241	P63241	Eukaryotic translation initiation factor 5A-1	EIF5A	10	13	3.77265	4.07048	3.47483	3.18329	3.69153	2.67505	30.3792	30.1146	30.6438	7	8
Q9NXF1	Q9NXF1	Testis-expressed sequence 10 protein	TEX10	10	10	0.795292	0.845992	0.744592	0.221151	0.283448	0.158854	27.2032	26.5186	27.8879	8	7
Q9P2K5	Q9P2K5	Myelin expression factor 2	MYEF2	9	13	0.98875	0.630685	1.34682	0.345288	0.131721	0.558855	28.6525	27.0794	30.2256	5	10
Q7L1Q6	Q7L1Q6	Basic leucine zipper and W2 domain-containing protein 1	BZW1	9	12	2.27422	2.13613	2.41232	1.71123	1.70332	1.71914	28.4519	27.9776	28.9262	10	5
Q9Y2R4	Q9Y2R4	Probable ATP-dependent RNA helicase DDX52	DDX52	9	10	1.08123	1.1501	1.01235	0.409204	0.599318	0.219091	27.6521	26.6455	28.6586	10	5
P15311	P15311	Ezrin	EZR	8	24	1.49615	1.68867	1.30364	0.801668	1.18574	0.417596	28.0152	25.5894	30.441	6	9
P62195	P62195	26S protease regulatory subunit 8	PSMC5	8	11	2.2254	2.53983	1.91096	1.65992	2.17188	1.14796	28.1674	27.3427	28.9921	9	6
Q9NV31	Q9NV31	U3 small nucleolar ribonucleoprotein protein IMP3	IMP3	8	5	0.636011	0.395063	0.876959	-0.0555589	-0.1229	0.0117819	27.921	28.5656	27.2765	11	4
Q92797	Q92797	Symplekin	SYMPK	7	21	1.83082	1.46425	2.19739	1.09916	1.05089	1.14744	26.8157	25.3315	28.2999	7	8
P50570	P50570	Dynamin-2	DNM2	7	17	2.65196	2.95654	2.34738	2.01617	2.55922	1.47311	27.8237	25.8647	29.7827	9	6
O75400	O75400	Pre-mRNA-processing factor 40 homolog A	PRPF40A	7	16	2.33931	2.76651	1.91211	1.47249	2.22033	0.72465	27.3673	26.0777	28.657	7	8
Q96HS1	Q96HS1	Serine/threonine-protein phosphatase PGAM5, mitochondrial	PGAM5	7	8	0.151511	0.564817	-0.261794	-0.497592	0.118227	-1.11341	28.1334	27.5365	28.7302	7	8
Q9NVU7	Q9NVU7	Protein SDA1 homolog	SDAD1	7	8	1.83814	1.99646	1.67983	1.17072	1.58938	0.752063	27.3584	26.6381	28.0787	6	9
Q9BVJ6	Q9BVJ6	U3 small nucleolar RNA-associated protein 14 homolog A	UTP14A	7	8	1.17024	0.225152	2.11533	0.576001	-0.316007	1.46801	26.4941	26.3094	26.6788	7	8
Q93077	Q93077;Q7L7L0;P04908	Histone H2A type 1-C	HIST1H2AC	7	6	0.147724	0.109962	0.185486	-0.469903	-0.285952	-0.653854	29.8581	31.4238	28.2925	10	5
P41091	P41091	Eukaryotic translation initiation factor 2 subunit 3	EIF2S3	6	13	2.24184	3.34525	1.13842	1.60926	2.89821	0.320311	28.4768	26.962	29.9916	7	8
Q9NTK5	Q9NTK5	Obg-like ATPase 1	OLA1	6	9	3.35062	4.55354	2.1477	2.64837	3.88039	1.41635	27.848	26.6858	29.0102	7	8
P18887	P18887	DNA repair protein XRCC1	XRCC1	6	8	2.09545	2.28309	1.90781	1.42568	1.79435	1.057	26.5281	25.7294	27.3267	7	8
Q96FW1	Q96FW1	Ubiquitin thioesterase OTUB1	OTUB1	6	6	1.75893	1.82749	1.69037	1.24379	1.44446	1.04313	27.2089	27.1864	27.2313	9	6
P46778	P46778	60S ribosomal protein L21	RPL21	6	5	2.35047	2.86748	1.83346	1.77648	2.51768	1.03527	30.4102	29.9456	30.8749	8	7
P08758	P08758	Annexin A5	ANXA5	5	10	2.48958	2.81836	2.16079	1.92469	2.25598	1.5934	27.4864	26.5221	28.4507	9	6
P62910	P62910	60S ribosomal protein L32	RPL32	5	8	2.25546	3.03035	1.48057	1.67345	2.62847	0.718438	29.3877	28.3492	30.4262	3	12
P84098	P84098	60S ribosomal protein L19	RPL19	5	7	1.55295	2.09505	1.01085	0.923343	1.66667	0.18002	29.9934	28.8371	31.1498	7	8
P35250	P35250	Replication factor C subunit 2	RFC2	5	5	1.245	1.1131	1.3769	0.755984	0.743127	0.768841	26.7609	26.0758	27.4461	7	8
P62314	P62314	Small nuclear ribonucleoprotein Sm D1	SNRPD1	5	4	1.2562	1.42841	1.084	0.378781	0.903887	-0.146324	28.2546	28.8103	27.6989	8	7
P09429	P09429	High mobility group protein B1	HMGB1	5	4	2.30706	2.85539	1.75873	1.65271	2.39399	0.911423	27.7872	27.7691	27.8053	10	5
Q8NE71	Q8NE71	ATP-binding cassette sub-family F member 1	ABCF1	4	12	1.57282	1.92718	1.21847	0.785701	1.42266	0.148739	26.4845	23.6896	29.2795	1	14
Q14247	Q14247	Src substrate cortactin	CTTN	4	7	1.71336	1.58434	1.84238	0.919092	1.06647	0.771717	26.2469	24.4189	28.0749	3	12
O95299	O95299	NADH dehydrogenase [ubiquinone] 1 alpha subcomplex subunit 10, mitochondrial	NDUFA10	3	7	0.598444	0.560715	0.636172	-0.113615	0.00144204	-0.228672	28.1086	26.8037	29.4136	8	7
Q6XZF7	Q6XZF7	Dynamin-binding protein	DNMBP	2	31	2.15434	2.30958	1.9991	1.37584	1.89107	0.860605	25.8428	22.9575	28.7281	2	13
P50454	P50454	Serpin H1	SERPINH1	2	12	0.473411	0.96643	-0.019609	-0.169317	0.372618	-0.711252	27.1338	24.43	29.8377	3	12
Q2NL82	Q2NL82	Pre-rRNA-processing protein TSR1 homolog	TSR1	2	11	1.42175	0.718614	2.12489	0.730201	0.227988	1.23242	26.3379	24.4601	28.2156	2	13
Q9NZ01	Q9NZ01	Very-long-chain enoyl-CoA reductase	TECR	1	12	0.902678	1.47617	0.329181	0.010145	1.07073	-1.05044	26.0431	22.7688	29.3174	1	14
Q9Y520	Q9Y520	Protein PRRC2C	PRRC2C	0	18	NaN	NaN	1.86596	NaN	NaN	0.82489	NaN	NaN	27.7452	0	15
Q13310	Q13310	Polyadenylate-binding protein 4	PABPC4	18	23	2.59882	2.02853	3.16911	1.99866	1.60876	2.38855	28.9724	27.9171	30.0278	10	4
P49736	P49736	DNA replication licensing factor MCM2	MCM2	17	22	2.00089	2.20336	1.79842	1.23901	1.81717	0.660837	28.8322	28.1173	29.5472	5	9
P30153	P30153	Serine/threonine-protein phosphatase 2A 65 kDa regulatory subunit A alpha isoform	PPP2R1A	17	20	2.19111	2.26105	2.12118	1.50299	1.78714	1.21884	29.2762	28.5958	29.9566	4	10
Q12788	Q12788	Transducin beta-like protein 3	TBL3	17	13	0.74363	0.315798	1.17146	0.00954005	-0.208661	0.227741	27.7642	28.2209	27.3075	11	3
Q01082	Q01082	Spectrin beta chain, non-erythrocytic 1	SPTBN1	15	35	2.42079	2.25704	2.58453	1.55448	1.67861	1.43034	27.4681	26.4501	28.4861	4	10
Q8N163	Q8N163	Cell cycle and apoptosis regulator protein 2	CCAR2	11	21	1.94048	2.42895	1.45202	1.23563	1.95293	0.518334	28.3924	27.4765	29.3083	6	8
Q9Y2W1	Q9Y2W1	Thyroid hormone receptor-associated protein 3	THRAP3	11	7	0.938334	0.630685	1.24598	-0.097031	0.0619835	-0.256046	26.9816	27.9332	26.03	11	3
Q9NW13	Q9NW13	RNA-binding protein 28	RBM28	10	16	1.39933	1.46832	1.33033	0.675343	0.913033	0.437654	27.8648	27.126	28.6036	7	7
P62333	P62333	26S protease regulatory subunit 10B	PSMC6	10	9	1.9138	2.04184	1.78576	1.23152	1.60706	0.85599	28.1118	27.5908	28.6328	11	3
Q9H6R4	Q9H6R4	Nucleolar protein 6	NOL6	10	8	0.513591	-0.041625	1.06881	-0.388699	-0.67985	-0.0975482	27.4511	27.5296	27.3726	10	4
Q13895	Q13895	Bystin	BYSL	10	7	1.18212	0.756084	1.60815	0.563354	0.166715	0.959993	27.7968	27.9773	27.6163	9	5
Q9GZL7	Q9GZL7	Ribosome biogenesis protein WDR12	WDR12	10	4	1.17739	0.820077	1.53471	0.547075	0.254594	0.839557	27.2911	28.0272	26.5551	10	4
Q9BYG3	Q9BYG3	MKI67 FHA domain-interacting nucleolar phosphoprotein	NIFK	9	10	0.716057	0.621712	0.810402	0.137977	0.215492	0.0604624	29.0383	28.8516	29.225	10	4
Q5T6V5	Q5T6V5	UPF0553 protein C9orf64	C9orf64	9	6	2.02222	1.73166	2.31278	1.34826	1.2765	1.42002	27.1963	27.355	27.0376	8	6
O43818	O43818	U3 small nucleolar RNA-interacting protein 2	RRP9	9	0	NaN	-0.0131449	NaN	NaN	-0.467394	NaN	NaN	28.9155	NaN	14	0
Q9UPN3	Q9UPN3	Microtubule-actin cross-linking factor 1, isoforms 1/2/3/5	MACF1	8	50	1.1489	0.519341	1.77846	0.375688	0.178874	0.572502	26.948	25.0187	28.8773	7	7
Q8TAQ2	Q8TAQ2	SWI/SNF complex subunit SMARCC2	SMARCC2	8	17	2.21589	2.39728	2.0345	1.10391	1.74945	0.458382	27.6002	26.5319	28.6686	7	7
P46060	P46060	Ran GTPase-activating protein 1	RANGAP1	8	13	1.92173	1.8279	2.01557	1.24259	1.2959	1.18929	27.8235	27.0371	28.61	10	4
P50552	P50552	Vasodilator-stimulated phosphoprotein	VASP	8	12	1.71364	1.33897	2.08831	1.0571	0.769941	1.34426	28.5755	27.4672	29.6837	8	6
Q9Y678	Q9Y678	Coatomer subunit gamma-1	COPG1	8	12	1.59938	1.25211	1.94666	0.965222	0.707083	1.22336	27.3529	26.2577	28.4481	8	6
Q9UNX4	Q9UNX4	WD repeat-containing protein 3	WDR3	8	10	0.965344	0.455965	1.47472	0.201059	0.00475299	0.397365	26.3744	26.0397	26.7091	7	7
Q9H223	Q9H223	EH domain-containing protein 4	EHD4	8	8	1.38138	1.53232	1.23045	0.810118	1.10755	0.512682	27.1002	26.5891	27.6113	9	5
Q7L2H7	Q7L2H7	Eukaryotic translation initiation factor 3 subunit M	EIF3M	8	5	2.1493	2.55026	1.74833	1.45277	2.01614	0.889396	27.3306	27.0987	27.5625	10	4
Q13283	Q13283	Ras GTPase-activating protein-binding protein 1	G3BP1	7	11	2.17145	2.39188	1.95103	1.40771	1.86295	0.952483	28.6558	27.3651	29.9466	4	10
Q9Y617	Q9Y617	Phosphoserine aminotransferase	PSAT1	7	11	2.76722	2.17492	3.35952	2.13786	1.74119	2.53453	27.2792	26.6831	27.8752	10	4
Q9HB71	Q9HB71	Calcyclin-binding protein	CACYBP	7	7	2.50514	3.30206	1.70823	1.93889	2.86122	1.01657	28.2932	27.6378	28.9486	9	5
Q96T88	Q96T88	E3 ubiquitin-protein ligase UHRF1	UHRF1	7	6	1.385	1.64455	1.12545	0.70039	1.14945	0.251325	26.4155	25.8075	27.0236	7	7
P00568	P00568	Adenylate kinase isoenzyme 1	AK1	7	5	2.41149	2.66193	2.16105	1.89265	2.27566	1.50964	27.6295	27.2155	28.0435	7	7
Q15084	Q15084	Protein disulfide-isomerase A6	PDIA6	6	9	1.41699	2.28791	0.546067	0.73875	1.74248	-0.264981	27.3071	26.206	28.4083	6	8
P30876	P30876	DNA-directed RNA polymerase II subunit RPB2	POLR2B	6	9	0.583587	0.356031	0.811142	-0.151207	-0.0624899	-0.239924	25.7092	25.3624	26.056	5	9
Q92522	Q92522	Histone H1x	H1FX	6	7	0.620738	0.704429	0.537048	-0.0248559	0.157949	-0.207661	29.2422	28.7266	29.7578	5	9
P09382	P09382	Galectin-1	LGALS1	6	6	0.346919	0.369718	0.324119	-0.224304	-0.0798897	-0.368719	28.4616	28.2729	28.6502	7	7
Q6IBS0	Q6IBS0	Twinfilin-2	TWF2	6	6	1.73794	1.83568	1.6402	1.06956	1.4517	0.687419	27.5206	26.9778	28.0633	9	5
Q6PJG6	Q6PJG6	BRCA1-associated ATM activator 1	BRAT1	6	5	1.79594	2.05946	1.53242	1.1972	1.49871	0.89569	25.9048	25.4349	26.3747	7	7
Q27J81	Q27J81	Inverted formin-2	INF2	5	21	1.96982	1.93972	1.99993	1.29963	1.59249	1.00676	26.0209	23.9521	28.0898	4	10
O43491	O43491	Band 4.1-like protein 2	EPB41L2	5	16	0.930607	0.394404	1.46681	0.155404	0.304044	0.0067647	26.7019	25.1637	28.2402	3	11
P29317	P29317	Ephrin type-A receptor 2	EPHA2	5	13	1.22886	0.919378	1.53834	0.456505	0.432746	0.480265	26.97	25.2424	28.6977	4	10
Q9UBT2	Q9UBT2	SUMO-activating enzyme subunit 2	UBA2	5	12	2.72695	1.97856	3.47534	1.93887	1.56086	2.31687	28.0352	27.0571	29.0133	10	4
P46783	P46783	40S ribosomal protein S10	RPS10	5	10	2.28982	2.70733	1.87232	1.62614	2.24753	1.00475	28.8262	28.4982	29.1542	6	8
Q53GS9	Q53GS9	U4/U6.U5 tri-snRNP-associated protein 2	USP39	5	9	1.70861	2.02474	1.39248	1.02944	1.56584	0.493032	27.0071	25.2496	28.7645	6	8
P61158	P61158	Actin-related protein 3	ACTR3	5	8	1.6244	2.20917	1.03963	1.04135	1.75882	0.323889	26.6226	25.4872	27.7581	7	7
Q9Y263	Q9Y263	Phospholipase A-2-activating protein	PLAA	5	8	2.13493	2.3173	1.95256	1.29417	1.79415	0.794187	25.9823	25.0178	26.9468	4	10
P68400	P68400	Casein kinase II subunit alpha	CSNK2A1	5	7	0.578744	0.739243	0.418244	-0.0146066	0.365804	-0.395018	27.836	26.58	29.0919	6	8
Q96KR1	Q96KR1	Zinc finger RNA-binding protein	ZFR	4	19	1.17917	1.16092	1.19742	0.233291	0.580242	-0.113661	26.4909	24.8387	28.1432	4	10
Q16795	Q16795	NADH dehydrogenase [ubiquinone] 1 alpha subcomplex subunit 9, mitochondrial	NDUFA9	3	13	0.740597	1.36603	0.115166	0.243305	0.955759	-0.46915	26.2037	23.4387	28.9686	3	11
Q9Y6D6	Q9Y6D6	Brefeldin A-inhibited guanine nucleotide-exchange protein 1	ARFGEF1	3	13	1.53337	1.54745	1.51929	0.699912	1.0966	0.303225	25.2322	23.7342	26.7303	3	11
Q9UN86	Q9UN86	Ras GTPase-activating protein-binding protein 2	G3BP2	3	5	1.8178	1.88788	1.74773	1.22854	1.49835	0.958731	25.8195	24.3246	27.3144	5	9
Q8WYP5	Q8WYP5	Protein ELYS	AHCTF1	2	23	0.803243	0.746915	0.859572	-0.0237293	0.245617	-0.293076	25.1386	22.3487	27.9285	1	13
Q8IYB3	Q8IYB3	Serine/arginine repetitive matrix protein 1	SRRM1	1	9	0.777272	1.11956	0.434988	-0.263603	0.553066	-1.08027	26.2577	24.0037	28.5117	2	12
P61224	P61224	Ras-related protein Rap-1b	RAP1B	1	9	0.725341	1.35834	0.0923428	0.137067	0.914029	-0.639894	25.9168	22.6688	29.1648	1	13
Q8IWV7	Q8IWV7	E3 ubiquitin-protein ligase UBR1	UBR1	0	14	NaN	NaN	1.49052	NaN	NaN	0.517124	NaN	NaN	26.502	0	14
P35232	P35232	Prohibitin	PHB	0	13	NaN	NaN	-0.0210868	NaN	NaN	-0.730201	NaN	NaN	31.0025	0	14
P47897	P47897	Glutamine--tRNA ligase	QARS	18	19	2.29487	2.75581	1.83394	1.5389	2.13264	0.945158	28.9798	28.7922	29.1674	3	10
Q15459	Q15459	Splicing factor 3A subunit 1	SF3A1	15	15	1.76682	1.15821	2.37543	0.852991	0.569199	1.13678	28.5719	28.2752	28.8686	10	3
O43747	O43747	AP-1 complex subunit gamma-1	AP1G1	14	15	2.3857	2.84058	1.93081	1.6194	2.15924	1.07957	28.2484	27.2239	29.2729	3	10
P55265	P55265	Double-stranded RNA-specific adenosine deaminase	ADAR	13	12	1.2982	0.518636	2.07776	0.328293	-0.0343228	0.690909	28.1424	28.0083	28.2766	10	3
P05388	P05388	60S acidic ribosomal protein P0	RPLP0	12	11	2.82993	3.45325	2.20661	2.21031	2.95983	1.4608	30.2907	30.4088	30.1726	10	3
P27797	P27797	Calreticulin	CALR	12	11	1.99524	2.80093	1.18954	1.38563	2.33531	0.435949	28.9992	28.5556	29.4428	3	10
Q06830	Q06830	Peroxiredoxin-1	PRDX1	12	10	2.88829	2.83052	2.94606	2.35885	2.45362	2.26409	29.684	29.2129	30.1551	7	6
Q14151	Q14151	Scaffold attachment factor B2	SAFB2	11	20	0.927122	0.838105	1.01614	-0.0009637	0.34153	-0.343458	26.1641	25.0325	27.2957	4	9
Q9NV06	Q9NV06	DDB1- and CUL4-associated factor 13	DCAF13	11	8	0.667454	0.191057	1.14385	0.120093	-0.178274	0.41846	28.2528	28.3295	28.1761	9	4
Q02880	Q02880	DNA topoisomerase 2-beta	TOP2B	10	24	0.357443	0.054779	0.660107	-0.653384	-0.526057	-0.780711	27.02	25.6347	28.4052	3	10
P56182	P56182	Ribosomal RNA processing protein 1 homolog A	RRP1	10	7	1.57773	1.36418	1.79127	0.893603	0.834873	0.952334	27.868	27.9627	27.7734	6	7
P08865	P08865	40S ribosomal protein SA	RPSA	9	13	2.29287	2.86311	1.72264	1.69147	2.38813	0.994797	29.3749	28.3106	30.4391	5	8
Q92878	Q92878	DNA repair protein RAD50	RAD50	9	13	1.31349	1.49472	1.13225	0.27777	0.862114	-0.306573	26.871	26.2925	27.4495	8	5
Q9Y4W2	Q9Y4W2	Ribosomal biogenesis protein LAS1L	LAS1L	9	10	1.18863	0.864176	1.51309	0.542815	0.356707	0.728922	28.0482	27.7037	28.3928	8	5
Q14166	Q14166	Tubulin--tyrosine ligase-like protein 12	TTLL12	9	8	3.04859	3.55225	2.54493	2.45174	3.05276	1.85072	27.4734	26.7582	28.1886	9	4
P12004	P12004	Proliferating cell nuclear antigen	PCNA	9	3	1.42127	1.57686	1.26568	0.863029	0.985865	0.740194	27.0374	28.6436	25.4311	10	3
Q9Y2L1	Q9Y2L1	Exosome complex exonuclease RRP44	DIS3	8	16	2.03081	1.87034	2.19128	1.12121	1.39067	0.851759	27.3309	26.4601	28.2017	10	3
P62750	P62750	60S ribosomal protein L23a	RPL23A	8	9	0.596118	0.699818	0.492417	0.0086046	0.201634	-0.184425	29.7369	28.7885	30.6853	6	7
Q99986	Q99986	Serine/threonine-protein kinase VRK1	VRK1	8	9	2.2047	2.9111	1.4983	1.43997	2.25972	0.620211	27.6314	27.0502	28.2127	9	4
P12277	P12277	Creatine kinase B-type	CKB	8	8	2.71076	2.74511	2.6764	2.0411	2.17954	1.90265	27.7523	27.1933	28.3113	3	10
P23528	P23528	Cofilin-1	CFL1	8	7	2.15395	2.53326	1.77463	1.41517	1.97794	0.852398	28.9189	28.4037	29.4341	8	5
O95478	O95478	Ribosome biogenesis protein NSA2 homolog	NSA2	8	5	0.653205	0.691087	0.615322	0.0636301	0.20389	-0.0766302	28.2784	28.1894	28.3675	9	4
O00566	O00566	U3 small nucleolar ribonucleoprotein protein MPP10	MPHOSPH10	8	5	1.30303	0.539829	2.06623	0.657665	-0.0122425	1.32757	27.2739	28.0008	26.5471	9	4
Q15020	Q15020	Squamous cell carcinoma antigen recognized by T-cells 3	SART3	7	12	1.75164	1.83653	1.66676	0.784706	1.26736	0.302056	27.3979	26.6823	28.1135	10	3
P40763	P40763	Signal transducer and activator of transcription 3	STAT3	7	9	1.69349	2.12918	1.25779	1.24235	1.77197	0.712728	26.4581	26.1078	26.8083	7	6
O43172	O43172	U4/U6 small nuclear ribonucleoprotein Prp4	PRPF4	7	7	1.05735	1.35547	0.759241	0.421239	0.951588	-0.10911	27.7934	26.8954	28.6914	9	4
P41223	P41223	Protein BUD31 homolog	BUD31	7	4	1.3409	1.45228	1.22953	0.691964	1.11909	0.264837	27.1161	27.1873	27.0448	8	5
Q01518	Q01518	Adenylyl cyclase-associated protein 1	CAP1	7	3	0.899476	0.730488	1.06846	0.320582	0.268434	0.372729	27.0166	26.9977	27.0355	8	5
P55769	P55769	NHP2-like protein 1	SNU13	7	2	0.0479805	0.238665	-0.142704	-0.535552	-0.145446	-0.925659	28.3179	29.4646	27.1712	10	3
Q9HCS7	Q9HCS7	Pre-mRNA-splicing factor SYF1	XAB2	6	11	0.790685	0.712288	0.869082	0.299915	0.232906	0.366924	26.2721	25.0213	27.523	4	9
Q9BWF3	Q9BWF3	RNA-binding protein 4	RBM4	6	9	1.53689	1.94265	1.13113	0.901385	1.40169	0.401084	28.0104	27.5337	28.487	5	8
P20042	P20042	Eukaryotic translation initiation factor 2 subunit 2	EIF2S2	6	8	1.84089	2.37145	1.31034	1.22463	1.94632	0.502942	28.0189	27.1574	28.8805	3	10
P46776	P46776	60S ribosomal protein L27a	RPL27A	6	7	1.38545	1.54706	1.22385	0.709094	1.10031	0.317883	30.4723	30.1145	30.8301	5	8
Q13155	Q13155	Aminoacyl tRNA synthase complex-interacting multifunctional protein 2	AIMP2	6	4	2.19265	2.62607	1.75924	1.53567	2.24132	0.830012	27.4575	27.0694	27.8456	10	3
Q15785	Q15785	Mitochondrial import receptor subunit TOM34	TOMM34	6	4	1.77115	2.00357	1.53874	1.17278	1.4844	0.861161	26.6514	26.7334	26.5693	10	3
Q15046	Q15046	Lysine--tRNA ligase	KARS	5	12	1.08347	1.29936	0.86758	0.402665	0.803888	0.00144204	27.2288	25.3308	29.1268	4	9
Q9GZS1	Q9GZS1	DNA-directed RNA polymerase I subunit RPA49	POLR1E	5	11	2.01355	2.64676	1.38034	1.43727	2.26261	0.611928	27.033	25.9613	28.1046	6	7
Q96TA1	Q96TA1	Niban-like protein 1	FAM129B	5	10	1.92167	1.93787	1.90547	1.28411	1.56657	1.00166	27.3599	25.6747	29.0451	6	7
Q9P258	Q9P258	Protein RCC2	RCC2	5	10	2.46337	4.07433	0.852398	1.82912	3.59515	0.0630887	26.4836	24.9132	28.054	4	9
Q9GZR2	Q9GZR2	RNA exonuclease 4	REXO4	5	8	0.69312	0.726134	0.660107	0.0628517	0.259785	-0.134081	27.1174	26.0699	28.1648	5	8
P04075	P04075	Fructose-bisphosphate aldolase A	ALDOA	5	8	1.35765	1.5143	1.20101	0.769466	1.06385	0.475085	27.0762	25.6019	28.5505	5	8
Q9Y3A2	Q9Y3A2	Probable U3 small nucleolar RNA-associated protein 11	UTP11	5	6	0.885349	0.721416	1.04928	0.208255	0.172231	0.244278	27.3887	26.8056	27.9718	7	6
P42766	P42766	60S ribosomal protein L35	RPL35	5	5	1.64101	2.03988	1.24215	0.997081	1.59822	0.39594	29.8601	29.1956	30.5245	5	8
Q9UBQ5	Q9UBQ5	Eukaryotic translation initiation factor 3 subunit K	EIF3K	5	3	2.77832	2.75909	2.79755	2.01842	2.09221	1.94463	28.1114	28.6102	27.6126	9	4
Q14320	Q14320	Protein FAM50A	FAM50A	5	2	1.87562	2.23805	1.51319	1.29975	1.7618	0.837701	27.1585	27.5782	26.7388	10	3
Q93008	Q93008	Probable ubiquitin carboxyl-terminal hydrolase FAF-X	USP9X	4	26	1.34263	0.796598	1.88866	0.42441	0.24817	0.60065	26.6017	24.9178	28.2857	4	9
Q14738	Q14738	Serine/threonine-protein phosphatase 2A 56 kDa regulatory subunit delta isoform	PPP2R5D	4	10	1.45842	0.813443	2.1034	0.917872	0.387583	1.44816	27.0003	25.3928	28.6078	6	7
P82933	P82933	28S ribosomal protein S9, mitochondrial	MRPS9	4	10	1.08504	1.73275	0.437334	0.431991	1.29266	-0.428682	26.8547	25.0204	28.689	6	7
Q9H993	Q9H993	Protein-glutamate O-methyltransferase	ARMT1	4	10	2.48835	2.51629	2.4604	1.93866	1.97398	1.90335	26.6077	25.2991	27.9162	4	9
P54577	P54577	Tyrosine--tRNA ligase, cytoplasmic	YARS	4	9	2.69729	2.31577	3.07882	2.099	1.89173	2.30626	26.3486	25.1374	27.5598	4	9
Q14444	Q14444	Caprin-1	CAPRIN1	4	6	2.29373	1.79319	2.79427	1.405	1.12671	1.68329	27.1418	26.3391	27.9444	5	8
P42677	P42677	40S ribosomal protein S27	RPS27	4	4	1.56759	1.84322	1.29196	0.647773	1.42964	-0.134097	29.8475	29.4694	30.2256	5	8
Q13045	Q13045	Protein flightless-1 homolog	FLII	3	16	1.63744	1.79539	1.47949	0.78813	1.35766	0.218595	25.9859	24.4389	27.5328	4	9
Q969Z0	Q969Z0	Protein TBRG4	TBRG4	3	14	1.95488	2.50045	1.40931	1.3565	2.00335	0.709644	26.789	24.621	28.957	4	9
P23284	P23284	Peptidyl-prolyl cis-trans isomerase B	PPIB	2	13	0.410537	0.776609	0.044464	-0.204454	0.282499	-0.691406	28.1292	25.2577	31.0008	3	10
P15170	P15170	Eukaryotic peptide chain release factor GTP-binding subunit ERF3A	GSPT1	2	9	1.26536	0.699818	1.8309	0.420237	0.202261	0.638213	25.8534	24.4017	27.3051	3	10
Q92888	Q92888	Rho guanine nucleotide exchange factor 1	ARHGEF1	2	9	1.71875	2.19956	1.23793	1.15544	1.65846	0.652418	25.1728	23.5375	26.8081	2	11
O60841	O60841	Eukaryotic translation initiation factor 5B	EIF5B	1	17	1.40812	1.6133	1.20295	0.440247	1.02913	-0.148641	25.5447	22.8671	28.2224	1	12
P04844	P04844	Dolichyl-diphosphooligosaccharide--protein glycosyltransferase subunit 2	RPN2	0	15	NaN	NaN	0.327112	NaN	NaN	-1.14688	NaN	NaN	28.808	0	13
P31930	P31930	Cytochrome b-c1 complex subunit 1, mitochondrial	UQCRC1	0	12	NaN	NaN	-0.151554	NaN	NaN	-0.843345	NaN	NaN	29.9441	0	13
O14981	O14981	TATA-binding protein-associated factor 172	BTAF1	0	12	NaN	NaN	1.57884	NaN	NaN	0.669571	NaN	NaN	27.1129	0	13
Q9UQE7	Q9UQE7	Structural maintenance of chromosomes protein 3	SMC3	18	15	0.714191	-0.0036691	1.43205	-0.220208	-0.572136	0.131721	27.7368	28.2983	27.1752	9	3
P33176	P33176	Kinesin-1 heavy chain	KIF5B	12	16	1.87586	2.17664	1.57507	1.08332	1.66248	0.504163	27.4837	26.5567	28.4107	8	4
O00232	O00232	26S proteasome non-ATPase regulatory subunit 12	PSMD12	12	14	2.53697	2.89902	2.17492	1.84354	2.31313	1.37395	27.7182	26.8641	28.5723	8	4
P13489	P13489	Ribonuclease inhibitor	RNH1	12	12	1.93236	1.99143	1.8733	1.24135	1.43216	1.05054	28.4779	28.0993	28.8565	6	6
Q9UQ80	Q9UQ80	Proliferation-associated protein 2G4	PA2G4	10	14	2.20422	2.47558	1.93285	1.48374	1.8482	1.11929	29.0535	28.2317	29.8752	3	9
Q02790	Q02790	Peptidyl-prolyl cis-trans isomerase FKBP4	FKBP4	10	13	2.70759	2.52467	2.89052	2.11463	2.06661	2.16266	29.2233	28.4479	29.9986	3	9
Q13601	Q13601	KRR1 small subunit processome component homolog	KRR1	9	6	1.10519	0.847436	1.36295	0.519002	0.369159	0.668845	28.5613	28.5513	28.5712	9	3
Q969X6	Q969X6	U3 small nucleolar RNA-associated protein 4 homolog	UTP4	9	3	0.625408	0.622649	0.628167	-0.110085	0.0159258	-0.236096	26.9888	27.9189	26.0587	8	4
P46379	P46379	Large proline-rich protein BAG6	BAG6	8	16	2.48244	2.6814	2.28348	1.44193	2.06126	0.822608	27.7195	26.9144	28.5246	3	9
P14324	P14324	Farnesyl pyrophosphate synthase	FDPS	8	11	2.29886	2.54132	2.05641	1.62667	1.95069	1.30264	30.0338	29.5282	30.5393	7	5
Q14146	Q14146	Unhealthy ribosome biogenesis protein 2 homolog	URB2	8	8	1.30985	1.20752	1.41219	0.560808	0.632175	0.48944	25.9741	25.8481	26.1001	5	7
Q99459	Q99459	Cell division cycle 5-like protein	CDC5L	7	11	1.637	1.26285	2.01114	0.909811	0.772223	1.0474	27.537	26.7487	28.3252	7	5
Q9BY44	Q9BY44	Eukaryotic translation initiation factor 2A	EIF2A	7	10	2.18848	2.5972	1.77976	1.47789	2.14317	0.812621	27.0116	25.9615	28.0617	8	4
Q15185	Q15185	Prostaglandin E synthase 3	PTGES3	7	7	3.64203	4.47424	2.80983	2.81815	3.92856	1.70775	30.7119	30.5986	30.8252	5	7
Q2TAY7	Q2TAY7	WD40 repeat-containing protein SMU1	SMU1	7	7	0.71263	0.718	0.70726	0.0464939	0.225028	-0.13204	27.3358	27.2737	27.3979	4	8
Q9Y2Z0	Q9Y2Z0	Protein SGT1 homolog	SUGT1	7	4	2.13576	1.69162	2.5799	1.57402	1.24373	1.90431	27.1813	26.898	27.4645	8	4
P27816	P27816	Microtubule-associated protein 4	MAP4	6	26	2.68066	2.39166	2.96966	1.60106	1.79427	1.40784	27.8583	25.9893	29.7273	6	6
P37268	P37268	Squalene synthase	FDFT1	6	9	0.817491	1.38245	0.252537	0.248076	0.942458	-0.446305	27.0603	25.499	28.6217	5	7
P61513	P61513	60S ribosomal protein L37a	RPL37A	6	5	2.17446	2.78448	1.56443	1.52411	2.29325	0.754973	29.4891	29.0953	29.8829	5	7
Q9Y266	Q9Y266	Nuclear migration protein nudC	NUDC	6	4	2.16301	1.9443	2.38173	1.50127	1.49534	1.50721	27.7499	27.123	28.3768	9	3
Q16401	Q16401	26S proteasome non-ATPase regulatory subunit 5	PSMD5	6	4	1.55166	1.60089	1.50243	0.961886	1.16027	0.763497	26.3864	26.0954	26.6775	7	5
P22102	P22102	Trifunctional purine biosynthetic protein adenosine-3	GART	5	13	1.34391	1.30865	1.37918	0.676165	0.734655	0.617675	26.6765	25.2253	28.1277	6	6
Q93009	Q93009	Ubiquitin carboxyl-terminal hydrolase 7	USP7	5	12	1.70274	1.82948	1.57599	1.09918	1.42083	0.777535	26.1328	25.184	27.0816	8	4
Q9NR12	Q9NR12	PDZ and LIM domain protein 7	PDLIM7	5	11	1.40074	1.46059	1.3409	0.678341	0.945907	0.410775	27.5619	26.1652	28.9587	5	7
Q8WVM8	Q8WVM8	Sec1 family domain-containing protein 1	SCFD1	5	7	1.50957	1.77315	1.24598	0.888424	1.33919	0.437654	26.2814	24.9351	27.6276	6	6
P62847	P62847	40S ribosomal protein S24	RPS24	5	6	1.7044	1.8991	1.5097	1.06028	1.47975	0.640806	29.8578	29.3952	30.3203	6	6
Q12904	Q12904	Aminoacyl tRNA synthase complex-interacting multifunctional protein 1	AIMP1	5	6	2.14502	2.47348	1.81656	1.52838	1.93297	1.1238	27.1873	26.8897	27.4849	7	5
Q08J23	Q08J23	tRNA (cytosine(34)-C(5))-methyltransferase	NSUN2	5	6	2.14063	2.26309	2.01817	1.50051	1.78404	1.21698	25.8937	24.4833	27.3042	3	9
P62888	P62888	60S ribosomal protein L30	RPL30	5	5	1.42398	1.63534	1.21263	0.804849	1.26544	0.34426	29.6099	29.2138	30.006	5	7
O14908	O14908	PDZ domain-containing protein GIPC1	GIPC1	5	5	1.94177	2.92043	0.963104	1.28238	2.49685	0.067914	27.212	26.8166	27.6075	7	5
O00203	O00203	AP-3 complex subunit beta-1	AP3B1	5	5	2.1517	2.13721	2.1662	1.42609	1.66125	1.19093	26.274	25.5429	27.0052	7	5
P61326	P61326	Protein mago nashi homolog	MAGOH	5	2	0.573083	0.328951	0.817214	-0.142036	-0.172035	-0.112038	27.3735	28.3646	26.3825	10	2
Q12931	Q12931	Heat shock protein 75 kDa, mitochondrial	TRAP1	4	11	1.01649	1.44053	0.592445	0.360567	0.990664	-0.26953	26.9317	24.7968	29.0666	4	8
Q86VM9	Q86VM9	Zinc finger CCCH domain-containing protein 18	ZC3H18	4	7	1.27843	0.61306	1.94381	0.395749	0.00331442	0.788184	25.6229	24.8137	26.4322	4	8
Q13428	Q13428	Treacle protein	TCOF1	4	6	1.49159	0.789354	2.19383	0.48088	0.117695	0.844064	25.9042	25.5125	26.2959	5	7
P62318	P62318	Small nuclear ribonucleoprotein Sm D3	SNRPD3	4	4	1.16864	1.06454	1.27274	0.588515	0.684101	0.49293	28.8903	29.2858	28.4949	9	3
Q6P2E9	Q6P2E9	Enhancer of mRNA-decapping protein 4	EDC4	3	23	1.4964	0.453333	2.53946	0.496789	-0.192035	1.18561	26.7619	24.4788	29.045	2	10
P18583	P18583	Protein SON	SON	3	16	0.842469	0.343692	1.34125	-0.0873662	-0.237268	0.0625362	26.828	25.3052	28.3509	3	9
Q92974	Q92974	Rho guanine nucleotide exchange factor 2	ARHGEF2	3	13	1.72171	2.00816	1.43525	1.0068	1.56184	0.451752	26.3168	24.2676	28.366	4	8
P39656	P39656	Dolichyl-diphosphooligosaccharide--protein glycosyltransferase 48 kDa subunit	DDOST	3	11	0.779767	1.25701	0.302524	0.151334	0.826193	-0.523525	28.3494	27.2766	29.4223	4	8
Q8IY67	Q8IY67	Ribonucleoprotein PTB-binding 1	RAVER1	3	8	1.70422	1.50289	1.90554	1.03835	0.949796	1.12691	27.2192	25.8603	28.5782	6	6
P17655	P17655	Calpain-2 catalytic subunit	CAPN2	3	8	1.94516	2.29119	1.59913	1.33179	1.84081	0.822771	26.9505	25.9566	27.9445	7	5
Q9NQ55	Q9NQ55;A0A0B4J1V8	Suppressor of SWI4 1 homolog	PPAN	3	7	0.518886	0.809415	0.228357	-0.0837875	0.305795	-0.47337	26.1158	24.9613	27.2704	3	9
Q15003	Q15003	Condensin complex subunit 2	NCAPH	3	5	1.45364	1.27358	1.63371	0.813893	0.900258	0.727528	25.6973	24.6292	26.7653	4	8
P60866	P60866	40S ribosomal protein S20	RPS20	3	2	2.15778	3.05662	1.25894	1.54342	2.52231	0.564524	29.2048	28.9991	29.4105	7	5
O43379	O43379	WD repeat-containing protein 62	WDR62	2	16	0.924477	-0.497038	2.34599	-0.0664837	-1.05661	0.923644	26.3219	24.8944	27.7494	2	10
Q86Y56	Q86Y56	Dynein assembly factor 5, axonemal	DNAAF5	20	18	2.17219	2.24041	2.10397	1.57695	1.72303	1.43087	28.1687	27.5427	28.7947	4	7
O43242	O43242	26S proteasome non-ATPase regulatory subunit 3	PSMD3	18	13	2.16867	2.73279	1.60455	1.46035	2.18666	0.734048	29.0005	28.5704	29.4305	4	7
P06899	P06899	Histone H2B type 1-J	HIST1H2BJ	16	9	0.279098	0.309176	0.249021	-0.273561	-0.0310025	-0.51612	32.0717	33.2747	30.8686	6	5
Q13838	Q13838	Spliceosome RNA helicase DDX39B	DDX39B	15	19	0.424566	0.794769	0.0543624	-0.26313	0.275245	-0.801506	27.8186	26.7249	28.9122	4	7
P46782	P46782	40S ribosomal protein S5	RPS5	10	8	2.37098	2.24902	2.49293	1.70945	1.7366	1.6823	29.6626	29.4168	29.9084	8	3
P30101	P30101	Protein disulfide-isomerase A3	PDIA3	9	12	1.42942	2.30568	0.553164	0.713878	1.63668	-0.208928	28.6884	27.3247	30.0522	3	8
P04792	P04792	Heat shock protein beta-1	HSPB1	9	10	2.58093	2.63986	2.52201	1.94601	2.15788	1.73413	29.6465	29.2278	30.0651	5	6
P05198	P05198	Eukaryotic translation initiation factor 2 subunit 1	EIF2S1	8	16	1.83983	2.46205	1.2176	1.2129	1.99262	0.433173	29.0659	28.0535	30.0784	4	7
P40429	P40429	60S ribosomal protein L13a	RPL13A	8	10	2.06457	2.15066	1.97849	1.16135	1.73812	0.584578	31.4963	31.6463	31.3463	4	7
Q9UHX1	Q9UHX1	Poly(U)-binding-splicing factor PUF60	PUF60	8	10	1.7509	1.64192	1.85989	1.09909	1.1335	1.06468	27.7828	26.7958	28.7698	7	4
P11586	P11586	C-1-tetrahydrofolate synthase, cytoplasmic	MTHFD1	7	17	1.57104	1.94246	1.19962	0.966247	1.41305	0.519441	30.414	30.4348	30.3932	4	7
P16989	P16989	Y-box-binding protein 3	YBX3	7	8	1.65002	1.73244	1.56759	0.857716	1.02864	0.686792	26.7465	26.1168	27.3761	5	6
P08708	P08708	40S ribosomal protein S17	RPS17	7	6	1.99043	2.11083	1.87003	1.2677	1.57512	0.960289	29.1197	29.298	28.9413	8	3
Q13185	Q13185	Chromobox protein homolog 3	CBX3	7	6	1.40506	0.98972	1.8204	0.79987	0.578117	1.02162	28.1205	28.683	27.558	7	4
P14678	P63162;P14678	Small nuclear ribonucleoprotein-associated proteins B and B'	SNRPB	7	5	1.64979	1.3724	1.92718	0.818398	0.842858	0.793937	28.0268	28.0361	28.0175	5	6
Q9BT78	Q9BT78	COP9 signalosome complex subunit 4	COPS4	7	3	1.75961	1.78664	1.73257	1.11164	1.27834	0.944933	26.2862	26.4952	26.0771	8	3
Q7L014	Q7L014	Probable ATP-dependent RNA helicase DDX46	DDX46	6	18	2.29155	2.69305	1.89006	1.27024	2.14806	0.392427	26.7588	25.0289	28.4887	3	8
P33992	P33992	DNA replication licensing factor MCM5	MCM5	6	15	1.8848	2.26324	1.50635	1.21096	1.85563	0.566279	28.2382	27.1705	29.3058	3	8
Q9Y4C8	Q9Y4C8	Probable RNA-binding protein 19	RBM19	6	11	1.29552	0.620305	1.97074	0.549084	0.0888201	1.00935	26.1891	25.4086	26.9695	7	4
P07195	P07195	L-lactate dehydrogenase B chain	LDHB	6	8	1.30551	1.10702	1.50401	0.738148	0.685357	0.790939	27.7834	27.8186	27.7482	7	4
Q96P11	Q96P11	Probable 28S rRNA (cytosine-C(5))-methyltransferase	NSUN5	6	8	1.69044	1.82452	1.55636	1.18454	1.52221	0.846874	26.446	25.3636	27.5285	6	5
P53007	P53007	Tricarboxylate transport protein, mitochondrial	SLC25A1	6	7	0.152309	0.379621	-0.0750032	-0.413939	-0.0388656	-0.789013	28.0678	26.8647	29.2709	4	7
P25685	P25685	DnaJ homolog subfamily B member 1	DNAJB1	6	6	1.87873	1.99971	1.75775	1.13152	1.37	0.893051	28.025	27.3371	28.7128	5	6
P40937	P40937	Replication factor C subunit 5	RFC5	6	6	1.80183	2.15306	1.45059	1.24092	1.65255	0.829281	26.5617	25.9953	27.1281	5	6
P09211	P09211	Glutathione S-transferase P	GSTP1	6	5	2.45872	3.45681	1.46064	1.91792	2.91554	0.920293	28.1951	27.1985	29.1917	8	3
Q9Y3A5	Q9Y3A5	Ribosome maturation protein SBDS	SBDS	6	4	1.56745	2.13691	0.997979	0.861837	1.46582	0.257856	26.7589	26.6679	26.8498	7	4
Q7L5D6	Q7L5D6	Golgi to ER traffic protein 4 homolog	GET4	6	3	1.83882	1.94355	1.73409	1.19432	1.50462	0.884012	26.9689	26.9166	27.0211	8	3
P49790	P49790	Nuclear pore complex protein Nup153	NUP153	5	23	1.50504	0.662752	2.34733	0.533873	0.0997664	0.96798	26.7125	24.9538	28.4713	4	7
Q10570	Q10570	Cleavage and polyadenylation specificity factor subunit 1	CPSF1	5	13	0.374872	0.177727	0.572017	-0.621892	-0.393823	-0.84996	26.1031	24.7814	27.4247	3	8
O60684	O60684	Importin subunit alpha-7	KPNA6	5	11	1.4993	1.27876	1.71984	1.0241	0.83657	1.21164	27.7608	26.4771	29.0445	6	5
O94776	O94776	Metastasis-associated protein MTA2	MTA2	5	10	1.41179	1.36065	1.46294	0.649089	0.682573	0.615605	27.3868	26.5089	28.2646	5	6
O94874	O94874	E3 UFM1-protein ligase 1	UFL1	5	10	1.37577	1.6197	1.13185	0.840857	1.26099	0.420725	26.0073	24.3905	27.624	4	7
Q9UBD5	Q9UBD5	Origin recognition complex subunit 3	ORC3	5	7	1.63198	1.42395	1.84	1.14302	0.885496	1.40054	25.8601	24.9371	26.7832	7	4
Q6PL18	Q6PL18	ATPase family AAA domain-containing protein 2	ATAD2	5	7	-0.071486	-0.612858	0.469886	-0.743222	-1.16036	-0.326082	25.2825	24.8434	25.7216	4	7
Q15287	Q15287	RNA-binding protein with serine-rich domain 1	RNPS1	5	6	0.51182	0.623867	0.399773	-0.118099	0.188528	-0.424727	28.0871	27.9636	28.2106	6	5
Q8TC12	Q8TC12	Retinol dehydrogenase 11	RDH11	5	6	0.964202	1.73457	0.193835	0.236565	1.06316	-0.590028	27.2768	26.636	27.9175	7	4
Q99439	Q99439	Calponin-2	CNN2	5	6	1.91739	2.47869	1.35609	1.28773	2.03802	0.537445	27.0979	26.0873	28.1084	5	6
P07384	P07384	Calpain-1 catalytic subunit	CAPN1	5	5	2.06966	2.23744	1.90188	1.49397	1.76507	1.22287	26.9122	25.9478	27.8765	6	5
P35268	P35268	60S ribosomal protein L22	RPL22	5	3	1.2603	1.47788	1.04271	0.597537	1.06929	0.125783	29.9396	30.3661	29.5131	7	4
P35080	P35080	Profilin-2	PFN2	5	3	1.1853	2.1939	0.176706	1.28886	3.09559	-0.517875	27.4457	27.8083	27.0831	7	4
P84090	P84090	Enhancer of rudimentary homolog	ERH	5	1	0.904577	0.880803	0.928351	0.289427	0.410341	0.168514	27.0221	29.3046	24.7397	10	1
Q8N201	Q8N201	Integrator complex subunit 1	INTS1	4	15	1.2381	1.30859	1.16762	0.443262	0.923035	-0.0365111	25.2304	23.8538	26.6071	4	7
Q9H0D6	Q9H0D6	5'-3' exoribonuclease 2	XRN2	4	11	0.967983	0.821465	1.1145	0.364929	0.432959	0.296898	27.0266	25.813	28.2402	4	7
P48444	P48444	Coatomer subunit delta	ARCN1	4	9	1.82588	2.32011	1.33165	1.06726	1.67048	0.464041	26.8153	25.2327	28.3979	4	7
P19525	P19525	Interferon-induced, double-stranded RNA-activated protein kinase	EIF2AK2	4	7	2.39436	2.68542	2.1033	1.8369	2.25604	1.41776	26.5497	25.7833	27.3162	4	7
Q12765	Q12765	Secernin-1	SCRN1	4	6	1.40225	1.79186	1.01264	0.748799	1.32498	0.172616	26.4883	25.5453	27.4313	5	6
P46734	P46734	Dual specificity mitogen-activated protein kinase kinase 3	MAP2K3	4	6	2.1816	2.20132	2.16189	1.6199	1.9614	1.2784	25.6415	24.5973	26.6858	5	6
P62854	P62854	40S ribosomal protein S26	RPS26	4	4	1.35763	1.60824	1.10702	0.680697	1.22836	0.133037	30.2397	29.6971	30.7822	5	6
Q6NYC1	Q6NYC1	Bifunctional arginine demethylase and lysyl-hydroxylase JMJD6	JMJD6	4	4	1.75319	2.22401	1.28238	1.11302	1.79618	0.429857	26.0756	25.7281	26.4232	6	5
P52926	P52926	High mobility group protein HMGI-C	HMGA2	4	1	0.982902	-0.0972858	2.06309	0.349376	-0.588661	1.28741	26.4138	28.6272	24.2004	8	3
P51610	P51610	Host cell factor 1	HCFC1	3	18	1.9785	2.21698	1.74002	0.987789	1.63872	0.336855	26.1761	24.3968	27.9553	2	9
O76094	O76094	Signal recognition particle subunit SRP72	SRP72	3	10	1.1423	1.3313	0.953303	0.505522	0.818851	0.192194	27.2401	25.5454	28.9347	5	6
Q86TG7	Q86TG7	Retrotransposon-derived protein PEG10	PEG10	3	9	1.32464	1.06364	1.58564	0.797608	0.65471	0.940505	27.3154	26.0055	28.6252	3	8
P13804	P13804	Electron transfer flavoprotein subunit alpha, mitochondrial	ETFA	3	8	2.12397	2.90949	1.33845	1.63949	2.52589	0.753091	26.4189	25.6844	27.1534	4	7
P57088	P57088	Transmembrane protein 33	TMEM33	3	7	1.06496	1.64418	0.485736	0.333275	1.22639	-0.559834	27.3918	25.4418	29.3418	3	8
P82930	P82930	28S ribosomal protein S34, mitochondrial	MRPS34	3	7	1.68074	3.04556	0.315914	1.05986	2.63698	-0.517255	26.818	25.4798	28.1561	3	8
P62841	P62841	40S ribosomal protein S15	RPS15	3	5	1.46908	1.77905	1.15911	0.763	1.22922	0.29678	28.0668	27.1964	28.9372	5	6
Q9P0V9	Q9P0V9	Septin-10	SEPT10	2	7	1.48179	1.26915	1.69443	0.893087	0.896155	0.890019	26.1745	25.0581	27.2909	3	8
P10155	P10155	60 kDa SS-A/Ro ribonucleoprotein	TROVE2	2	7	2.88299	2.91879	2.8472	2.34086	2.54895	2.13277	25.6635	23.978	27.3491	3	8
Q9Y5K6	Q9Y5K6	CD2-associated protein	CD2AP	2	6	1.84549	2.41711	1.27387	1.15067	1.83992	0.461424	25.6626	23.9313	27.394	2	9
Q15637	Q15637	Splicing factor 1	SF1	2	6	1.81968	1.41522	2.22413	1.17261	1.10949	1.23573	24.7308	22.8318	26.6298	2	9
Q9UJZ1	Q9UJZ1	Stomatin-like protein 2, mitochondrial	STOML2	2	5	0.684988	1.27709	0.0928839	0.0814121	0.831715	-0.668891	25.7736	23.6695	27.8777	3	8
P63173	P63173	60S ribosomal protein L38	RPL38	2	3	1.31074	1.02956	1.59192	0.702193	0.637749	0.766638	28.1985	27.2228	29.1743	2	9
O14617	O14617	AP-3 complex subunit delta-1	AP3D1	1	17	1.66308	1.87853	1.44763	0.892671	1.38316	0.402176	24.9514	22.2422	27.6605	1	10
P46977	P46977	Dolichyl-diphosphooligosaccharide--protein glycosyltransferase subunit STT3A	STT3A	0	11	NaN	NaN	0.231678	NaN	NaN	-1.15011	NaN	NaN	28.1772	0	11
Q9H2G2	Q9H2G2	STE20-like serine/threonine-protein kinase	SLK	0	11	NaN	NaN	1.3835	NaN	NaN	0.253384	NaN	NaN	26.9107	0	11
P51149	P51149	Ras-related protein Rab-7a	RAB7A	0	10	NaN	NaN	0.369606	NaN	NaN	-0.447348	NaN	NaN	30.5035	0	11
P68032	P68133;P68032	Actin, alpha cardiac muscle 1	ACTC1	14	16	1.38997	2.35352	0.426426	0.815363	1.98353	-0.352805	30.6088	29.1619	32.0557	3	7
Q13435	Q13435	Splicing factor 3B subunit 2	SF3B2	12	17	1.52621	1.25948	1.79294	0.727685	0.69332	0.762051	28.7008	28.391	29.0106	7	3
O15371	O15371	Eukaryotic translation initiation factor 3 subunit D	EIF3D	12	9	2.22537	2.85983	1.59091	1.5249	2.29561	0.754203	28.7379	27.8095	29.6664	3	7
P41250	P41250	Glycine--tRNA ligase	GARS	11	13	1.74578	2.6049	0.886667	1.19293	2.1575	0.228357	27.8954	26.9937	28.797	3	7
Q13347	Q13347	Eukaryotic translation initiation factor 3 subunit I	EIF3I	9	11	2.02381	2.41265	1.63497	1.36053	1.90827	0.812786	28.0513	26.7599	29.3427	4	6
Q13907	Q13907	Isopentenyl-diphosphate Delta-isomerase 1	IDI1	9	8	3.54624	3.59359	3.49889	2.88915	3.06191	2.71638	28.6483	28.3934	28.9033	4	6
P56537	P56537	Eukaryotic translation initiation factor 6	EIF6	9	2	0.624496	0.0366088	1.21238	0.0713825	-0.393785	0.53655	27.3396	29.1039	25.5754	8	2
P62913	P62913	60S ribosomal protein L11	RPL11	8	8	1.98687	2.27366	1.70009	1.30907	1.774	0.844145	30.3638	30.0633	30.6643	6	4
Q12792	Q12792	Twinfilin-1	TWF1	8	7	1.59708	1.37228	1.82187	0.974068	0.957618	0.990519	28.4171	27.3468	29.4874	3	7
Q9H6W3	Q9H6W3	Bifunctional lysine-specific demethylase and histidyl-hydroxylase NO66	NO66	8	7	1.33629	1.39561	1.27697	0.650084	0.779218	0.52095	28.2706	28.154	28.3871	4	6
P04632	P04632	Calpain small subunit 1	CAPNS1	8	5	1.70226	2.10575	1.29878	1.21165	1.70337	0.719928	26.8541	27.0513	26.6568	5	5
P62316	P62316	Small nuclear ribonucleoprotein Sm D2	SNRPD2	8	2	0.962227	0.979221	0.945233	0.404784	0.466444	0.343124	27.6934	28.5138	26.8729	7	3
O95433	O95433	Activator of 90 kDa heat shock protein ATPase homolog 1	AHSA1	7	7	2.10495	2.48285	1.72705	1.4566	2.04705	0.866156	29.1378	28.4595	29.816	5	5
P55209	P55209	Nucleosome assembly protein 1-like 1	NAP1L1	7	7	2.6989	3.12844	2.26936	1.98668	2.66501	1.30836	28.9248	28.3791	29.4704	6	4
P60660	P60660	Myosin light polypeptide 6	MYL6	7	4	3.38684	3.7366	3.03707	2.77848	3.09978	2.45717	28.5806	29.3181	27.843	5	5
Q15056	Q15056	Eukaryotic translation initiation factor 4H	EIF4H	7	4	2.06272	1.61998	2.50546	1.43671	1.19346	1.67996	26.4432	26.9901	25.8963	8	2
P55735	P55735	Protein SEC13 homolog	SEC13	6	7	2.0196	2.1635	1.8757	1.39497	1.75502	1.03492	27.8687	27.1213	28.6161	7	3
P18085	P18085	ADP-ribosylation factor 4	ARF4	6	5	2.21371	3.02198	1.40545	1.45738	2.55591	0.358846	28.5935	28.6471	28.5399	4	6
P09936	P09936	Ubiquitin carboxyl-terminal hydrolase isozyme L1	UCHL1	6	5	3.11835	4.37023	1.86647	1.62223	2.10061	1.14385	28.3553	28.181	28.5297	7	3
P49207	P49207	60S ribosomal protein L34	RPL34	6	4	0.929694	1.92109	-0.0617067	0.233602	1.33159	-0.864386	28.9329	28.4077	29.4582	5	5
Q9Y324	Q9Y324	rRNA-processing protein FCF1 homolog	FCF1	6	4	0.480981	0.305329	0.656634	-0.207299	-0.268226	-0.146372	27.0602	27.0405	27.0798	6	4
Q16576	Q16576	Histone-binding protein RBBP7	RBBP7	6	4	0.884373	0.793188	0.975557	0.324286	0.328607	0.319965	26.942	27.24	26.644	6	4
P42285	P42285	Superkiller viralicidic activity 2-like 2	SKIV2L2	6	4	1.32963	1.35259	1.30667	0.504554	0.949199	0.059909	25.6178	26.041	25.1946	7	3
Q96JH7	Q96JH7	Deubiquitinating protein VCIP135	VCPIP1	5	22	2.33964	2.08359	2.5957	1.34632	1.53217	1.16047	26.8545	25.1893	28.5198	4	6
P35251	P35251	Replication factor C subunit 1	RFC1	5	14	0.956502	0.703987	1.20902	0.224414	0.159112	0.289716	26.6681	25.4752	27.8611	5	5
Q8NEJ9	Q8NEJ9	Neuroguidin	NGDN	5	8	0.746834	0.57918	0.914488	0.0202303	0.095722	-0.0552615	28.0906	27.5253	28.6558	5	5
P49585	P49585	Choline-phosphate cytidylyltransferase A	PCYT1A	5	8	2.38749	2.59304	2.18193	1.7401	2.15827	1.32193	27.5263	27.2461	27.8065	3	7
Q9BR76	Q9BR76	Coronin-1B	CORO1B	5	7	2.14272	2.33345	1.952	1.29747	1.70889	0.886043	27.324	26.6075	28.0404	5	5
Q9NSD9	Q9NSD9	Phenylalanine--tRNA ligase beta subunit	FARSB	5	7	1.43155	1.43877	1.42433	0.941301	1.11843	0.764176	26.3281	25.4779	27.1783	6	4
Q8N7H5	Q8N7H5	RNA polymerase II-associated factor 1 homolog	PAF1	5	6	1.83412	2.06915	1.59908	1.21977	1.63789	0.801655	25.8302	25.318	26.3424	5	5
Q9UNH7	Q9UNH7	Sorting nexin-6	SNX6	5	5	2.49536	3.25494	1.73578	1.87221	2.81895	0.925468	26.3546	25.4233	27.286	4	6
Q86U42	Q86U42	Polyadenylate-binding protein 2	PABPN1	5	4	0.721237	0.604451	0.838024	0.0468306	0.104203	-0.0105412	28.6529	28.7118	28.594	7	3
P61201	P61201	COP9 signalosome complex subunit 2	COPS2	5	4	1.87675	2.10518	1.64833	1.31435	1.62532	1.00339	25.8951	25.2222	26.568	6	4
O00422	O00422	Histone deacetylase complex subunit SAP18	SAP18	5	3	0.267591	0.263996	0.271187	-0.193703	-0.135507	-0.251899	26.9472	27.4002	26.4941	6	4
P24928	P24928	DNA-directed RNA polymerase II subunit RPB1	POLR2A	4	12	0.343118	0.0182068	0.668028	-0.422898	-0.560196	-0.285601	26.342	24.7455	27.9384	3	7
Q16555	Q16555	Dihydropyrimidinase-related protein 2	DPYSL2	4	11	1.65063	2.16192	1.13934	0.847724	1.49897	0.196481	27.0127	25.4515	28.574	4	6
Q9Y2R9	Q9Y2R9	28S ribosomal protein S7, mitochondrial	MRPS7	4	8	0.911329	1.40452	0.418136	0.313092	0.982291	-0.356107	26.5287	25.0217	28.0358	4	6
P40938	P40938	Replication factor C subunit 3	RFC3	4	7	1.18802	1.34352	1.03252	0.625345	0.976877	0.273814	26.5691	25.7868	27.3514	3	7
Q9UG63	Q9UG63	ATP-binding cassette sub-family F member 2	ABCF2	4	6	2.49267	3.2539	1.73144	1.85058	2.84159	0.859572	26.1086	24.4721	27.745	4	6
P36915	P36915	Guanine nucleotide-binding protein-like 1	GNL1	4	5	1.93707	2.18167	1.69247	1.28661	1.69171	0.881508	26.2986	25.3421	27.2551	6	4
O75663	O75663	TIP41-like protein	TIPRL	4	5	2.15167	2.43015	1.87318	1.48925	1.96429	1.01421	26.197	25.6184	26.7755	7	3
Q96S55	Q96S55	ATPase WRNIP1	WRNIP1	4	5	1.94774	2.21841	1.67708	1.42507	1.89534	0.954792	25.3267	23.7378	26.9156	4	6
Q92530	Q92530	Proteasome inhibitor PI31 subunit	PSMF1	4	3	2.22407	2.14861	2.29954	1.58038	1.6451	1.51566	26.8695	26.4172	27.3218	7	3
P0C5Z0	P0C5Z0	Histone H2A-Bbd type 2/3	H2AFB2	4	2	-0.0133364	-0.0202819	-0.00639082	-0.575692	-0.470169	-0.681215	27.4828	29.0751	25.8905	7	3
Q07021	Q07021	Complement component 1 Q subcomponent-binding protein, mitochondrial	C1QBP	4	2	0.831861	0.871449	0.792272	0.274958	0.435415	0.1145	26.9883	28.6886	25.288	8	2
Q07157	Q07157	Tight junction protein ZO-1	TJP1	3	17	1.05152	0.56267	1.54038	0.138781	-0.0576919	0.335255	26.2384	24.5276	27.9493	3	7
Q96EY7	Q96EY7	Pentatricopeptide repeat domain-containing protein 3, mitochondrial	PTCD3	3	12	1.37105	2.09336	0.648741	0.68932	1.51808	-0.139442	26.1739	23.7454	28.6025	3	7
Q16181	Q16181	Septin-7	SEPT7	3	11	2.21866	3.17057	1.26676	1.5827	2.68307	0.482332	26.9057	24.0657	29.7458	1	9
Q8N1G4	Q8N1G4	Leucine-rich repeat-containing protein 47	LRRC47	3	7	2.20184	2.98474	1.41894	1.7336	2.60072	0.866473	25.8352	24.2188	27.4517	4	6
O76003	O76003	Glutaredoxin-3	GLRX3	3	6	2.54742	2.97957	2.11527	1.92371	2.53127	1.31615	26.3949	25.4567	27.3331	4	6
O60749	O60749	Sorting nexin-2	SNX2	3	6	2.07777	2.25184	1.90369	1.52344	1.71484	1.33205	25.9128	25.046	26.7796	4	6
Q16539	Q16539	Mitogen-activated protein kinase 14	MAPK14	3	5	2.14623	2.5212	1.77125	1.69443	2.15423	1.23462	25.6024	24.7094	26.4954	5	5
O14976	O14976	Cyclin-G-associated kinase	GAK	2	19	1.38904	1.00252	1.77556	0.492422	0.543892	0.440952	25.5431	23.2288	27.8575	2	8
O94822	O94822	E3 ubiquitin-protein ligase listerin	LTN1	2	17	2.18796	2.29428	2.08165	1.39991	1.89309	0.906737	24.9337	22.4856	27.3818	1	9
Q69YN4	Q69YN4	Protein virilizer homolog	KIAA1429	2	12	1.76001	2.40825	1.11177	1.05012	2.13455	-0.0343081	24.5299	21.8089	27.251	2	8
P08240	P08240	Signal recognition particle receptor subunit alpha	SRPRA	2	9	1.68712	2.68663	0.687598	1.26422	2.45038	0.0780633	25.1969	22.4222	27.9715	2	8
Q7L2J0	Q7L2J0	7SK snRNA methylphosphate capping enzyme	MEPCE	2	6	1.16638	1.5068	0.825948	0.662249	1.12776	0.196733	25.7302	23.8087	27.6516	3	7
P55039	P55039	Developmentally-regulated GTP-binding protein 2	DRG2	2	5	3.37145	4.07408	2.66882	2.76507	3.64812	1.88202	26.0632	25.2065	26.92	4	6
O15260	O15260	Surfeit locus protein 4	SURF4	2	5	1.4223	2.22722	0.617393	0.458686	1.92661	-1.00923	24.5833	20.9011	28.2654	1	9
P63165	P63165	Small ubiquitin-related modifier 1	SUMO1	2	3	2.66275	2.26042	3.06507	1.63544	1.77222	1.49866	27.429	27.3037	27.5543	5	5
O75165	O75165	DnaJ homolog subfamily C member 13	DNAJC13	1	26	NaN	NaN	1.3888	NaN	NaN	0.185232	24.9651	21.9206	28.0097	0	10
Q9UJS0	Q9UJS0	Calcium-binding mitochondrial carrier protein Aralar2	SLC25A13	1	16	0.502882	1.00317	0.00259443	-0.155615	0.590243	-0.901473	26.0436	22.2785	29.8088	1	9
Q12789	Q12789	General transcription factor 3C polypeptide 1	GTF3C1	1	16	0.954351	0.751464	1.15724	0.181546	0.413594	-0.0505024	24.4924	21.512	27.4728	1	9
P09884	P09884	DNA polymerase alpha catalytic subunit	POLA1	1	10	3.13151	3.35234	2.91069	2.37281	2.72222	2.0234	24.5289	22.9408	26.1171	1	9
Q99714	Q99714	3-hydroxyacyl-CoA dehydrogenase type-2	HSD17B10	1	9	NaN	NaN	-0.15117	NaN	NaN	-0.874243	NaN	NaN	28.5738	0	10
Q7LBC6	Q7LBC6	Lysine-specific demethylase 3B	KDM3B	1	9	1.8224	2.08052	1.56428	1.03098	1.65727	0.404685	24.2553	21.9711	26.5394	1	9
Q9BTW9	Q9BTW9	Tubulin-specific chaperone D	TBCD	1	9	NaN	NaN	1.6622	NaN	NaN	0.966504	23.1622	20.2949	26.0294	0	10
Q96P70	Q96P70	Importin-9	IPO9	1	8	1.7363	0.35727	3.11533	1.29389	-0.0671678	2.65494	24.6953	22.4538	26.9369	1	9
Q9NZB2	Q9NZB2	Constitutive coactivator of PPAR-gamma-like protein 1	FAM120A	1	8	2.92406	3.58448	2.26363	2.3209	3.15864	1.48316	23.7303	21.8199	25.6407	1	9
Q9HCE0	Q9HCE0	Ectopic P granules protein 5 homolog	EPG5	0	16	NaN	NaN	1.62485	NaN	NaN	0.575893	NaN	NaN	27.0802	0	10
P22695	P22695	Cytochrome b-c1 complex subunit 2, mitochondrial	UQCRC2	0	11	NaN	NaN	0.0798389	NaN	NaN	-0.752413	NaN	NaN	30.3597	0	10
O96008	O96008	Mitochondrial import receptor subunit TOM40 homolog	TOMM40	0	11	NaN	NaN	0.00187425	NaN	NaN	-0.625022	NaN	NaN	30.2389	0	10
P50395	P50395	Rab GDP dissociation inhibitor beta	GDI2	0	10	NaN	NaN	0.556503	NaN	NaN	-0.186377	NaN	NaN	28.4038	0	10
Q9HAU0	Q9HAU0	Pleckstrin homology domain-containing family A member 5	PLEKHA5	0	10	NaN	NaN	1.33102	NaN	NaN	0.128425	NaN	NaN	26.4796	0	10
Q9C0C2	Q9C0C2	182 kDa tankyrase-1-binding protein	TNKS1BP1	0	10	NaN	NaN	1.63176	NaN	NaN	0.868766	NaN	NaN	26.3032	0	10
O75970	O75970	Multiple PDZ domain protein	MPDZ	0	10	NaN	NaN	1.77547	NaN	NaN	0.847356	NaN	NaN	26.1537	0	10
Q9NR09	Q9NR09	Baculoviral IAP repeat-containing protein 6	BIRC6	0	10	NaN	NaN	1.40888	NaN	NaN	0.565305	NaN	NaN	25.7466	0	10
P00387	P00387	NADH-cytochrome b5 reductase 3	CYB5R3	0	9	NaN	NaN	0.00662125	NaN	NaN	-0.651473	NaN	NaN	28.7686	0	10
Q9Y6C9	Q9Y6C9	Mitochondrial carrier homolog 2	MTCH2	0	8	NaN	NaN	-0.143229	NaN	NaN	-0.871152	NaN	NaN	29.0716	0	10
P05455	P05455	Lupus La protein	SSB	17	16	3.35436	3.24758	3.46114	2.79051	2.8132	2.76782	29.3293	28.8181	29.8404	4	5
P08133	P08133	Annexin A6	ANXA6	14	18	2.18281	2.48298	1.88264	1.4807	1.82395	1.13744	28.2245	27.0593	29.3897	3	6
P12270	P12270	Nucleoprotein TPR	TPR	11	44	2.1648	1.784	2.5456	1.15147	1.24878	1.05415	27.9312	26.0997	29.7626	3	6
Q9UNM6	Q9UNM6	26S proteasome non-ATPase regulatory subunit 13	PSMD13	11	10	2.19787	2.99041	1.40534	1.67709	2.55925	0.794936	27.7433	27.3019	28.1847	5	4
Q5SY16	Q5SY16	Polynucleotide 5'-hydroxyl-kinase NOL9	NOL9	11	8	1.37639	0.808344	1.94445	0.642169	0.117429	1.16691	28.2142	27.6927	28.7357	3	6
Q9UNF1	Q9UNF1	Melanoma-associated antigen D2	MAGED2	10	12	2.04214	2.0521	2.03217	1.27692	1.46733	1.08651	28.2869	27.4882	29.0856	4	5
Q15366	Q15366	Poly(rC)-binding protein 2	PCBP2	10	10	2.72865	2.84982	2.60748	2.12519	2.45204	1.79834	30.205	29.4008	31.0093	3	6
Q10567	Q10567	AP-1 complex subunit beta-1	AP1B1	9	17	1.77911	1.77741	1.78081	1.38975	1.90639	0.873104	25.7735	24.7381	26.8089	4	5
Q9BV38	Q9BV38	WD repeat-containing protein 18	WDR18	8	3	0.799483	0.694925	0.904041	0.152167	0.0794293	0.224905	26.2269	26.7818	25.6719	6	3
Q14203	Q14203	Dynactin subunit 1	DCTN1	7	20	1.62785	1.0895	2.1662	0.640429	0.502229	0.778629	27.1476	26.4764	27.8189	6	3
O43290	O43290	U4/U6.U5 tri-snRNP-associated protein 1	SART1	7	10	1.5437	1.53312	1.55429	0.936798	1.11257	0.76103	26.9049	25.9869	27.8229	6	3
Q9P2I0	Q9P2I0	Cleavage and polyadenylation specificity factor subunit 2	CPSF2	7	8	1.52272	1.80768	1.23775	0.857551	1.35862	0.356482	26.8486	25.8381	27.8592	5	4
Q13547	Q13547	Histone deacetylase 1	HDAC1	7	7	0.917335	1.13139	0.703278	0.327519	0.689568	-0.0345297	27.8926	27.6239	28.1614	4	5
Q9HB07	Q9HB07	UPF0160 protein MYG1, mitochondrial	C12orf10	7	6	2.04619	1.81044	2.28193	1.36445	1.27167	1.45723	27.5306	27.1888	27.8724	3	6
P16152	P16152	Carbonyl reductase [NADPH] 1	CBR1	7	5	2.02854	2.1145	1.94257	1.39567	1.65246	1.13888	26.2127	25.6517	26.7737	5	4
O14579	O14579	Coatomer subunit epsilon	COPE	7	4	2.44561	2.35547	2.53575	1.84043	1.90119	1.77968	26.4522	26.4116	26.4929	6	3
P53582	P53582	Methionine aminopeptidase 1	METAP1	6	12	1.56572	1.64998	1.48145	0.899316	1.1714	0.627233	27.6236	26.368	28.8793	6	3
P15559	P15559	NAD(P)H dehydrogenase [quinone] 1	NQO1	6	9	2.94458	3.49659	2.39256	2.29082	2.99001	1.59163	28.9967	28.3946	29.5988	3	6
P30041	P30041	Peroxiredoxin-6	PRDX6	6	7	1.95039	2.79637	1.1044	1.32216	2.43007	0.214249	27.2772	26.4506	28.1039	3	6
Q13123	Q13123	Protein Red	IK	6	7	2.097	1.41349	2.78052	1.42606	0.764006	2.08811	26.5227	26.2634	26.7821	3	6
Q8IWX8	Q8IWX8	Calcium homeostasis endoplasmic reticulum protein	CHERP	6	5	1.53002	1.06178	1.99827	0.80056	0.408168	1.19295	25.4672	25.8136	25.1208	4	5
P19105	P19105;O14950	Myosin regulatory light chain 12A	MYL12A	6	4	1.83943	2.1433	1.53556	1.23055	1.76528	0.695816	27.7796	28.6089	26.9503	5	4
P43487	P43487	Ran-specific GTPase-activating protein	RANBP1	6	4	3.26707	3.9835	2.55065	2.71551	3.54275	1.88827	27.1185	27.2142	27.0227	5	4
Q9ULW3	Q9ULW3	Activator of basal transcription 1	ABT1	6	4	1.02104	0.36446	1.67762	0.392444	-0.102403	0.887291	26.9671	27.068	26.8662	5	4
Q9BXY0	Q9BXY0	Protein MAK16 homolog	MAK16	6	3	0.353512	0.468114	0.238909	-0.313902	-0.0775281	-0.550275	26.8715	27.3885	26.3545	6	3
Q9Y3C1	Q9Y3C1	Nucleolar protein 16	NOP16	6	1	0.766112	0.200002	1.33222	0.235656	-0.344099	0.815411	25.3102	27.016	23.6044	8	1
Q8WXF1	Q8WXF1	Paraspeckle component 1	PSPC1	5	10	1.06503	0.0610158	2.06905	1.43595	1.64823	1.22367	28.1094	26.8232	29.3956	6	3
Q9BPX3	Q9BPX3	Condensin complex subunit 3	NCAPG	5	8	2.06596	2.31118	1.82073	1.44392	1.90708	0.980757	26.1689	25.172	27.1657	3	6
Q96ME7	Q96ME7	Zinc finger protein 512	ZNF512	5	7	0.769915	1.07265	0.467175	0.170235	0.594071	-0.253601	26.5984	26.0225	27.1742	5	4
P49916	P49916	DNA ligase 3	LIG3	5	6	1.09896	0.870976	1.32694	0.452734	0.223793	0.681674	25.7323	25.5805	25.884	3	6
O60216	O60216	Double-strand-break repair protein rad21 homolog	RAD21	5	4	1.04014	0.121811	1.95847	0.380255	-0.566314	1.32682	25.651	25.6884	25.6135	5	4
P30044	P30044	Peroxiredoxin-5, mitochondrial	PRDX5	5	3	2.37898	2.45439	2.30358	1.70313	2.06564	1.34062	26.8483	27.0207	26.6759	6	3
O00170	O00170	AH receptor-interacting protein	AIP	5	3	2.18232	2.7135	1.65113	1.64447	2.30132	0.987612	26.2624	26.5743	25.9505	6	3
O95816	O95816	BAG family molecular chaperone regulator 2	BAG2	5	3	1.58119	2.25988	0.902498	1.05835	1.84587	0.270828	25.8472	26.2503	25.4442	6	3
P54619	P54619	5'-AMP-activated protein kinase subunit gamma-1	PRKAG1	5	3	1.22437	1.07334	1.3754	0.736266	0.638954	0.833578	25.6835	25.9555	25.4115	6	3
Q9H2U1	Q9H2U1	ATP-dependent RNA helicase DHX36	DHX36	5	2	1.24493	1.66148	0.828388	0.734868	1.32556	0.144177	25.3352	25.089	25.5814	5	4
P46013	P46013	Antigen KI-67	MKI67	4	19	1.44687	1.41835	1.4754	0.622014	0.81975	0.424277	26.2753	24.8791	27.6715	3	6
Q5UIP0	Q5UIP0	Telomere-associated protein RIF1	RIF1	4	15	2.46418	2.36081	2.56754	1.70095	1.86639	1.53551	26.351	25.5673	27.1348	4	5
P49023	P49023	Paxillin	PXN	4	10	2.24647	2.11207	2.38087	1.60146	1.69443	1.50848	26.779	24.8763	28.6816	6	3
P48643	P48643	T-complex protein 1 subunit epsilon	CCT5	4	9	1.29747	2.23711	0.357833	0.714754	1.7488	-0.319298	27.1875	26.2012	28.1738	4	5
Q9UHD8	Q9UHD8	Septin-9	SEPT9	4	9	1.65542	2.01824	1.29261	1.03716	1.49902	0.575312	26.9039	25.6614	28.1465	5	4
Q15437	Q15437	Protein transport protein Sec23B	SEC23B	4	9	1.95852	2.20577	1.71128	1.36689	1.83167	0.902112	25.8002	23.8256	27.7748	3	6
Q9NWH9	Q9NWH9	SAFB-like transcription modulator	SLTM	4	8	0.716475	0.615981	0.816968	-0.296345	-0.0189219	-0.573767	27.0846	26.2029	27.9663	3	6
P06744	P06744	Glucose-6-phosphate isomerase	GPI	4	8	2.6798	3.08281	2.27679	2.26584	2.75864	1.77303	26.8866	25.3673	28.4059	6	3
Q92879	Q92879	CUGBP Elav-like family member 1	CELF1	4	7	1.87617	2.06981	1.68253	1.26106	1.58183	0.94028	27.0516	25.4905	28.6127	4	5
O43159	O43159	Ribosomal RNA-processing protein 8	RRP8	4	6	0.752811	0.874286	0.631337	0.0647298	0.352193	-0.222734	27.1657	26.3915	27.9399	5	4
Q9Y3F4	Q9Y3F4	Serine-threonine kinase receptor-associated protein	STRAP	4	6	1.91255	2.26634	1.55876	1.38735	1.88811	0.886589	26.5813	26.1093	27.0533	5	4
Q9UHB9	Q9UHB9	Signal recognition particle subunit SRP68	SRP68	4	6	1.49848	1.36776	1.62919	0.863113	0.974162	0.752063	26.2897	24.9845	27.595	3	6
O00303	O00303	Eukaryotic translation initiation factor 3 subunit F	EIF3F	4	5	1.5996	1.94527	1.25393	0.931266	1.51	0.352533	28.7927	28.6103	28.9751	5	4
P48147	P48147	Prolyl endopeptidase	PREP	4	5	0.81754	1.48738	0.147697	0.176851	0.988703	-0.635002	26.5831	25.7953	27.3709	4	5
Q9Y4P1	Q9Y4P1	Cysteine protease ATG4B	ATG4B	4	5	2.13195	2.56738	1.69653	1.59435	2.08651	1.10219	26.2969	25.5239	27.07	6	3
Q9NVA2	Q9NVA2	Septin-11	SEPT11	4	5	1.82165	2.67834	0.964953	0.587551	1.10581	0.0692898	26.2633	25.4372	27.0893	5	4
E9PAV3	E9PAV3	Nascent polypeptide-associated complex subunit alpha, muscle-specific form	NACA	4	4	1.5366	1.45628	1.61692	0.664529	0.78576	0.543298	27.4018	27.4155	27.388	5	4
O14818	O14818	Proteasome subunit alpha type-7	PSMA7	4	4	1.44495	1.8614	1.0285	0.9147	1.49026	0.339137	25.98	25.6624	26.2977	5	4
P13861	P13861	cAMP-dependent protein kinase type II-alpha regulatory subunit	PRKAR2A	4	3	1.71653	1.52547	1.90758	1.17231	1.13973	1.20489	26.2917	25.2832	27.3001	4	5
Q96EF6	Q96EF6	F-box only protein 17	FBXO17	4	2	0.842918	0.941933	0.743903	0.23259	0.468531	-0.00335093	25.3824	25.1397	25.6251	5	4
Q9BXP5	Q9BXP5	Serrate RNA effector molecule homolog	SRRT	3	18	1.89509	1.93028	1.85989	1.04609	1.43317	0.659011	27.1291	25.2423	29.016	4	5
O00560	O00560	Syntenin-1	SDCBP	3	9	0.69104	1.10326	0.278817	0.122567	0.631151	-0.386016	27.2237	25.7249	28.7225	4	5
Q01581	Q01581	Hydroxymethylglutaryl-CoA synthase, cytoplasmic	HMGCS1	3	9	1.88827	1.93557	1.84097	1.31836	1.51015	1.12658	25.7909	23.932	27.6497	2	7
Q7Z4S6	Q7Z4S6	Kinesin-like protein KIF21A	KIF21A	3	9	2.8037	2.88117	2.72622	1.94232	2.41476	1.46989	24.5413	23.2342	25.8484	2	7
P62879	P62879	Guanine nucleotide-binding protein G(I)/G(S)/G(T) subunit beta-2	GNB2	3	8	0.693869	1.1776	0.21014	0.0886586	0.764091	-0.586774	27.6365	25.0794	30.1937	2	7
O60271	O60271	C-Jun-amino-terminal kinase-interacting protein 4	SPAG9	3	8	1.43198	0.998557	1.8654	0.491186	0.466862	0.515511	25.2817	23.8962	26.6671	2	7
Q13451	Q13451	Peptidyl-prolyl cis-trans isomerase FKBP5	FKBP5	3	7	1.73385	1.64681	1.82089	1.1703	1.1762	1.1644	25.9246	24.2076	27.6416	2	7
Q9UFC0	Q9UFC0	Leucine-rich repeat and WD repeat-containing protein 1	LRWD1	3	7	1.65336	1.61183	1.69488	0.777948	1.09646	0.459432	24.7018	23.4372	25.9663	2	7
Q8WYA6	Q8WYA6	Beta-catenin-like protein 1	CTNNBL1	3	6	1.76711	2.23251	1.3017	1.15689	1.73431	0.57947	26.2968	25.1309	27.4627	4	5
Q9BRX2	Q9BRX2	Protein pelota homolog	PELO	3	6	0.941689	0.391988	1.49139	0.353986	-0.135047	0.843019	25.8652	25.0968	26.6337	3	6
P29590	P29590	Protein PML	PML	3	6	1.24904	1.5104	0.987685	0.740925	1.07847	0.403377	25.7567	25.2598	26.2536	3	6
Q99590	Q99590	Protein SCAF11	SCAF11	3	6	1.84615	0.702569	2.98974	1.00009	0.240131	1.76005	25.6055	24.9767	26.2342	4	5
Q9NWY4	Q9NWY4	UPF0609 protein C4orf27	C4orf27	3	6	2.40634	2.09511	2.71756	1.92657	1.69564	2.1575	25.4151	24.5096	26.3206	2	7
Q01130	Q01130	Serine/arginine-rich splicing factor 2	SRSF2	3	5	0.954658	1.02836	0.88096	0.296267	0.514198	0.0783365	27.8644	27.395	28.3338	4	5
Q5JVF3	Q5JVF3	PCI domain-containing protein 2	PCID2	3	5	1.46345	2.38816	0.538737	0.844975	1.86239	-0.172441	25.9531	25.4534	26.4529	4	5
Q14677	Q14677	Clathrin interactor 1	CLINT1	3	5	2.02789	1.94152	2.11427	1.42973	1.40665	1.45281	25.2211	24.3994	26.0428	3	6
Q9H3P2	Q9H3P2	Negative elongation factor A	NELFA	3	5	2.61143	3.25385	1.96901	1.71239	2.81607	0.608715	24.4907	22.9591	26.0224	2	7
Q9NY12	Q9NY12	H/ACA ribonucleoprotein complex subunit 1	GAR1	3	4	0.582668	0.74192	0.423417	0.0503952	0.224287	-0.123497	28.0286	27.555	28.5021	4	5
Q8NBS9	Q8NBS9	Thioredoxin domain-containing protein 5	TXNDC5	3	4	2.11722	2.65908	1.57536	1.46761	2.11253	0.822689	25.4858	25.0327	25.939	5	4
P21399	P21399	Cytoplasmic aconitate hydratase	ACO1	3	4	3.3832	4.0578	2.70861	2.91041	3.69544	2.12539	24.9114	23.896	25.9268	4	5
O15067	O15067	Phosphoribosylformylglycinamidine synthase	PFAS	3	4	1.12731	0.556895	1.69773	0.224524	0.0870554	0.361993	24.8645	24.1156	25.6134	4	5
P61923	P61923	Coatomer subunit zeta-1	COPZ1	3	3	2.12162	2.53488	1.70836	1.17951	2.20886	0.15017	26.6553	26.3043	27.0064	5	4
P59998	P59998	Actin-related protein 2/3 complex subunit 4	ARPC4	3	3	1.60584	2.79323	0.41846	0.933013	2.32455	-0.458525	26.4073	26.2107	26.604	6	3
Q9Y2W2	Q9Y2W2	WW domain-binding protein 11	WBP11	3	3	1.74687	1.92649	1.56725	0.853971	0.924024	0.783918	25.2457	24.4221	26.0693	3	6
P52948	P52948	Nuclear pore complex protein Nup98-Nup96	NUP98	2	10	0.957538	1.11177	0.80331	0.416037	0.731096	0.100978	24.6698	22.8097	26.5299	2	7
Q8IX12	Q8IX12	Cell division cycle and apoptosis regulator protein 1	CCAR1	2	8	2.05261	2.7151	1.39012	1.17349	2.16848	0.178492	24.3486	22.5543	26.143	1	8
Q9Y3U8	Q9Y3U8	60S ribosomal protein L36	RPL36	2	5	1.05675	1.50299	0.610511	0.473769	1.10044	-0.152901	28.4468	27.408	29.4855	4	5
Q13098	Q13098	COP9 signalosome complex subunit 1	GPS1	2	4	0.781371	0.210888	1.35185	0.130119	-0.304968	0.565207	26.1378	24.8527	27.4229	2	7
P61956	P61956	Small ubiquitin-related modifier 2	SUMO2	2	3	3.9859	4.63239	3.33942	3.32025	4.12706	2.51344	29.7048	29.2385	30.1711	5	4
O95602	O95602	DNA-directed RNA polymerase I subunit RPA1	POLR1A	1	11	2.12933	3.09182	1.16684	1.4025	2.73049	0.0745054	24.125	21.678	26.5719	1	8
O60488	O60488	Long-chain-fatty-acid--CoA ligase 4	ACSL4	1	10	NaN	NaN	0.860685	NaN	NaN	0.0963968	NaN	NaN	27.4786	0	9
Q8TDY2	Q8TDY2	RB1-inducible coiled-coil protein 1	RB1CC1	1	10	NaN	NaN	2.12737	NaN	NaN	0.968422	23.1859	20.5366	25.8352	0	9
P82675	P82675	28S ribosomal protein S5, mitochondrial	MRPS5	1	8	NaN	NaN	0.688941	NaN	NaN	-0.155871	25.0159	21.0116	29.0203	0	9
Q5C9Z4	Q5C9Z4	Nucleolar MIF4G domain-containing protein 1	NOM1	1	7	1.67358	2.24908	1.09808	1.1678	1.829	0.506602	24.6832	23.1734	26.193	2	7
P05023	P05023	Sodium/potassium-transporting ATPase subunit alpha-1	ATP1A1	0	15	NaN	NaN	0.146004	NaN	NaN	-1.17834	NaN	NaN	27.9646	0	9
Q6PI48	Q6PI48	Aspartate--tRNA ligase, mitochondrial	DARS2	0	11	NaN	NaN	-0.146435	NaN	NaN	-0.892982	NaN	NaN	28.5935	0	9
Q6Y7W6	Q6Y7W6	PERQ amino acid-rich with GYF domain-containing protein 2	GIGYF2	0	10	NaN	NaN	2.53207	NaN	NaN	1.10387	NaN	NaN	27.0976	0	9
O14497	O14497	AT-rich interactive domain-containing protein 1A	ARID1A	0	10	NaN	NaN	2.00119	NaN	NaN	0.653152	NaN	NaN	26.2309	0	9
P24752	P24752	Acetyl-CoA acetyltransferase, mitochondrial	ACAT1	0	8	NaN	NaN	-0.105613	NaN	NaN	-1.00217	NaN	NaN	29.0588	0	9
Q14789	Q14789	Golgin subfamily B member 1	GOLGB1	0	8	NaN	NaN	1.40327	NaN	NaN	0.408494	NaN	NaN	25.9251	0	9
P48047	P48047	ATP synthase subunit O, mitochondrial	ATP5O	0	7	NaN	NaN	-0.121879	NaN	NaN	-0.924153	NaN	NaN	29.406	0	9
P28838	P28838	Cytosol aminopeptidase	LAP3	0	7	NaN	NaN	0.117828	NaN	NaN	-0.690824	NaN	NaN	28.2864	0	9
Q10713	Q10713	Mitochondrial-processing peptidase subunit alpha	PMPCA	0	7	NaN	NaN	-0.100329	NaN	NaN	-0.75375	NaN	NaN	27.8204	0	9
P62820	P62820	Ras-related protein Rab-1A	RAB1A	0	6	NaN	NaN	0.758985	NaN	NaN	-0.130982	NaN	NaN	29.1345	0	9
P68363	P68363	Tubulin alpha-1B chain	TUBA1B	18	24	1.79798	2.21711	1.37884	1.15902	1.72731	0.590722	29.2198	28.1675	30.2722	4	4
O75083	O75083	WD repeat-containing protein 1	WDR1	17	17	3.30154	2.94133	3.66175	2.72834	2.47069	2.98599	29.913	29.1515	30.6744	4	4
Q13509	Q13509	Tubulin beta-3 chain	TUBB3	13	18	1.09097	1.33451	0.847436	0.482097	0.987685	-0.0234897	25.8183	23.5764	28.0603	3	5
Q13813	Q13813	Spectrin alpha chain, non-erythrocytic 1	SPTAN1	12	23	1.71038	1.35174	2.06901	0.712208	0.750949	0.673466	27.0224	26.3392	27.7056	3	5
Q58FF8	Q58FF8	Putative heat shock protein HSP 90-beta 2	HSP90AB2P	12	14	3.27375	3.74211	2.8054	2.59634	3.16527	2.0274	29.1309	28.7608	29.501	5	3
Q9BXS5	Q9BXS5	AP-1 complex subunit mu-1	AP1M1	11	9	1.66602	1.36765	1.9644	1.24257	1.12697	1.35817	27.7739	27.4695	28.0783	5	3
Q9H8H2	Q9H8H2	Probable ATP-dependent RNA helicase DDX31	DDX31	9	10	1.1493	1.30533	0.993276	0.451889	0.68419	0.219587	27.2086	26.2885	28.1287	5	3
P29692	P29692	Elongation factor 1-delta	EEF1D	8	7	3.24748	3.12563	3.36933	2.71039	2.74567	2.67512	29.7385	30.1323	29.3447	4	4
Q04446	Q04446	1,4-alpha-glucan-branching enzyme	GBE1	6	12	2.64161	2.79606	2.48715	2.13892	2.36359	1.91426	27.3437	25.8666	28.8208	5	3
O60763	O60763	General vesicular transport factor p115	USO1	6	10	2.30475	2.82093	1.78856	1.46515	1.69911	1.23119	26.4607	24.8935	28.028	5	3
Q86V81	Q86V81	THO complex subunit 4	ALYREF	6	5	0.161238	0.208642	0.113834	-0.429538	-0.269373	-0.589702	27.4533	26.8757	28.031	5	3
O60493	O60493	Sorting nexin-3	SNX3	6	2	1.91224	2.67489	1.14959	1.28514	2.25136	0.318924	26.5019	26.8157	26.188	6	2
Q9H307	Q9H307	Pinin	PNN	6	2	1.43201	0.601316	2.2627	0.444894	-0.0363631	0.926151	25.4453	26.5922	24.2983	5	3
P37837	P37837	Transaldolase	TALDO1	6	1	2.84577	2.70929	2.98225	2.03172	2.01096	2.05248	26.3236	27.2348	25.4124	7	1
Q8IX01	Q8IX01	SURP and G-patch domain-containing protein 2	SUGP2	5	10	1.64286	1.0675	2.21822	0.915752	0.605305	1.2262	26.2851	25.9312	26.6391	3	5
Q86TX2	Q86TX2	Acyl-coenzyme A thioesterase 1	ACOT1	5	9	2.12956	2.53277	1.72635	1.46046	2.06039	0.860526	27.2992	26.3645	28.234	3	5
P27694	P27694	Replication protein A 70 kDa DNA-binding subunit	RPA1	5	8	1.2443	1.11783	1.37078	0.660065	0.671112	0.649018	26.3633	25.8432	26.8833	5	3
Q8TAT6	Q8TAT6	Nuclear protein localization protein 4 homolog	NPLOC4	5	5	2.02109	2.37301	1.66916	1.40795	1.9875	0.828388	26.1027	24.6321	27.5733	5	3
P07305	P07305	Histone H1.0	H1F0	5	4	0.213407	0.372729	0.0540844	-0.478158	-0.227861	-0.728455	26.8506	27.0067	26.6944	5	3
P57740	P57740	Nuclear pore complex protein Nup107	NUP107	5	4	1.0386	1.27912	0.798092	0.558181	0.828063	0.288299	25.5866	25.2021	25.971	4	4
O95251	O95251	Histone acetyltransferase KAT7	KAT7	5	3	0.759354	0.983751	0.534958	0.0862543	0.416083	-0.243574	25.1223	25.1131	25.1316	5	3
Q9Y224	Q9Y224	UPF0568 protein C14orf166	C14orf166	5	2	1.46457	1.88784	1.04131	0.94258	1.39736	0.487795	25.4016	26.4244	24.3788	6	2
Q92688	Q92688	Acidic leucine-rich nuclear phosphoprotein 32 family member B	ANP32B	5	1	1.5932	2.39039	0.796016	0.993045	1.97732	0.00877379	25.661	26.7262	24.5958	7	1
Q92945	Q92945	Far upstream element-binding protein 2	KHSRP	4	15	2.21535	2.01378	2.41692	1.36638	1.57017	1.1626	26.7655	24.8692	28.6618	3	5
Q8WUM0	Q8WUM0	Nuclear pore complex protein Nup133	NUP133	4	12	1.18731	1.32025	1.05436	0.415245	0.873734	-0.0432445	26.0554	24.6642	27.4466	4	4
Q96DI7	Q96DI7	U5 small nuclear ribonucleoprotein 40 kDa protein	SNRNP40	4	9	0.343722	0.755913	-0.0684682	-0.244409	0.340847	-0.829665	27.2113	25.3819	29.0407	3	5
Q9Y285	Q9Y285	Phenylalanine--tRNA ligase alpha subunit	FARSA	4	8	1.93103	2.41015	1.45191	1.30841	1.87637	0.740453	26.6698	25.5084	27.8312	5	3
O43684	O43684	Mitotic checkpoint protein BUB3	BUB3	4	7	1.11544	1.25629	0.974603	0.454451	0.781402	0.127501	27.027	25.6853	28.3686	4	4
Q9Y5L0	Q9Y5L0	Transportin-3	TNPO3	4	7	1.98721	2.33319	1.64122	1.44672	1.83887	1.05457	26.0127	24.4939	27.5316	5	3
P27695	P27695	DNA-(apurinic or apyrimidinic site) lyase	APEX1	4	6	1.53123	1.89491	1.16755	1.00203	1.4453	0.558758	26.6526	25.3367	27.9685	5	3
O43809	O43809	Cleavage and polyadenylation specificity factor subunit 5	NUDT21	4	6	1.64128	2.59345	0.68912	1.09062	2.14196	0.0392789	26.6224	25.1379	28.1069	4	4
P61088	P61088	Ubiquitin-conjugating enzyme E2 N	UBE2N	4	5	1.48574	2.38816	0.583326	0.779038	1.90119	-0.34311	26.8056	26.1837	27.4274	4	4
Q8IXH7	Q8IXH7	Negative elongation factor C/D	NELFCD	4	5	0.756488	0.00115371	1.51182	0.192498	-0.511547	0.896543	25.8882	25.289	26.4873	3	5
Q13330	Q13330	Metastasis-associated protein MTA1	MTA1	4	5	0.940238	0.39835	1.48213	0.366397	-0.0428878	0.775683	25.8655	25.658	26.0729	4	4
Q9H6T3	Q9H6T3	RNA polymerase II-associated protein 3	RPAP3	4	5	1.36366	1.47477	1.25254	0.765165	0.904966	0.625364	25.1665	25.2185	25.1145	4	4
Q9H2M9	Q9H2M9	Rab3 GTPase-activating protein non-catalytic subunit	RAB3GAP2	4	5	2.11828	1.89068	2.34588	1.35852	1.44472	1.27232	24.5888	23.8988	25.2788	3	5
Q14331	Q14331	Protein FRG1	FRG1	4	4	0.958621	1.33748	0.579759	0.381747	0.896388	-0.132894	26.916	26.6133	27.2186	4	4
P61163	P61163	Alpha-centractin	ACTR1A	4	4	1.74145	2.54067	0.942233	1.09253	2.0397	0.145351	26.3912	25.375	27.4073	4	4
O43913	O43913	Origin recognition complex subunit 5	ORC5	4	4	1.86512	1.83111	1.89914	1.36294	1.42986	1.29602	25.6462	25.1055	26.187	5	3
Q96MU7	Q96MU7	YTH domain-containing protein 1	YTHDC1	4	3	0.893052	0.64441	1.14169	0.03731	-0.0268957	0.101516	25.8661	24.9882	26.7439	3	5
Q8WVY7	Q8WVY7	Ubiquitin-like domain-containing CTD phosphatase 1	UBLCP1	4	3	2.77329	3.30261	2.24397	2.16614	2.88301	1.44927	25.5839	25.4455	25.7222	5	3
P37108	P37108	Signal recognition particle 14 kDa protein	SRP14	4	1	0.561911	0.997907	0.125916	-0.12245	0.396817	-0.641716	25.7611	26.8545	24.6677	7	1
O43432	O43432	Eukaryotic translation initiation factor 4 gamma 3	EIF4G3	3	18	2.16953	1.67319	2.66587	1.55316	1.34857	1.75775	23.9191	21.0569	26.7813	1	7
O95782	O95782	AP-2 complex subunit alpha-1	AP2A1	3	13	1.57995	2.20229	0.957618	0.784113	1.58063	-0.0124026	26.7508	25.1559	28.3456	3	5
O43795	O43795	Unconventional myosin-Ib	MYO1B	3	10	1.39014	1.27495	1.50533	0.755329	0.81975	0.690909	25.5904	23.9531	27.2276	3	5
O14929	O14929	Histone acetyltransferase type B catalytic subunit	HAT1	3	9	1.30424	0.733094	1.87539	0.565543	0.198117	0.932968	27.1	26.0101	28.1898	4	4
Q96RS6	Q96RS6	NudC domain-containing protein 1	NUDCD1	3	9	1.65645	1.13212	2.18078	0.802125	0.600936	1.00331	26.2223	24.872	27.5726	4	4
P28331	P28331	NADH-ubiquinone oxidoreductase 75 kDa subunit, mitochondrial	NDUFS1	3	9	1.70585	1.95984	1.45186	1.19357	1.53027	0.856866	26.2155	24.5729	27.858	4	4
Q96AE4	Q96AE4	Far upstream element-binding protein 1	FUBP1	3	9	1.36414	0.800496	1.92778	0.488949	0.256045	0.721854	25.9804	25.151	26.8098	2	6
P61160	P61160	Actin-related protein 2	ACTR2	3	7	1.43125	1.78157	1.08093	0.796254	1.39188	0.20063	27.4336	26.3908	28.4764	3	5
P43897	P43897	Elongation factor Ts, mitochondrial	TSFM	3	5	1.78534	2.56125	1.00942	1.1929	2.06423	0.321582	26.6295	24.9132	28.3458	3	5
Q9HC38	Q9HC38	Glyoxalase domain-containing protein 4	GLOD4	3	5	2.51363	2.65718	2.37008	1.8858	2.19503	1.57657	26.0966	25.1287	27.0646	3	5
P83881	P83881	60S ribosomal protein L36a	RPL36A	3	4	1.22152	1.48238	0.96066	0.454035	1.01821	-0.110137	29.0705	28.1677	29.9734	3	5
Q9H832	Q9H832	Ubiquitin-conjugating enzyme E2 Z	UBE2Z	3	4	1.85042	2.03372	1.66712	1.22785	1.67328	0.782409	26.2542	25.1141	27.3944	4	4
Q9UKF6	Q9UKF6	Cleavage and polyadenylation specificity factor subunit 3	CPSF3	3	4	2.05017	2.21082	1.88951	1.36747	1.70186	1.03309	26.2458	25.2577	27.2339	3	5
Q9NQG5	Q9NQG5	Regulation of nuclear pre-mRNA domain-containing protein 1B	RPRD1B	3	4	1.59055	1.92102	1.26009	1.01244	1.45948	0.565402	25.8094	25.1838	26.435	4	4
Q15126	Q15126	Phosphomevalonate kinase	PMVK	3	2	1.99751	1.68482	2.3102	1.53421	1.32826	1.74015	25.0935	25.2764	24.9105	6	2
O94915	O94915	Protein furry homolog-like	FRYL	2	21	2.32385	2.75779	1.8899	1.71954	2.27044	1.16864	25.3381	23.2772	27.399	2	6
Q14966	Q14966	Zinc finger protein 638	ZNF638	2	15	1.53827	0.696083	2.38045	0.625952	0.192825	1.05908	25.7782	23.5223	28.0341	2	6
Q6PKG0	Q6PKG0	La-related protein 1	LARP1	2	13	1.35986	0.754888	1.96484	0.452526	0.242572	0.662479	25.7179	23.8426	27.5933	2	6
P51116	P51116	Fragile X mental retardation syndrome-related protein 2	FXR2	2	8	1.55005	1.50416	1.59593	1.01019	1.10521	0.915177	24.8241	22.8162	26.8321	1	7
P16435	P16435	NADPH--cytochrome P450 reductase	POR	2	7	-0.524497	-2.11422	1.06523	-1.28016	-2.74352	0.183201	26.1811	24.6699	27.6923	1	7
Q8TC07	Q8TC07	TBC1 domain family member 15	TBC1D15	2	7	1.30888	1.03429	1.58347	0.794219	0.611928	0.97651	25.1786	23.6263	26.7308	2	6
Q6PJT7	Q6PJT7	Zinc finger CCCH domain-containing protein 14	ZC3H14	2	7	1.62662	0.958137	2.29511	0.541993	0.45386	0.630126	24.7826	23.3732	26.192	2	6
Q14202	Q14202	Zinc finger MYM-type protein 3	ZMYM3	2	7	0.751186	0.122474	1.3799	0.175537	-0.284634	0.635708	23.9528	22.604	25.3017	1	7
O60884	O60884	DnaJ homolog subfamily A member 2	DNAJA2	2	5	2.10548	2.63559	1.57536	1.49391	2.18865	0.79917	26.0175	24.8611	27.174	3	5
O75569	O75569	Interferon-inducible double-stranded RNA-dependent protein kinase activator A	PRKRA	2	5	1.96869	2.1431	1.79427	1.43539	1.66558	1.20521	25.3023	24.0892	26.5155	3	5
O95486	O95486	Protein transport protein Sec24A	SEC24A	2	5	1.84029	1.29772	2.38286	1.29302	0.950095	1.63594	23.3626	22.3462	24.3789	2	6
Q6ZN17	Q6ZN17	Protein lin-28 homolog B	LIN28B	2	4	1.14737	1.53202	0.762732	0.659668	1.11783	0.201508	25.9392	24.9813	26.897	3	5
Q13619	Q13619	Cullin-4A	CUL4A	2	4	1.07439	0.57056	1.57821	0.581174	0.166972	0.995376	25.0225	24.4723	25.5727	3	5
Q15813	Q15813	Tubulin-specific chaperone E	TBCE	2	4	2.04961	2.41665	1.68257	1.63532	2.09616	1.17447	24.8826	23.5987	26.1665	3	5
O75822	O75822	Eukaryotic translation initiation factor 3 subunit J	EIF3J	2	3	2.97867	2.30854	3.64881	2.24279	1.70991	2.77566	26.7363	26.1316	27.341	4	4
Q6P9B6	Q6P9B6	TLD domain-containing protein 1	TLDC1	2	3	1.53551	1.99693	1.07409	0.959595	1.55518	0.364012	25.5328	24.3695	26.6962	4	4
Q9NYU2	Q9NYU2	UDP-glucose:glycoprotein glucosyltransferase 1	UGGT1	1	16	2.17223	3.68426	0.660199	1.29126	3.23556	-0.653037	24.6262	21.8696	27.3829	1	7
Q9UI26	Q9UI26	Importin-11	IPO11	1	8	1.82388	1.56584	2.08192	1.22594	1.14848	1.3034	24.3589	21.9895	26.7282	1	7
Q76FK4	Q76FK4	Nucleolar protein 8	NOL8	1	7	1.68939	0.847356	2.53142	0.97941	0.407625	1.5512	23.9342	21.9214	25.947	1	7
Q16666	Q16666	Gamma-interferon-inducible protein 16	IFI16	1	6	2.55083	3.14289	1.95877	1.67297	2.5962	0.749749	24.3493	22.5544	26.1443	1	7
P61026	P61026	Ras-related protein Rab-10	RAB10	1	5	0.852327	1.4577	0.246955	0.0609596	1.07368	-0.951764	25.6088	22.8763	28.3413	2	6
Q96RT1	Q96RT1	Protein LAP2	ERBB2IP	0	15	NaN	NaN	1.51299	NaN	NaN	0.404358	NaN	NaN	27.3394	0	8
Q9P035	Q9P035	Very-long-chain (3R)-3-hydroxyacyl-CoA dehydratase 3	HACD3	0	9	NaN	NaN	0.445197	NaN	NaN	-1.16796	NaN	NaN	28.2825	0	8
O60716	O60716	Catenin delta-1	CTNND1	0	9	NaN	NaN	1.53416	NaN	NaN	0.790939	NaN	NaN	27.0554	0	8
Q02952	Q02952	A-kinase anchor protein 12	AKAP12	0	9	NaN	NaN	2.62469	NaN	NaN	1.30176	NaN	NaN	26.366	0	8
Q9BTC0	Q9BTC0	Death-inducer obliterator 1	DIDO1	0	9	NaN	NaN	1.30743	NaN	NaN	0.470823	NaN	NaN	26.1138	0	8
Q9UPY3	Q9UPY3	Endoribonuclease Dicer	DICER1	0	9	NaN	NaN	2.06337	NaN	NaN	1.20589	NaN	NaN	25.8168	0	8
Q7Z739	Q7Z739	YTH domain-containing family protein 3	YTHDF3	0	8	NaN	NaN	1.78006	NaN	NaN	0.778293	NaN	NaN	28.301	0	8
P36776	P36776	Lon protease homolog, mitochondrial	LONP1	0	8	NaN	NaN	0.293017	NaN	NaN	-0.378926	NaN	NaN	27.2776	0	8
Q15942	Q15942	Zyxin	ZYX	0	8	NaN	NaN	0.855272	NaN	NaN	-0.16301	NaN	NaN	26.3769	0	8
Q13315	Q13315	Serine-protein kinase ATM	ATM	0	8	NaN	NaN	0.784001	NaN	NaN	0.0753272	NaN	NaN	25.5623	0	8
Q8IWV8	Q8IWV8	E3 ubiquitin-protein ligase UBR2	UBR2	0	8	NaN	NaN	2.16318	NaN	NaN	1.30352	NaN	NaN	25.5364	0	8
Q96L91	Q96L91	E1A-binding protein p400	EP400	0	8	NaN	NaN	1.47519	NaN	NaN	0.72779	NaN	NaN	24.7793	0	8
Q15654	Q15654	Thyroid receptor-interacting protein 6	TRIP6	0	7	NaN	NaN	1.49288	NaN	NaN	0.740453	NaN	NaN	27.4384	0	8
P35580	P35580	Myosin-10	MYH10	13	26	1.15582	1.34653	0.965101	0.316021	0.847035	-0.214994	25.1817	23.6146	26.7488	1	6
Q15008	Q15008	26S proteasome non-ATPase regulatory subunit 6	PSMD6	11	6	1.81325	2.75869	0.867818	1.1423	2.25166	0.0329472	27.5873	27.6212	27.5535	3	4
Q99460	Q99460	26S proteasome non-ATPase regulatory subunit 1	PSMD1	10	5	1.94197	2.62494	1.259	1.2289	2.00436	0.453439	27.2973	27.5344	27.0602	3	4
P67809	P67809	Nuclease-sensitive element-binding protein 1	YBX1	9	10	2.34688	2.98455	1.7092	1.71769	2.33851	1.09687	29.1588	28.6254	29.6923	3	4
Q8WXX5	Q8WXX5	DnaJ homolog subfamily C member 9	DNAJC9	9	3	1.84604	1.58674	2.10534	1.30775	1.06184	1.55366	26.3038	27.2335	25.374	5	2
Q9P0M6	Q9P0M6	Core histone macro-H2A.2	H2AFY2	8	4	-0.429419	-0.0158555	-0.842982	-1.12958	-0.44658	-1.81259	26.3271	27.6075	25.0467	6	1
O75531	O75531	Barrier-to-autointegration factor	BANF1	8	0	NaN	-0.278549	NaN	NaN	-0.716031	NaN	NaN	29.7849	NaN	7	0
O95758	O95758	Polypyrimidine tract-binding protein 3	PTBP3	7	9	1.29309	1.44148	1.1447	0.613329	0.931759	0.2949	27.2242	26.5348	27.9137	3	4
Q15102	Q15102	Platelet-activating factor acetylhydrolase IB subunit gamma	PAFAH1B3	7	7	2.35475	2.71268	1.99682	1.71282	2.30086	1.12479	28.0177	28.0179	28.0174	3	4
Q16891	Q16891	MICOS complex subunit MIC60	IMMT	7	6	0.852691	1.62896	0.0764222	0.308732	1.17919	-0.561728	27.0255	26.7902	27.2608	3	4
P51665	P51665	26S proteasome non-ATPase regulatory subunit 7	PSMD7	7	4	1.85718	2.88119	0.833174	1.29136	2.53769	0.0450235	27.4938	27.7875	27.2	4	3
Q9NRX1	Q9NRX1	RNA-binding protein PNO1	PNO1	7	3	0.57093	0.86924	0.27262	-0.104016	0.436162	-0.644194	26.7745	26.9159	26.633	4	3
P09661	P09661	U2 small nuclear ribonucleoprotein A'	SNRPA1	7	2	0.869777	0.542506	1.19705	0.204609	0.0177795	0.391438	26.6925	27.6818	25.7032	5	2
O75475	O75475	PC4 and SFRS1-interacting protein	PSIP1	6	7	1.82086	1.77248	1.86924	1.17079	1.30083	1.04075	27.6425	27.1568	28.1282	3	4
P30043	P30043	Flavin reductase (NADPH)	BLVRB	6	6	2.13152	2.76316	1.49988	1.49184	2.29851	0.685178	27.52	26.8584	28.1816	3	4
P62495	P62495	Eukaryotic peptide chain release factor subunit 1	ETF1	6	5	2.25262	2.59359	1.91165	1.63523	2.17198	1.09849	27.4921	26.8146	28.1695	3	4
P25398	P25398	40S ribosomal protein S12	RPS12	6	4	2.12557	2.05631	2.19484	1.43995	1.48599	1.39391	27.9092	28.4948	27.3235	3	4
P50402	P50402	Emerin	EMD	6	2	1.27746	0.910195	1.64473	0.723822	0.415542	1.0321	26.0714	27.2966	24.8462	5	2
O43765	O43765	Small glutamine-rich tetratricopeptide repeat-containing protein alpha	SGTA	6	2	2.87754	3.7052	2.04988	2.26169	3.22325	1.30012	25.9638	26.4314	25.4962	5	2
O14787	O14787	Transportin-2	TNPO2	5	8	2.97036	3.48813	2.4526	2.4926	3.05405	1.93115	24.7043	23.5084	25.9002	2	5
O75131	O75131	Copine-3	CPNE3	5	6	1.73539	2.09565	1.37512	0.986314	1.37712	0.595504	26.9712	25.6462	28.2962	3	4
Q99426	Q99426	Tubulin-folding cofactor B	TBCB	5	5	2.49289	2.61207	2.3737	1.88508	2.08641	1.68374	29.0342	28.4657	29.6028	4	3
Q6NZI2	Q6NZI2	Polymerase I and transcript release factor	PTRF	5	3	2.50913	2.50042	2.51783	1.79661	2.02247	1.57075	26.745	26.6599	26.8301	3	4
O95400	O95400	CD2 antigen cytoplasmic tail-binding protein 2	CD2BP2	5	3	0.274108	-0.560409	1.10862	-0.358169	-0.95182	0.235482	26.5107	26.568	26.4535	5	2
Q6P1J9	Q6P1J9	Parafibromin	CDC73	5	3	1.45027	1.17881	1.72172	0.752466	0.688046	0.816886	25.8727	24.9331	26.8124	4	3
P07741	P07741	Adenine phosphoribosyltransferase	APRT	5	3	1.40818	2.10434	0.712023	0.858804	1.72207	-0.00446486	25.6051	24.9071	26.3031	4	3
Q9UMY1	Q9UMY1	Nucleolar protein 7	NOL7	5	2	1.24815	0.858777	1.63752	0.565292	0.202763	0.927821	26.9505	27.4558	26.4452	5	2
P14314	P14314	Glucosidase 2 subunit beta	PRKCSH	5	2	1.63239	1.79876	1.46603	1.01005	1.30993	0.710173	25.8668	27.0057	24.728	6	1
Q04837	Q04837	Single-stranded DNA-binding protein, mitochondrial	SSBP1	5	0	NaN	0.234624	NaN	NaN	-0.223424	NaN	NaN	27.5722	NaN	7	0
Q9BY77	Q9BY77	Polymerase delta-interacting protein 3	POLDIP3	4	8	0.959372	1.03591	0.882839	0.320241	0.5889	0.0515809	26.7058	24.5729	28.8386	3	4
Q07960	Q07960	Rho GTPase-activating protein 1	ARHGAP1	4	7	1.83618	1.64524	2.02712	1.16396	1.15581	1.1721	26.4043	25.1318	27.6768	3	4
O60762	O60762	Dolichol-phosphate mannosyltransferase subunit 1	DPM1	4	6	0.481598	0.618709	0.344488	-0.0242592	0.189414	-0.237932	27.5285	26.1167	28.9402	4	3
Q5JWF2	Q5JWF2	Guanine nucleotide-binding protein G(s) subunit alpha isoforms XLas	GNAS	4	6	2.07718	3.33314	0.82122	1.42792	2.91944	-0.0635901	26.0344	24.9212	27.1476	4	3
P39019	P39019	40S ribosomal protein S19	RPS19	4	5	2.5118	2.30323	2.72037	1.83677	1.85036	1.82318	26.4083	26.5376	26.2789	4	3
Q9NW64	Q9NW64	Pre-mRNA-splicing factor RBM22	RBM22	4	5	0.404993	0.158854	0.651132	-0.11178	-0.23863	0.0150693	26.1894	26.2568	26.122	4	3
P25490	P25490	Transcriptional repressor protein YY1	YY1	4	5	2.35345	2.36614	2.34076	1.62719	1.79589	1.45849	26.0704	24.861	27.2797	3	4
P82663	P82663	28S ribosomal protein S25, mitochondrial	MRPS25	4	5	1.00546	1.15995	0.850959	0.444134	0.678252	0.210015	25.6043	25.1551	26.0534	4	3
Q9Y4P3	Q9Y4P3	Transducin beta-like protein 2	TBL2	4	5	1.27474	2.22848	0.321005	0.656198	1.74567	-0.433273	25.5773	24.388	26.7666	4	3
P63167	P63167	Dynein light chain 1, cytoplasmic	DYNLL1	4	4	1.85477	1.69283	2.01671	1.16862	1.227	1.11023	27.7168	27.8728	27.5608	3	4
Q9BRJ6	Q9BRJ6	Uncharacterized protein C7orf50	C7orf50	4	4	1.88269	2.42145	1.34392	1.19115	1.88487	0.497433	27.2382	27.0338	27.4425	4	3
Q96C19	Q96C19	EF-hand domain-containing protein D2	EFHD2	4	4	2.22517	2.03717	2.41316	1.66283	1.61805	1.70761	25.3865	25.2276	25.5453	4	3
Q9Y3Y2	Q9Y3Y2	Chromatin target of PRMT1 protein	CHTOP	4	3	0.175119	0.225645	0.124593	-0.539106	-0.305806	-0.772407	26.7098	26.7982	26.6213	5	2
Q49A26	Q49A26	Putative oxidoreductase GLYR1	GLYR1	4	3	0.515415	0.184598	0.846233	-0.0751919	-0.298211	0.147828	25.7533	25.8334	25.6731	4	3
Q9BZJ0	Q9BZJ0	Crooked neck-like protein 1	CRNKL1	4	3	0.85972	0.901572	0.817869	0.285091	0.420401	0.14978	25.2845	25.1051	25.464	4	3
Q9NR50	Q9NR50	Translation initiation factor eIF-2B subunit gamma	EIF2B3	4	3	2.17194	1.66448	2.6794	1.64429	1.2122	2.07639	24.7057	24.0816	25.3298	4	3
Q9Y3B4	Q9Y3B4	Splicing factor 3B subunit 6	SF3B6	4	2	0.918245	1.3841	0.452385	0.225785	0.846473	-0.394904	27.3565	28.0058	26.7073	5	2
Q6RFH5	Q6RFH5	WD repeat-containing protein 74	WDR74	4	2	0.661604	0.361881	0.961327	0.00973585	-0.312348	0.33182	25.644	25.9727	25.3153	5	2
P08579	P08579	U2 small nuclear ribonucleoprotein B''	SNRPB2	4	1	1.81663	1.16736	2.4659	1.02081	0.696172	1.34545	26.3298	27.2921	25.3675	5	2
O14776	O14776	Transcription elongation regulator 1	TCERG1	3	13	2.57431	2.57642	2.57219	1.57012	1.99841	1.14183	26.4311	24.978	27.8842	3	4
P30530	P30530	Tyrosine-protein kinase receptor UFO	AXL	3	8	1.1822	1.25786	1.10655	0.224872	0.682124	-0.232379	25.9036	24.3293	27.478	2	5
Q9P275	Q9P275	Ubiquitin carboxyl-terminal hydrolase 36	USP36	3	7	0.577474	0.209266	0.945683	-0.340292	-0.387544	-0.293041	25.4697	24.5914	26.3481	3	4
Q8WX92	Q8WX92	Negative elongation factor B	NELFB	3	7	2.61957	3.37337	1.86576	2.20031	3.13434	1.26628	24.6751	22.9219	26.4283	1	6
O00487	O00487	26S proteasome non-ATPase regulatory subunit 14	PSMD14	3	6	1.51921	2.19058	0.847837	1.00126	1.76154	0.240986	27.6719	27.4096	27.9342	4	3
Q6L8Q7	Q6L8Q7	2',5'-phosphodiesterase 12	PDE12	3	6	0.912944	0.861082	0.964805	0.28183	0.362779	0.200881	25.4367	24.4569	26.4164	2	5
Q9H4A4	Q9H4A4	Aminopeptidase B	RNPEP	3	6	1.76555	1.70332	1.82778	1.24007	1.28499	1.19516	25.2292	23.8352	26.6232	2	5
Q9NR56	Q9NR56	Muscleblind-like protein 1	MBNL1	3	5	2.21353	2.36815	2.05891	1.65324	1.9879	1.31858	26.7337	25.3911	28.0763	3	4
Q16186	Q16186	Proteasomal ubiquitin receptor ADRM1	ADRM1	3	5	1.96642	1.93236	2.00047	1.29638	1.46592	1.12684	26.7332	25.971	27.4953	3	4
Q9HCD5	Q9HCD5	Nuclear receptor coactivator 5	NCOA5	3	5	0.544335	0.483364	0.605305	-0.0551327	0.081885	-0.192151	26.5419	25.9436	27.1402	4	3
P67775	P67775	Serine/threonine-protein phosphatase 2A catalytic subunit alpha isoform	PPP2CA	3	5	1.62845	1.86271	1.39419	1.00448	1.38173	0.627233	26.3059	25.6418	26.9701	4	3
Q9Y314	Q9Y314	Nitric oxide synthase-interacting protein	NOSIP	3	4	1.77143	0.849599	2.69325	1.19768	0.390888	2.00447	26.3018	25.3706	27.2331	2	5
P46109	P46109	Crk-like protein	CRKL	3	4	1.80475	2.27694	1.33256	1.14892	1.8083	0.489543	26.0411	25.0933	26.9889	2	5
Q12849	Q12849	G-rich sequence factor 1	GRSF1	3	4	1.45246	1.36384	1.54107	0.901773	0.919378	0.884168	25.1817	24.3299	26.0336	3	4
Q9ULX6	Q9ULX6	A-kinase anchor protein 8-like	AKAP8L	3	4	2.02377	1.81394	2.23361	1.37049	1.42889	1.31208	25.1026	24.6345	25.5707	3	4
P49321	P49321	Nuclear autoantigenic sperm protein	NASP	3	4	2.7471	2.60654	2.88766	2.03071	2.13484	1.92657	24.9205	25.294	24.5469	4	3
Q9NZL4	Q9NZL4	Hsp70-binding protein 1	HSPBP1	3	4	1.92267	3.08304	0.762306	1.43669	2.67728	0.196103	24.4904	23.3516	25.6292	3	4
P05387	P05387	60S acidic ribosomal protein P2	RPLP2	3	3	2.0579	3.5399	0.575893	1.51236	3.11663	-0.0919096	26.8802	27.9218	25.8385	4	3
P28066	P28066	Proteasome subunit alpha type-5	PSMA5	3	3	2.57128	3.20311	1.93945	1.92215	3.19363	0.650673	26.602	26.2627	26.9412	4	3
Q9Y371	Q9Y371	Endophilin-B1	SH3GLB1	3	3	1.06095	1.08325	1.03865	0.517222	0.57124	0.463204	25.7262	24.8222	26.6302	3	4
Q7RTV0	Q7RTV0	PHD finger-like domain-containing protein 5A	PHF5A	3	3	0.569839	0.717123	0.422556	0.00603905	0.254594	-0.242516	25.5471	25.2818	25.8124	4	3
Q14790	Q14790	Caspase-8	CASP8	3	3	1.39464	1.23616	1.55312	0.79637	0.788686	0.804054	25.3072	24.9815	25.6329	4	3
P62304	P62304	Small nuclear ribonucleoprotein E	SNRPE	3	2	1.24441	1.31365	1.17517	0.779531	0.983751	0.575312	27.3318	27.8905	26.773	5	2
P52565	P52565	Rho GDP-dissociation inhibitor 1	ARHGDIA	3	2	2.14663	2.52717	1.76609	1.33794	1.89751	0.778377	25.8019	26.5017	25.1021	5	2
Q9BRU9	Q9BRU9	rRNA-processing protein UTP23 homolog	UTP23	3	2	0.190085	0.0521377	0.328032	-0.4458	-0.518515	-0.373084	25.3849	25.3904	25.3795	5	2
P36957	P36957	Dihydrolipoyllysine-residue succinyltransferase component of 2-oxoglutarate dehydrogenase complex, mitochondrial	DLST	3	2	1.78146	2.49006	1.07286	1.25425	2.06098	0.447526	25.1899	25.1583	25.2216	5	2
O15372	O15372	Eukaryotic translation initiation factor 3 subunit H	EIF3H	3	2	2.00266	2.43194	1.57337	1.46748	1.89891	1.03605	24.6185	24.7109	24.5261	4	3
Q03001	Q03001	Dystonin	DST	2	29	1.19963	0.893983	1.50528	0.415101	0.561888	0.268315	24.5473	21.0939	28.0008	1	6
Q9BQ52	Q9BQ52	Zinc phosphodiesterase ELAC protein 2	ELAC2	2	15	2.98332	3.95485	2.01178	2.31525	3.52381	1.10668	26.0234	23.661	28.3858	3	4
Q86VI3	Q86VI3	Ras GTPase-activating-like protein IQGAP3	IQGAP3	2	14	0.958025	0.476641	1.43941	0.135272	0.136585	0.133958	23.9821	21.6139	26.3502	1	6
Q7Z3K3	Q7Z3K3	Pogo transposable element with ZNF domain	POGZ	2	12	1.53424	1.64307	1.42541	0.663036	1.15179	0.174279	24.9548	23.4501	26.4595	2	5
Q96QK1	Q96QK1	Vacuolar protein sorting-associated protein 35	VPS35	2	9	1.84266	2.86999	0.815329	1.45637	2.60566	0.307079	24.8006	22.514	27.0873	2	5
Q99798	Q99798	Aconitate hydratase, mitochondrial	ACO2	2	8	0.77786	1.09126	0.464459	0.128668	0.578021	-0.320684	26.4257	24.797	28.0543	2	5
Q86UP2	Q86UP2	Kinectin	KTN1	2	8	NaN	NaN	2.61979	NaN	NaN	1.30609	23.5701	21.5486	25.5916	0	7
Q15643	Q15643	Thyroid receptor-interacting protein 11	TRIP11	2	6	1.06121	1.08223	1.04019	0.209871	0.50924	-0.0894976	25.8002	26.4302	25.1702	2	5
O43395	O43395	U4/U6 small nuclear ribonucleoprotein Prp3	PRPF3	2	6	2.19346	2.66871	1.71822	1.73961	2.3533	1.12592	25.2322	23.4002	27.0642	3	4
Q68E01	Q68E01	Integrator complex subunit 3	INTS3	2	6	2.10481	2.60855	1.60108	1.55204	2.10776	0.996316	24.9958	24.0181	25.9734	4	3
O43660	O43660	Pleiotropic regulator 1	PLRG1	2	6	0.615023	0.834873	0.395172	0.040407	0.296076	-0.215261	24.9573	23.9602	25.9545	2	5
Q7Z3U7	Q7Z3U7	Protein MON2 homolog	MON2	2	6	2.73195	3.01099	2.45291	2.10201	2.66703	1.537	23.6807	22.528	24.8335	2	5
Q9NZM5	Q9NZM5	Glioma tumor suppressor candidate region gene 2 protein	GLTSCR2	2	5	0.878551	1.08617	0.670931	0.345551	0.630778	0.0603242	26.0188	24.2816	27.7559	2	5
Q9BTE3	Q9BTE3	Mini-chromosome maintenance complex-binding protein	MCMBP	2	5	2.10102	2.66853	1.53351	1.65415	2.33165	0.976657	24.8375	23.5537	26.1212	3	4
P25440	P25440	Bromodomain-containing protein 2	BRD2	2	5	1.08871	1.68244	0.494979	0.550392	1.11343	-0.01265	24.737	23.8291	25.645	2	5
Q9Y3A4	Q9Y3A4	Ribosomal RNA-processing protein 7 homolog A	RRP7A	2	4	0.760117	0.613343	0.906891	0.205538	0.154065	0.257011	26.2848	25.3076	27.262	2	5
P40616	P40616	ADP-ribosylation factor-like protein 1	ARL1	2	4	1.83319	2.39728	1.26909	1.17346	1.9477	0.399226	25.4855	24.4434	26.5276	4	3
P21127	Q9UQ88;P21127	Cyclin-dependent kinase 11B	CDK11B	2	4	0.934097	0.699552	1.16864	0.0898359	0.028852	0.15082	25.332	24.2895	26.3746	2	5
Q92917	Q92917	G patch domain and KOW motifs-containing protein	GPKOW	2	4	0.941767	0.518233	1.3653	0.378832	0.0699771	0.687688	24.99	23.746	26.2341	3	4
Q2TAL8	Q2TAL8	Glutamine-rich protein 1	QRICH1	2	4	2.90755	2.79965	3.01544	2.49867	2.62604	2.37131	24.2742	23.1349	25.4135	3	4
Q7Z5K2	Q7Z5K2	Wings apart-like protein homolog	WAPL	2	4	1.5378	1.32002	1.75557	0.667677	0.860685	0.47467	24.1057	23.2468	24.9645	2	5
Q9NVD7	Q9NVD7	Alpha-parvin	PARVA	2	3	1.88059	1.95606	1.80513	1.31367	1.51571	1.11163	25.3563	24.5185	26.1941	4	3
Q92925	Q92925	SWI/SNF-related matrix-associated actin-dependent regulator of chromatin subfamily D member 2	SMARCD2	2	3	0.69036	1.18789	0.192825	0.167849	0.661111	-0.325413	25.1309	23.8918	26.3699	2	5
Q9UBV8	Q9UBV8	Peflin	PEF1	2	3	2.21728	1.98859	2.44597	1.62658	1.67292	1.58024	24.9906	23.9304	26.0507	4	3
Q9NRW3	Q9NRW3	DNA dC->dU-editing enzyme APOBEC-3C	APOBEC3C	2	2	0.249237	0.302875	0.1956	-0.176946	-0.0810185	-0.272873	25.0313	24.2731	25.7896	4	3
Q15843	Q15843	NEDD8	NEDD8	2	1	1.82182	1.4897	2.15394	1.14437	0.924556	1.36418	26.2641	26.8207	25.7076	4	3
Q8N3C0	Q8N3C0	Activating signal cointegrator 1 complex subunit 3	ASCC3	1	16	2.38657	3.34355	1.42959	1.64157	3.13231	0.15082	24.466	20.4199	28.5122	1	6
P00558	P00558	Phosphoglycerate kinase 1	PGK1	1	8	1.16766	1.93915	0.396159	0.489013	1.49314	-0.515109	25.754	22.6643	28.8438	1	6
O43776	O43776	Asparagine--tRNA ligase, cytoplasmic	NARS	1	8	1.43145	2.17172	0.691177	0.903323	1.85794	-0.0512945	24.9107	21.3932	28.4282	1	6
Q92804	Q92804	TATA-binding protein-associated factor 2N	TAF15	1	6	NaN	NaN	-0.087718	NaN	NaN	-1.10911	NaN	NaN	29.9691	0	7
P52209	P52209	6-phosphogluconate dehydrogenase, decarboxylating	PGD	1	6	0.907407	1.17938	0.635429	0.342939	0.706906	-0.0210283	25.1393	23.2051	27.0735	1	6
Q14739	Q14739	Lamin-B receptor	LBR	1	5	NaN	NaN	0.882839	NaN	NaN	-0.651314	NaN	NaN	27.4122	0	7
Q16836	Q16836	Hydroxyacyl-coenzyme A dehydrogenase, mitochondrial	HADH	1	5	0.916332	1.72779	0.104873	0.419166	1.39358	-0.555248	25.0127	22.5234	27.5019	2	5
Q13416	Q13416	Origin recognition complex subunit 2	ORC2	1	5	1.92837	2.03555	1.82118	1.55553	1.80632	1.30475	23.8031	21.0863	26.5199	1	6
Q9BTD8	Q9BTD8	RNA-binding protein 42	RBM42	1	4	1.56252	0.523963	2.60108	0.890454	-0.1109	1.89181	25.3879	22.9543	27.8215	1	6
P17612	P17612	cAMP-dependent protein kinase catalytic subunit alpha	PRKACA	1	4	2.343	3.08678	1.59922	1.73467	2.69602	0.773321	24.7424	22.993	26.4919	2	5
Q8NC51	Q8NC51	Plasminogen activator inhibitor 1 RNA-binding protein	SERBP1	1	4	2.24589	2.43696	2.05481	1.68626	1.91215	1.46038	24.302	22.4586	26.1455	1	6
Q5SW79	Q5SW79	Centrosomal protein of 170 kDa	CEP170	0	8	NaN	NaN	1.82191	NaN	NaN	0.830499	NaN	NaN	25.8055	0	7
O00116	O00116	Alkyldihydroxyacetonephosphate synthase, peroxisomal	AGPS	0	7	NaN	NaN	0.0382958	NaN	NaN	-0.749329	NaN	NaN	27.7173	0	7
Q2M2I8	Q2M2I8	AP2-associated protein kinase 1	AAK1	0	7	NaN	NaN	1.18453	NaN	NaN	-0.154586	NaN	NaN	26.1314	0	7
Q5VT52	Q5VT52	Regulation of nuclear pre-mRNA domain-containing protein 2	RPRD2	0	7	NaN	NaN	1.56745	NaN	NaN	0.812457	NaN	NaN	25.5564	0	7
Q6YHU6	Q6YHU6	Thyroid adenoma-associated protein	THADA	0	7	NaN	NaN	2.09244	NaN	NaN	1.39281	NaN	NaN	25.3199	0	7
P50748	P50748	Kinetochore-associated protein 1	KNTC1	0	7	NaN	NaN	1.39665	NaN	NaN	0.613532	NaN	NaN	25.0904	0	7
Q9HCE1	Q9HCE1	Putative helicase MOV-10	MOV10	0	6	NaN	NaN	1.90816	NaN	NaN	0.853038	NaN	NaN	26.3869	0	7
O95425	O95425	Supervillin	SVIL	0	6	NaN	NaN	1.65251	NaN	NaN	0.767401	NaN	NaN	25.3338	0	7
Q8WUF5	Q8WUF5	RelA-associated inhibitor	PPP1R13L	0	5	NaN	NaN	0.85822	NaN	NaN	0.0608775	NaN	NaN	26.7787	0	7
Q96E39	Q96E39	RNA binding motif protein, X-linked-like-1	RBMXL1	15	20	0.150236	0.434775	-0.134303	-0.462452	0.0172092	-0.942113	25.3484	24.0368	26.6599	3	3
P37802	P37802	Transgelin-2	TAGLN2	11	8	3.32368	3.93857	2.70878	2.66471	3.47586	1.85356	28.8745	28.7305	29.0185	3	3
Q5TEC6	Q5TEC6	Histone H3	HIST2H3PS2	10	6	0.209444	0.214747	0.204141	-0.307403	-0.0400073	-0.574799	32.5339	33.1057	31.9621	3	3
Q3ZCM7	Q3ZCM7	Tubulin beta-8 chain	TUBB8	8	11	1.97896	2.67086	1.28706	1.33903	2.19758	0.480472	27.0202	25.3743	28.6661	1	5
Q9BQ67	Q9BQ67	Glutamate-rich WD repeat-containing protein 1	GRWD1	8	2	1.5266	1.51884	1.53436	1.03977	1.08113	0.998412	25.5627	26.2454	24.8799	4	2
P48556	P48556	26S proteasome non-ATPase regulatory subunit 8	PSMD8	7	5	1.46198	2.5509	0.373063	0.842025	2.09966	-0.415615	26.9417	27.0406	26.8428	3	3
Q92922	Q92922	SWI/SNF complex subunit SMARCC1	SMARCC1	6	12	0.936092	0.607768	1.26442	0.0277708	0.00187425	0.0536674	25.1056	23.8953	26.316	2	4
P08754	P08754	Guanine nucleotide-binding protein G(k) subunit alpha	GNAI3	6	7	1.53439	2.43856	0.630219	0.981159	1.94954	0.0127832	26.1127	24.7578	27.4676	2	4
Q9BW27	Q9BW27	Nuclear pore complex protein Nup85	NUP85	6	6	1.31453	1.61292	1.01614	0.804594	1.11523	0.493955	26.0581	24.6948	27.4213	3	3
Q9UBU9	Q9UBU9	Nuclear RNA export factor 1	NXF1	6	4	1.80584	1.99693	1.61476	1.17294	1.51823	0.827656	26.9174	26.2447	27.5902	3	3
P55036	P55036	26S proteasome non-ATPase regulatory subunit 4	PSMD4	6	3	2.35734	2.37576	2.33891	1.73257	1.97801	1.48713	26.6081	26.2623	26.9539	3	3
P52434	P52434	DNA-directed RNA polymerases I, II, and III subunit RPABC3	POLR2H	6	3	1.518	1.52742	1.50858	0.973617	1.06674	0.88049	26.3249	27.253	25.3969	4	2
Q15631	Q15631	Translin	TSN	6	1	2.39511	2.58017	2.21005	1.92882	2.23903	1.61861	25.1673	26.1037	24.2309	5	1
Q9Y5S9	Q9Y5S9	RNA-binding protein 8A	RBM8A	6	0	NaN	0.277152	NaN	NaN	-0.140158	NaN	NaN	27.7842	NaN	6	0
O14647	O14647	Chromodomain-helicase-DNA-binding protein 2	CHD2	5	14	0.938825	0.426426	1.45122	-0.00854356	-0.0733933	0.0563061	24.3782	23.3374	25.4189	2	4
Q8WVV9	Q8WVV9	Heterogeneous nuclear ribonucleoprotein L-like	HNRNPLL	5	11	1.30323	0.663026	1.94343	0.585187	0.199374	0.971001	26.4878	25.2944	27.6813	3	3
Q15436	Q15436	Protein transport protein Sec23A	SEC23A	5	8	1.12692	0.766722	1.48713	0.287628	0.10017	0.475085	25.9251	24.8817	26.9685	3	3
Q96SI9	Q96SI9	Spermatid perinuclear RNA-binding protein	STRBP	5	7	0.161532	0.193582	0.129481	-0.654379	-0.311381	-0.997377	27.0721	26.0401	28.1041	2	4
P27348	P27348	14-3-3 protein theta	YWHAQ	5	6	1.43313	1.78404	1.08223	0.662938	1.09383	0.232047	26.446	25.9119	26.98	3	3
P62851	P62851	40S ribosomal protein S25	RPS25	5	3	2.45901	2.65478	2.26324	1.92579	2.27679	1.57478	27.9563	28.4174	27.4951	3	3
Q9H9Y2	Q9H9Y2	Ribosome production factor 1	RPF1	5	2	0.33436	0.448267	0.220454	-0.268438	0.0346383	-0.571515	26.1818	26.5195	25.8441	4	2
Q9UBI1	Q9UBI1	COMM domain-containing protein 3	COMMD3	5	2	2.13902	2.64842	1.62961	1.57486	2.23576	0.913952	25.8494	25.8322	25.8667	4	2
Q13561	Q13561	Dynactin subunit 2	DCTN2	5	2	1.83745	2.17124	1.50365	1.39391	1.83592	0.951886	24.926	25.3906	24.4614	4	2
P83916	P83916	Chromobox protein homolog 1	CBX1	5	1	NaN	0.127105	NaN	NaN	-0.295996	NaN	NaN	26.641	NaN	6	0
Q9H0W8	Q9H0W8	Protein SMG9	SMG9	4	9	1.53312	1.67387	1.39237	0.802572	1.0675	0.537644	26.7593	25.2613	28.2574	3	3
Q9Y2T2	Q9Y2T2	AP-3 complex subunit mu-1	AP3M1	4	7	2.23046	3.26602	1.19491	1.64188	3.01844	0.265317	25.9741	24.3279	27.6202	3	3
Q00534	Q00534	Cyclin-dependent kinase 6	CDK6	4	4	0.555431	0.916018	0.194844	-0.0251031	0.410124	-0.46033	26.437	26.2687	26.6053	4	2
Q8NEY8	Q8NEY8	Periphilin-1	PPHLN1	4	4	1.29944	0.675274	1.92361	0.776141	0.169284	1.383	26.4046	26.146	26.6633	3	3
P47756	P47756	F-actin-capping protein subunit beta	CAPZB	4	3	1.02238	1.32763	0.717123	0.36221	0.894992	-0.170572	25.5594	24.7571	26.3617	3	3
Q13555	Q13555	Calcium/calmodulin-dependent protein kinase type II subunit gamma	CAMK2G	4	3	1.59967	1.65361	1.54572	1.11836	1.28753	0.949199	25.2522	24.2179	26.2864	3	3
P48507	P48507	Glutamate--cysteine ligase regulatory subunit	GCLM	4	3	1.98096	2.59579	1.36614	1.50102	2.17194	0.830093	24.205	24.7523	23.6576	5	1
Q8NBT2	Q8NBT2	Kinetochore protein Spc24	SPC24	4	2	2.46515	2.64397	2.28632	1.91464	2.21599	1.6133	26.2815	26.5145	26.0484	3	3
Q8TEQ6	Q8TEQ6	Gem-associated protein 5	GEMIN5	3	18	2.31109	2.334	2.28818	1.72004	1.86948	1.57061	25.6312	23.8641	27.3983	2	4
Q6UB35	Q6UB35	Monofunctional C1-tetrahydrofolate synthase, mitochondrial	MTHFD1L	3	12	1.86705	3.06917	0.664938	1.42096	2.77497	0.0669503	24.8742	21.6331	28.1152	1	5
O60502	O60502	Protein O-GlcNAcase	MGEA5	3	11	1.9805	2.20877	1.75223	1.05037	1.69715	0.403595	26.4388	25.1879	27.6898	3	3
O94973	O94973	AP-2 complex subunit alpha-2	AP2A2	3	9	NaN	NaN	0.661841	NaN	NaN	-0.173808	NaN	NaN	27.2751	0	6
A0AVT1	A0AVT1	Ubiquitin-like modifier-activating enzyme 6	UBA6	3	9	0.574791	-0.233362	1.38294	-0.01017	-0.853918	0.833578	25.82	25.1438	26.4963	3	3
O75153	O75153	Clustered mitochondria protein homolog	CLUH	3	8	1.92657	1.02467	2.82847	1.01868	0.419539	1.61782	25.3846	24.2371	26.5321	2	4
Q9Y3I0	Q9Y3I0	tRNA-splicing ligase RtcB homolog	RTCB	3	7	1.62195	1.64376	1.60013	1.16041	1.29778	1.02304	26.2581	24.3179	28.1983	3	3
Q12824	Q12824	SWI/SNF-related matrix-associated actin-dependent regulator of chromatin subfamily B member 1	SMARCB1	3	7	1.73875	2.29213	1.18536	1.11923	1.79369	0.444773	25.5392	24.1933	26.8851	2	4
P42695	P42695	Condensin-2 complex subunit D3	NCAPD3	3	7	2.67622	2.93736	2.41508	2.21272	2.64959	1.77585	24.3232	22.4806	26.1658	3	3
Q14847	Q14847	LIM and SH3 domain protein 1	LASP1	3	6	2.83561	2.58094	3.09028	2.20134	2.07293	2.32976	26.5022	25.2187	27.7858	3	3
Q92552	Q92552	28S ribosomal protein S27, mitochondrial	MRPS27	3	6	1.57992	2.22287	0.936968	1.10363	1.78773	0.419539	25.9183	24.1679	27.6688	3	3
Q96ST3	Q96ST3	Paired amphipathic helix protein Sin3a	SIN3A	3	6	2.11938	2.96776	1.27101	1.3164	2.49674	0.13606	24.6572	23.3395	25.975	2	4
Q9NR45	Q9NR45	Sialic acid synthase	NANS	3	5	2.11183	2.45702	1.76664	1.43579	1.86691	1.00468	26.3037	25.0069	27.6005	3	3
P21283	P21283	V-type proton ATPase subunit C 1	ATP6V1C1	3	5	2.43059	2.24251	2.61866	1.89384	1.81389	1.97379	25.4676	24.7052	26.23	3	3
Q13573	Q13573	SNW domain-containing protein 1	SNW1	3	5	0.447768	0.857663	0.0378742	-0.130137	0.246469	-0.506742	25.1458	25.9888	24.3029	3	3
P55786	P55786	Puromycin-sensitive aminopeptidase	NPEPPS	3	5	2.88393	3.79535	1.97251	2.32898	3.42653	1.23143	24.5661	22.4765	26.6557	2	4
P04818	P04818	Thymidylate synthase	TYMS	3	4	1.40718	1.20721	1.60715	0.867976	0.760689	0.975263	25.6968	24.5178	26.8758	3	3
P00374	P00374	Dihydrofolate reductase	DHFR	3	4	1.80554	2.01457	1.59651	1.19551	1.5878	0.803227	25.6442	24.9063	26.3821	2	4
Q6UX04	Q6UX04	Peptidyl-prolyl cis-trans isomerase CWC27 homolog	CWC27	3	4	1.35749	0.916018	1.79896	0.773621	0.493852	1.05339	25.2051	24.3994	26.0107	3	3
Q9UBB4	Q9UBB4	Ataxin-10	ATXN10	3	4	2.08214	2.25393	1.91035	1.52864	1.79979	1.25749	24.283	23.2127	25.3533	2	4
P08134	P08134	Rho-related GTP-binding protein RhoC	RHOC	3	3	1.44675	1.93998	0.953526	0.827391	1.47285	0.181929	26.0746	25.336	26.8131	3	3
Q9Y3C6	Q9Y3C6	Peptidyl-prolyl cis-trans isomerase-like 1	PPIL1	3	3	1.40944	1.36323	1.45565	0.800351	0.928503	0.672199	25.7729	25.3435	26.2024	3	3
P19387	P19387	DNA-directed RNA polymerase II subunit RPB3	POLR2C	3	3	0.893982	0.835035	0.95293	0.389752	0.441165	0.338339	25.3808	24.7786	25.9829	3	3
Q9Y221	Q9Y221	60S ribosome subunit biogenesis protein NIP7 homolog	NIP7	3	2	0.226319	0.424492	0.0281448	-0.408168	-0.0133197	-0.803015	26.9327	27.2881	26.5773	4	2
P98179	P98179	RNA-binding protein 3	RBM3	3	2	0.394665	0.420617	0.368712	-0.252085	-0.0798897	-0.424281	26.6158	27.3054	25.9263	4	2
P52907	P52907	F-actin-capping protein subunit alpha-1	CAPZA1	3	2	0.832833	1.20477	0.4609	0.139151	0.76562	-0.487318	26.3356	26.419	26.2523	4	2
P10515	P10515	Dihydrolipoyllysine-residue acetyltransferase component of pyruvate dehydrogenase complex, mitochondrial	DLAT	3	2	0.924917	1.30258	0.547252	0.254657	0.877901	-0.368588	25.6827	25.1708	26.1946	4	2
Q8NFH4	Q8NFH4	Nucleoporin Nup37	NUP37	3	2	1.13915	1.72395	0.554343	0.6283	1.24568	0.010923	25.2451	24.7809	25.7094	3	3
P51398	P51398	28S ribosomal protein S29, mitochondrial	DAP3	3	2	1.15024	1.86251	0.437973	0.54378	1.50823	-0.420665	25.22	23.923	26.5171	3	3
Q9NXK8	Q9NXK8	F-box/LRR-repeat protein 12	FBXL12	3	2	0.950427	1.67188	0.228973	0.374283	1.23518	-0.48661	25.0365	25.0642	25.0087	4	2
P78346	P78346	Ribonuclease P protein subunit p30	RPP30	3	2	2.05959	2.54107	1.57812	1.60126	2.13268	1.06984	24.8141	25.1134	24.5147	4	2
Q13011	Q13011	Delta(3,5)-Delta(2,4)-dienoyl-CoA isomerase, mitochondrial	ECH1	3	2	1.04925	1.80867	0.289834	0.519446	1.40746	-0.36857	24.6972	24.1189	25.2755	4	2
Q9NUQ8	Q9NUQ8	ATP-binding cassette sub-family F member 3	ABCF3	3	1	1.92382	2.27941	1.56823	1.32169	1.86493	0.778461	24.7032	23.6054	25.801	3	3
O75934	O75934	Pre-mRNA-splicing factor SPF27	BCAS2	3	0	NaN	1.28977	NaN	NaN	0.842456	NaN	NaN	25.928	NaN	6	0
P49750	P49750	YLP motif-containing protein 1	YLPM1	2	23	1.53292	0.849919	2.21593	0.68337	0.333653	1.03309	25.8305	23.4509	28.2102	1	5
O75116	O75116	Rho-associated protein kinase 2	ROCK2	2	11	2.81012	4.04474	1.57551	1.96629	3.69844	0.234133	23.7539	21.2638	26.244	1	5
Q9BZQ8	Q9BZQ8	Protein Niban	FAM129A	2	7	1.51245	1.04341	1.98149	0.661484	0.61306	0.709908	24.4456	23.0039	25.8872	2	4
Q4G0J3	Q4G0J3	La-related protein 7	LARP7	2	6	1.035	0.704252	1.36575	0.465421	0.146004	0.784839	25.361	24.4731	26.249	3	3
Q99570	Q99570	Phosphoinositide 3-kinase regulatory subunit 4	PIK3R4	2	5	0.773837	0.23008	1.31759	0.244767	-0.165176	0.65471	26.4607	28.244	24.6774	3	3
P55010	P55010	Eukaryotic translation initiation factor 5	EIF5	2	5	2.17857	2.34349	2.01364	1.59	1.88452	1.29549	25.6143	24.6586	26.57	1	5
Q96JB5	Q96JB5	CDK5 regulatory subunit-associated protein 3	CDK5RAP3	2	5	2.14958	1.81496	2.48419	1.59665	1.38023	1.81307	24.799	23.6099	25.9881	1	5
Q7Z2W4	Q7Z2W4	Zinc finger CCCH-type antiviral protein 1	ZC3HAV1	2	5	-0.128427	-1.34194	1.08509	-0.846203	-2.0194	0.326997	24.7564	23.5547	25.9581	1	5
Q9Y6G9	Q9Y6G9	Cytoplasmic dynein 1 light intermediate chain 1	DYNC1LI1	2	5	2.50682	2.84191	2.17172	1.9645	2.50139	1.42761	24.1483	21.6194	26.6772	1	5
O75396	O75396	Vesicle-trafficking protein SEC22b	SEC22B	2	4	0.980563	1.55993	0.401194	0.3449	1.07827	-0.388469	26.5713	25.1372	28.0055	2	4
P29992	P29992	Guanine nucleotide-binding protein subunit alpha-11	GNA11	2	4	0.4695	0.0997664	0.839234	0.0201641	-0.206262	0.246591	25.2966	23.6976	26.8955	2	4
Q92783	Q92783	Signal transducing adapter molecule 1	STAM	2	4	1.23822	0.982072	1.49436	0.473041	0.487281	0.458802	25.0605	23.587	26.534	2	4
Q9Y5X1	Q9Y5X1	Sorting nexin-9	SNX9	2	4	2.47675	3.36121	1.5923	2.08018	3.07133	1.08902	24.6236	23.2849	25.9624	3	3
Q9BTY7	Q9BTY7	Protein HGH1 homolog	HGH1	2	4	1.69295	1.51959	1.86631	1.22549	1.10615	1.34483	24.6182	23.7615	25.4748	2	4
Q8N6R0	Q8N6R0	Methyltransferase-like protein 13	METTL13	2	4	1.49545	2.04852	0.942383	1.00372	1.70598	0.30147	24.2058	22.6171	25.7946	2	4
P67870	P67870	Casein kinase II subunit beta	CSNK2B	2	3	0.568438	0.721766	0.41511	-0.14832	0.217851	-0.514491	26.1836	25.1796	27.1875	3	3
P36639	P36639	7,8-dihydro-8-oxoguanine triphosphatase	NUDT1	2	3	1.76152	2.30214	1.22089	1.26427	2.00748	0.521051	25.9006	26.0102	25.7909	4	2
Q969V3	Q969V3	Nicalin	NCLN	2	3	1.53116	2.76003	0.30229	0.904248	2.31403	-0.505533	25.0297	23.0698	26.9897	2	4
Q9Y3B2	Q9Y3B2	Exosome complex component CSL4	EXOSC1	2	3	1.4262	1.91808	0.934328	0.839237	1.48944	0.189034	24.8935	23.9299	25.8571	3	3
Q8NFW8	Q8NFW8	N-acylneuraminate cytidylyltransferase	CMAS	2	3	1.15851	1.60174	0.715278	0.728492	1.32395	0.133037	24.447	23.3416	25.5523	3	3
Q96HA7	Q96HA7	Tonsoku-like protein	TONSL	2	3	1.81376	2.06105	1.56647	0.983674	1.64196	0.325386	23.8682	22.9086	24.8278	2	4
Q96QC0	Q96QC0	Serine/threonine-protein phosphatase 1 regulatory subunit 10	PPP1R10	2	3	3.11363	3.2341	2.99315	2.57467	2.88988	2.25945	23.5519	22.4425	24.6613	2	4
P47914	P47914	60S ribosomal protein L29	RPL29	2	2	2.04962	2.66143	1.43781	1.08373	2.19428	-0.0268076	27.5454	26.3224	28.7683	3	3
Q08752	Q08752	Peptidyl-prolyl cis-trans isomerase D	PPID	2	2	1.98722	2.16256	1.81188	1.45817	1.72509	1.19125	24.9742	24.9866	24.9618	4	2
O15027	O15027	Protein transport protein Sec16A	SEC16A	1	16	1.77742	1.46817	2.08668	1.03815	1.24963	0.826681	24.0539	20.4767	27.631	1	5
Q96CW1	Q96CW1	AP-2 complex subunit mu	AP2M1	1	9	1.15324	1.10447	1.20201	0.437507	0.491186	0.383829	25.76	23.4064	28.1136	1	5
P11413	P11413	Glucose-6-phosphate 1-dehydrogenase	G6PD	1	9	0.204695	-0.248708	0.658097	-0.437514	-0.691686	-0.183343	25.142	22.5292	27.7549	1	5
P53992	P53992	Protein transport protein Sec24C	SEC24C	1	7	1.71728	1.96447	1.47009	1.24985	1.76791	0.731791	23.424	20.296	26.552	1	5
P36542	P36542	ATP synthase subunit gamma, mitochondrial	ATP5C1	1	6	0.935919	1.55095	0.320889	0.280218	1.04796	-0.48752	26.1764	23.9109	28.4419	1	5
Q15907	Q15907	Ras-related protein Rab-11B	RAB11B	1	6	1.55986	2.44236	0.67735	1.00107	2.01193	-0.00978573	25.8773	22.9011	28.8534	1	5
Q01804	Q01804	OTU domain-containing protein 4	OTUD4	1	6	NaN	NaN	1.95973	NaN	NaN	0.707348	23.2073	21.0765	25.3382	0	6
Q14527	Q14527	Helicase-like transcription factor	HLTF	1	5	1.94555	2.73044	1.16066	1.41186	2.41023	0.413486	26.2938	28.0506	24.537	1	5
O95793	O95793	Double-stranded RNA-binding protein Staufen homolog 1	STAU1	1	5	0.896791	0.0681893	1.72539	0.272195	-0.367341	0.91173	25.6857	23.5949	27.7764	2	4
O15143	O15143	Actin-related protein 2/3 complex subunit 1B	ARPC1B	1	5	0.282781	-0.251161	0.816723	-0.303644	-0.704089	0.0968015	24.9753	22.1813	27.7692	1	5
P09525	P09525	Annexin A4	ANXA4	1	5	0.89764	0.999928	0.795351	0.36789	0.547252	0.188528	24.4775	22.5533	26.4017	1	5
Q9NRG9	Q9NRG9	Aladin	AAAS	1	5	1.11355	1.72814	0.498966	0.57047	1.44853	-0.307591	24.0421	21.7264	26.3578	1	5
O75607	O75607	Nucleoplasmin-3	NPM3	1	4	1.55073	1.90743	1.19402	0.942594	1.3851	0.500088	27.407	26.8839	27.9301	2	4
Q9NP79	Q9NP79	Vacuolar protein sorting-associated protein VTA1 homolog	VTA1	1	4	1.90077	1.47706	2.32449	1.21398	0.886199	1.54176	25.1697	22.7269	27.6125	1	5
P61966	P61966	AP-1 complex subunit sigma-1A	AP1S1	1	4	1.5042	1.97383	1.03457	0.923884	1.47861	0.369159	24.9722	24.2017	25.7427	2	4
O43175	O43175	D-3-phosphoglycerate dehydrogenase	PHGDH	1	4	1.47034	1.77905	1.16163	1.041	1.38449	0.697507	24.7894	23.0912	26.4876	2	4
Q9HCG8	Q9HCG8	Pre-mRNA-splicing factor CWC22 homolog	CWC22	1	4	NaN	NaN	1.15808	NaN	NaN	0.468323	23.5902	21.4792	25.7013	0	6
Q9BWD1	Q9BWD1	Acetyl-CoA acetyltransferase, cytosolic	ACAT2	1	4	1.10962	1.47586	0.743386	0.721769	1.29402	0.149519	23.5241	20.8458	26.2024	1	5
Q71RC2	Q71RC2	La-related protein 4	LARP4	1	3	0.624327	-0.541408	1.79006	-0.583199	-1.16971	0.00331442	24.7872	23.8157	25.7587	1	5
Q9BZF1	Q9BZF1	Oxysterol-binding protein-related protein 8	OSBPL8	1	3	1.62954	1.9378	1.32129	0.985495	1.49052	0.480472	24.5931	23.1591	26.0271	2	4
P42345	P42345	Serine/threonine-protein kinase mTOR	MTOR	0	23	NaN	NaN	1.70779	NaN	NaN	0.98972	NaN	NaN	27.1974	0	6
P26358	P26358	DNA (cytosine-5)-methyltransferase 1	DNMT1	0	20	NaN	NaN	1.42046	NaN	NaN	-0.145573	NaN	NaN	28.4076	0	6
P35658	P35658	Nuclear pore complex protein Nup214	NUP214	0	18	NaN	NaN	2.98515	NaN	NaN	1.49733	NaN	NaN	27.9937	0	6
Q9BQS8	Q9BQS8	FYVE and coiled-coil domain-containing protein 1	FYCO1	0	8	NaN	NaN	1.50009	NaN	NaN	0.282143	NaN	NaN	25.7822	0	6
P48634	P48634	Protein PRRC2A	PRRC2A	0	8	NaN	NaN	1.81983	NaN	NaN	0.481505	NaN	NaN	25.5736	0	6
P49902	P49902	Cytosolic purine 5'-nucleotidase	NT5C2	0	7	NaN	NaN	0.528771	NaN	NaN	-0.0636654	NaN	NaN	26.352	0	6
Q2NKX8	Q2NKX8	DNA excision repair protein ERCC-6-like	ERCC6L	0	7	NaN	NaN	1.25876	NaN	NaN	0.0107799	NaN	NaN	25.865	0	6
Q7Z460	Q7Z460	CLIP-associating protein 1	CLASP1	0	7	NaN	NaN	1.36899	NaN	NaN	0.758133	NaN	NaN	25.0953	0	6
Q9UBM7	Q9UBM7	7-dehydrocholesterol reductase	DHCR7	0	6	NaN	NaN	0.645609	NaN	NaN	-0.535415	NaN	NaN	28.8203	0	6
P04181	P04181	Ornithine aminotransferase, mitochondrial	OAT	0	6	NaN	NaN	0.283922	NaN	NaN	-0.499626	NaN	NaN	27.4986	0	6
P50851	P50851	Lipopolysaccharide-responsive and beige-like anchor protein	LRBA	0	6	NaN	NaN	1.3955	NaN	NaN	0.429321	NaN	NaN	26.1162	0	6
Q14671	Q14671	Pumilio homolog 1	PUM1	0	6	NaN	NaN	1.60819	NaN	NaN	0.501719	NaN	NaN	25.9814	0	6
Q8N766	Q8N766	ER membrane protein complex subunit 1	EMC1	0	6	NaN	NaN	0.331247	NaN	NaN	-0.37917	NaN	NaN	25.5635	0	6
O60244	O60244	Mediator of RNA polymerase II transcription subunit 14	MED14	0	6	NaN	NaN	1.31702	NaN	NaN	0.581303	NaN	NaN	25.0581	0	6
Q9UHD2	Q9UHD2	Serine/threonine-protein kinase TBK1	TBK1	0	5	NaN	NaN	2.49932	NaN	NaN	1.50944	NaN	NaN	27.4586	0	6
P51812	P51812	Ribosomal protein S6 kinase alpha-3	RPS6KA3	0	5	NaN	NaN	1.48605	NaN	NaN	0.898479	NaN	NaN	26.9932	0	6
P61619	P61619	Protein transport protein Sec61 subunit alpha isoform 1	SEC61A1	0	5	NaN	NaN	0.191815	NaN	NaN	-0.932251	NaN	NaN	26.9757	0	6
P46199	P46199	Translation initiation factor IF-2, mitochondrial	MTIF2	0	5	NaN	NaN	0.969823	NaN	NaN	0.307778	NaN	NaN	26.9468	0	6
P54727	P54727	UV excision repair protein RAD23 homolog B	RAD23B	0	5	NaN	NaN	1.70128	NaN	NaN	0.791189	NaN	NaN	26.3665	0	6
Q8TD19	Q8TD19	Serine/threonine-protein kinase Nek9	NEK9	0	5	NaN	NaN	1.11123	NaN	NaN	-0.0204136	NaN	NaN	26.2173	0	6
Q9BTX1	Q9BTX1	Nucleoporin NDC1	NDC1	0	5	NaN	NaN	0.630219	NaN	NaN	-0.278934	NaN	NaN	25.4899	0	6
Q9HD45	Q9HD45	Transmembrane 9 superfamily member 3	TM9SF3	0	4	NaN	NaN	0.168128	NaN	NaN	-0.991771	NaN	NaN	26.6755	0	6
Q15392	Q15392	Delta(24)-sterol reductase	DHCR24	0	3	NaN	NaN	0.412402	NaN	NaN	-0.743883	NaN	NaN	26.5377	0	6
P84243	P84243	Histone H3.3	H3F3A	13	9	0.588541	0.558562	0.618521	0.0131441	0.232784	-0.206495	30.2283	30.6381	29.8184	2	3
Q9UNX3	Q9UNX3	60S ribosomal protein L26-like 1	RPL26L1	9	13	1.49996	1.62602	1.3739	0.799684	1.10326	0.496104	26.2955	25.2702	27.3209	2	3
P17066	P17066	Heat shock 70 kDa protein 6	HSPA6	8	8	1.12384	1.35502	0.892663	0.306789	0.902189	-0.288611	29.0114	28.6057	29.4171	3	2
Q9NVX2	Q9NVX2	Notchless protein homolog 1	NLE1	7	1	0.730865	0.392097	1.06963	0.245453	-0.0701029	0.561008	24.8552	26.2222	23.4882	4	1
Q09028	Q09028	Histone-binding protein RBBP4	RBBP4	6	4	0.422824	0.629287	0.216362	-0.137205	0.154194	-0.428605	26.0543	26.7912	25.3174	3	2
Q96P16	Q96P16	Regulation of nuclear pre-mRNA domain-containing protein 1A	RPRD1A	6	3	2.66321	2.853	2.47342	2.08429	2.41892	1.74966	24.7109	23.9883	25.4334	3	2
P46821	P46821	Microtubule-associated protein 1B	MAP1B	5	26	1.83386	0.841007	2.82672	1.17209	0.505992	1.83818	26.3446	24.5247	28.1645	2	3
P30154	P30154	Serine/threonine-protein phosphatase 2A 65 kDa regulatory subunit A beta isoform	PPP2R1B	5	11	NaN	NaN	1.26219	NaN	NaN	0.972619	NaN	NaN	25.9793	0	5
Q92769	Q92769	Histone deacetylase 2	HDAC2	5	6	0.745857	0.99899	0.492725	0.279122	0.573181	-0.0149368	25.1982	24.0756	26.3208	2	3
P31946	P31946	14-3-3 protein beta/alpha	YWHAB	5	4	0.994944	1.29907	0.690819	0.352657	0.919454	-0.21414	25.3788	24.6562	26.1014	3	2
P35249	P35249	Replication factor C subunit 4	RFC4	5	0	NaN	1.03647	NaN	NaN	0.571046	NaN	NaN	26.2173	NaN	5	0
Q16543	Q16543	Hsp90 co-chaperone Cdc37	CDC37	4	7	2.74727	3.31889	2.17565	2.12209	2.80515	1.43904	26.4515	24.999	27.904	2	3
Q96T23	Q96T23	Remodeling and spacing factor 1	RSF1	4	6	0.246544	-0.159879	0.652968	-0.453901	-0.87234	-0.0354609	24.8559	25.2527	24.4592	3	2
Q9UBF2	Q9UBF2	Coatomer subunit gamma-2	COPG2	4	6	1.49008	1.61023	1.36994	1.04006	1.26225	0.817869	24.3651	23.8008	24.9295	3	2
P21291	P21291	Cysteine and glycine-rich protein 1	CSRP1	4	4	2.10147	2.39819	1.80476	1.4864	1.90358	1.06922	25.4092	25.2671	25.5512	2	3
Q9NX24	Q9NX24	H/ACA ribonucleoprotein complex subunit 2	NHP2	4	3	-0.320611	-0.2316	-0.409623	-0.97305	-0.710071	-1.23603	26.787	27.1238	26.4502	3	2
Q13243	Q13243	Serine/arginine-rich splicing factor 5	SRSF5	4	3	0.564553	0.937796	0.19131	-0.0919856	0.387693	-0.571665	25.5961	26.4198	24.7723	4	1
Q9BTT0	Q9BTT0	Acidic leucine-rich nuclear phosphoprotein 32 family member E	ANP32E	4	2	2.6896	2.59309	2.78612	2.01529	2.14094	1.88963	26.776	26.8076	26.7445	3	2
P25789	P25789	Proteasome subunit alpha type-4	PSMA4	4	2	1.69594	2.38203	1.00985	1.07958	1.95114	0.208018	25.3133	25.4829	25.1437	4	1
P30085	P30085	UMP-CMP kinase	CMPK1	4	2	4.08613	2.61238	5.55989	3.511	2.10749	4.91452	25.1676	25.2729	25.0624	3	2
Q9UBQ0	Q9UBQ0	Vacuolar protein sorting-associated protein 29	VPS29	4	2	2.29052	2.48347	2.09758	1.80335	2.03745	1.56925	24.5019	24.5488	24.4549	3	2
O43324	O43324	Eukaryotic translation elongation factor 1 epsilon-1	EEF1E1	4	1	2.30639	3.33956	1.27322	1.62438	2.89532	0.353436	26.2599	27.0323	25.4875	4	1
O15145	O15145	Actin-related protein 2/3 complex subunit 3	ARPC3	4	1	2.01423	2.90136	1.12711	1.31377	2.47516	0.152378	25.3995	25.7239	25.0751	4	1
Q16531	Q16531	DNA damage-binding protein 1	DDB1	4	1	1.10432	0.55562	1.65301	0.51272	-0.0574667	1.08291	23.2241	25.5953	20.8529	4	1
Q15293	Q15293	Reticulocalbin-1	RCN1	4	0	NaN	3.5078	NaN	NaN	3.13741	NaN	NaN	25.7762	NaN	5	0
P07237	P07237	Protein disulfide-isomerase	P4HB	4	0	NaN	2.70655	NaN	NaN	2.2833	NaN	NaN	24.4621	NaN	5	0
Q00653	Q00653	Nuclear factor NF-kappa-B p100 subunit	NFKB2	3	13	2.0607	2.23496	1.88643	1.33259	1.75061	0.914565	25.8365	24.1857	27.4872	2	3
P35606	P35606	Coatomer subunit beta'	COPB2	3	10	1.67135	1.747	1.5957	0.649973	1.11116	0.188781	25.9362	24.9248	26.9475	2	3
Q9P0J0	Q9P0J0	NADH dehydrogenase [ubiquinone] 1 alpha subcomplex subunit 13	NDUFA13	3	4	0.0276177	0.445197	-0.389962	-0.570586	0.0632269	-1.2044	25.5589	23.6634	27.4544	2	3
Q14192	Q14192	Four and a half LIM domains protein 2	FHL2	3	4	1.63363	1.93813	1.32912	1.07096	1.53928	0.602647	25.2063	24.2134	26.1991	1	4
Q9Y5M8	Q9Y5M8	Signal recognition particle receptor subunit beta	SRPRB	3	4	2.29002	3.26001	1.32002	1.71811	2.84272	0.593497	25.0897	23.6056	26.5739	1	4
Q9P0L0	Q9P0L0	Vesicle-associated membrane protein-associated protein A	VAPA	3	3	0.785974	0.43957	1.13238	0.223084	-0.0301625	0.47633	25.5596	24.8509	26.2683	2	3
Q99873	Q99873	Protein arginine N-methyltransferase 1	PRMT1	3	3	1.46371	1.95222	0.97519	0.890607	1.59307	0.188148	25.0296	23.8423	26.217	2	3
Q9UL46	Q9UL46	Proteasome activator complex subunit 2	PSME2	3	3	1.49155	2.15228	0.830823	1.0498	1.85507	0.244522	24.2125	23.6423	24.7827	2	3
Q96I25	Q96I25	Splicing factor 45	RBM17	3	1	2.08003	1.24957	2.9105	1.46081	0.794187	2.12744	25.2274	25.8343	24.6205	4	1
P50502	Q8NFI4;P50502	Hsc70-interacting protein	ST13	3	1	1.59088	1.82579	1.35597	0.967996	1.34011	0.595885	25.0771	25.4117	24.7424	4	1
P61289	P61289	Proteasome activator complex subunit 3	PSME3	3	1	0.693698	1.48238	-0.094988	0.198031	1.06067	-0.664608	24.3552	24.5746	24.1357	4	1
P30519	P30519	Heme oxygenase 2	HMOX2	3	1	2.04773	2.09478	2.00068	1.49572	1.63343	1.358	24.1326	25.3157	22.9495	4	1
Q9BZZ5	Q9BZZ5	Apoptosis inhibitor 5	API5	3	1	1.18329	1.48383	0.88276	0.667323	1.17012	0.164529	24.0898	23.8024	24.3772	4	1
P17096	P17096	High mobility group protein HMG-I/HMG-Y	HMGA1	3	0	NaN	0.0672257	NaN	NaN	-0.472649	NaN	NaN	27.3948	NaN	5	0
Q14157	Q14157	Ubiquitin-associated protein 2-like	UBAP2L	2	15	2.33146	1.32907	3.33385	1.27946	0.825134	1.73379	25.5746	22.7506	28.3986	1	4
Q12888	Q12888	Tumor suppressor p53-binding protein 1	TP53BP1	2	14	1.39616	0.58477	2.20755	0.396787	-0.0742436	0.867818	25.6183	23.7813	27.4554	1	4
Q9Y2A7	Q9Y2A7	Nck-associated protein 1	NCKAP1	2	9	2.93139	4.08958	1.7732	2.34381	3.57773	1.1099	25.6984	24.242	27.1548	2	3
O15397	O15397	Importin-8	IPO8	2	8	1.56731	0.981487	2.15312	0.944955	0.398569	1.49134	26.0984	24.7294	27.4675	2	3
Q14694	Q14694	Ubiquitin carboxyl-terminal hydrolase 10	USP10	2	7	0.689202	-0.430023	1.80843	0.0478325	-0.936083	1.03175	25.8164	24.5286	27.1043	2	3
Q9Y6Y8	Q9Y6Y8	SEC23-interacting protein	SEC23IP	2	7	NaN	NaN	1.80066	NaN	NaN	1.10225	23.708	20.8876	26.5284	0	5
Q96EP5	Q96EP5	DAZ-associated protein 1	DAZAP1	2	5	1.32825	1.29472	1.36177	0.621825	0.757194	0.486457	26.0562	24.5563	27.556	2	3
O43264	O43264	Centromere/kinetochore protein zw10 homolog	ZW10	2	5	1.7567	1.46911	2.04429	1.27177	0.998557	1.54498	24.9203	23.8474	25.9932	2	3
Q9NUQ9	Q9NUQ9	Protein FAM49B	FAM49B	2	5	1.62698	1.91265	1.3413	1.15777	1.48114	0.834388	24.5987	23.322	25.8754	1	4
A8MXV4	A8MXV4	Nucleoside diphosphate-linked moiety X motif 19	NUDT19	2	5	1.93802	2.70836	1.16768	1.43443	2.39471	0.47415	24.111	21.3927	26.8293	1	4
O75964	O75964	ATP synthase subunit g, mitochondrial	ATP5L	2	4	0.54453	1.02418	0.0648829	-0.0457817	0.637657	-0.72922	25.8422	24.1669	27.5175	2	3
Q15642	Q15642	Cdc42-interacting protein 4	TRIP10	2	4	1.06586	1.24349	0.888227	0.520704	0.80752	0.233888	24.7036	23.3893	26.0179	2	3
Q9UHB6	Q9UHB6	LIM domain and actin-binding protein 1	LIMA1	2	4	1.39252	1.27656	1.50848	0.384788	0.671022	0.0985544	24.7017	23.8037	25.5998	2	3
Q9Y5Q8	Q9Y5Q8	General transcription factor 3C polypeptide 5	GTF3C5	2	3	1.06636	0.950543	1.18218	0.524194	0.457857	0.59053	25.8787	25.6853	26.072	2	3
P10644	P10644	cAMP-dependent protein kinase type I-alpha regulatory subunit	PRKAR1A	2	3	2.40781	3.10004	1.71559	1.66529	2.54498	0.785592	25.5971	24.6615	26.5328	2	3
Q9BSH4	Q9BSH4	Translational activator of cytochrome c oxidase 1	TACO1	2	3	1.12216	0.891497	1.35282	0.574845	0.522458	0.627233	25.5509	24.3359	26.7659	1	4
P78406	P78406	mRNA export factor	RAE1	2	3	1.03389	1.04879	1.01899	0.392266	0.621806	0.162726	25.3786	24.3247	26.4326	2	3
Q9H1B7	Q9H1B7	Interferon regulatory factor 2-binding protein-like	IRF2BPL	2	3	1.05662	1.92775	0.185486	0.364181	1.3467	-0.61834	24.9176	23.7619	26.0734	3	2
Q9H4L4	Q9H4L4	Sentrin-specific protease 3	SENP3	2	3	0.640912	0.271187	1.01064	0.0216701	-0.345015	0.388355	24.8806	24.2721	25.4891	2	3
Q0VDF9	Q0VDF9	Heat shock 70 kDa protein 14	HSPA14	2	3	1.60096	1.94377	1.25816	1.0152	1.48908	0.541317	24.5531	23.848	25.2583	3	2
Q9UHY1	Q9UHY1	Nuclear receptor-binding protein	NRBP1	2	3	2.02706	1.89983	2.15429	1.54632	1.51486	1.57778	24.2801	23.4267	25.1335	2	3
Q52LJ0	Q52LJ0	Protein FAM98B	FAM98B	2	2	0.256177	-0.22048	0.732834	-0.236673	-0.583441	0.110096	30.0054	30.0335	29.9772	2	3
P61077	P62837;P61077	Ubiquitin-conjugating enzyme E2 D3	UBE2D3	2	2	1.21816	1.62616	0.810155	0.681493	1.23284	0.13014	25.9106	25.6294	26.1917	3	2
P51571	P51571	Translocon-associated protein subunit delta	SSR4	2	2	-0.138874	-0.133147	-0.1446	-0.764531	-0.606496	-0.922566	25.7551	24.3535	27.1567	2	3
P68402	P68402	Platelet-activating factor acetylhydrolase IB subunit beta	PAFAH1B2	2	2	2.16813	2.73385	1.60241	1.58778	2.31226	0.863304	25.596	25.7001	25.4919	3	2
Q8TCF1	Q8TCF1	AN1-type zinc finger protein 1	ZFAND1	2	2	2.01765	2.03397	2.00133	1.33766	1.5976	1.07772	25.3238	25.0462	25.6015	4	1
Q9H6F5	Q9H6F5	Coiled-coil domain-containing protein 86	CCDC86	2	2	0.491411	0.551787	0.431034	-0.0986955	0.0619835	-0.259375	24.7723	25.48	24.0646	3	2
Q96BP3	Q96BP3	Peptidylprolyl isomerase domain and WD repeat-containing protein 1	PPWD1	2	2	1.60862	2.76454	0.452701	1.05571	2.33362	-0.222195	24.7294	23.9712	25.4877	3	2
Q92890	Q92890	Ubiquitin fusion degradation protein 1 homolog	UFD1L	2	2	1.39328	1.41695	1.36961	0.885256	0.970927	0.799585	24.6863	24.5314	24.8413	3	2
Q9NVN8	Q9NVN8	Guanine nucleotide-binding protein-like 3-like protein	GNL3L	2	2	1.06258	0.946282	1.17887	0.526511	0.521553	0.531469	24.4671	24.0776	24.8567	3	2
Q9UPT9	Q9UPT9	Ubiquitin carboxyl-terminal hydrolase 22	USP22	2	2	1.34367	1.3221	1.36525	0.916704	1.07519	0.758218	24.4262	23.8202	25.0323	3	2
O94826	O94826	Mitochondrial import receptor subunit TOM70	TOMM70	2	2	2.40513	2.67057	2.1397	1.80751	2.02397	1.59106	24.3772	24.2041	24.5502	3	2
O60870	O60870	DNA/RNA-binding protein KIN17	KIN	2	2	1.43998	0.840363	2.03959	0.874661	0.3122	1.43712	24.3748	23.9777	24.7718	3	2
O95219	O95219	Sorting nexin-4	SNX4	2	2	1.79973	2.12396	1.4755	1.33816	1.78102	0.895303	24.163	23.3708	24.9552	3	2
Q16512	Q16512	Serine/threonine-protein kinase N1	PKN1	2	2	0.0193656	0.894372	-0.85564	-0.668473	0.509949	-1.84689	24.1271	22.7386	25.5156	2	3
Q9NVM6	Q9NVM6	DnaJ homolog subfamily C member 17	DNAJC17	2	2	1.0564	1.01243	1.10037	0.572093	0.608431	0.535754	24.0349	23.0911	24.9787	2	3
Q8TF05	Q8TF05	Serine/threonine-protein phosphatase 4 regulatory subunit 1	PPP4R1	2	2	1.23652	0.97519	1.49784	0.749751	0.552771	0.946731	23.7549	22.8511	24.6587	2	3
Q9UHA3	Q9UHA3	Probable ribosome biogenesis protein RLP24	RSL24D1	2	1	0.496766	0.430178	0.563353	-0.162989	-0.0849457	-0.241032	26.2159	27.1751	25.2566	4	1
Q7KZ85	Q7KZ85	Transcription elongation factor SPT6	SUPT6H	1	16	0.989691	0.57192	1.40746	0.0690489	-0.0217897	0.159887	24.8763	22.6993	27.0533	1	4
Q9NQW6	Q9NQW6	Actin-binding protein anillin	ANLN	1	15	0.685364	-0.368775	1.7395	-0.0719763	-0.911777	0.767824	25.3257	23.3625	27.2889	1	4
P51531	P51531	Probable global transcription activator SNF2L2	SMARCA2	1	13	1.39577	1.79631	0.995231	0.597489	1.38405	-0.189072	24.6344	22.0053	27.2636	1	4
Q14C86	Q14C86	GTPase-activating protein and VPS9 domain-containing protein 1	GAPVD1	1	12	0.298127	-0.950258	1.54651	-0.706304	-1.51668	0.104068	26.0179	24.5661	27.4697	1	4
P26196	P26196	Probable ATP-dependent RNA helicase DDX6	DDX6	1	9	NaN	NaN	0.911577	NaN	NaN	0.122341	NaN	NaN	27.8001	0	5
P00338	P00338	L-lactate dehydrogenase A chain	LDHA	1	9	-0.574791	-1.6912	0.541614	-1.13995	-2.27523	-0.00468191	25.3554	22.741	27.9698	1	4
A2RRP1	A2RRP1	Neuroblastoma-amplified sequence	NBAS	1	9	NaN	NaN	1.05248	NaN	NaN	0.185613	22.6955	19.5675	25.8235	0	5
Q9NYV4	Q9NYV4	Cyclin-dependent kinase 12	CDK12	1	8	NaN	NaN	1.35946	NaN	NaN	0.110229	NaN	NaN	25.8199	0	5
P63000	P63000	Ras-related C3 botulinum toxin substrate 1	RAC1	1	6	0.925903	1.16986	0.681944	0.216357	0.626579	-0.193866	26.5855	24.4882	28.6829	2	3
O14964	O14964	Hepatocyte growth factor-regulated tyrosine kinase substrate	HGS	1	6	2.16604	2.03386	2.29822	1.35016	1.40512	1.29519	25.4195	23.7036	27.1354	1	4
O60231	O60231	Putative pre-mRNA-splicing factor ATP-dependent RNA helicase DHX16	DHX16	1	6	1.87715	2.50503	1.24926	1.23348	2.0719	0.395063	24.3488	21.941	26.7566	1	4
P30419	P30419	Glycylpeptide N-tetradecanoyltransferase 1	NMT1	1	5	NaN	NaN	0.856388	NaN	NaN	0.258217	NaN	NaN	26.9047	0	5
P35237	P35237	Serpin B6	SERPINB6	1	5	NaN	NaN	0.775261	NaN	NaN	0.0244615	NaN	NaN	26.8751	0	5
Q9BWM7	Q9BWM7	Sideroflexin-3	SFXN3	1	5	0.352933	0.601126	0.104739	-0.176912	0.142217	-0.496041	25.3164	22.6187	28.014	1	4
Q13546	Q13546	Receptor-interacting serine/threonine-protein kinase 1	RIPK1	1	5	1.30476	1.14052	1.469	0.69269	0.619929	0.76545	25.2008	23.2233	27.1784	1	4
Q13418	Q13418	Integrin-linked protein kinase	ILK	1	5	2.32514	2.92157	1.7287	1.69922	2.46548	0.932968	25.0895	23.576	26.603	2	3
Q13131	Q13131	5'-AMP-activated protein kinase catalytic subunit alpha-1	PRKAA1	1	5	2.11729	2.87511	1.35946	1.52741	2.37576	0.679063	25.0354	23.2836	26.7872	1	4
P08243	P08243	Asparagine synthetase [glutamine-hydrolyzing]	ASNS	1	5	1.57992	1.37562	1.78421	1.02671	0.969086	1.08434	24.5502	22.0461	27.0543	1	4
O95487	O95487	Protein transport protein Sec24B	SEC24B	1	5	2.00798	1.97413	2.04184	1.48986	1.63654	1.34318	23.4469	21.583	25.3109	1	4
Q9Y613	Q9Y613	FH1/FH2 domain-containing protein 1	FHOD1	1	5	1.82098	1.77138	1.87058	1.18409	1.46707	0.901108	22.95	20.9251	24.9748	1	4
Q9NR31	Q9NR31	GTP-binding protein SAR1a	SAR1A	1	4	2.30482	3.03065	1.57899	1.5733	2.45694	0.689657	26.6286	25.8837	27.3735	2	3
Q02978	Q02978	Mitochondrial 2-oxoglutarate/malate carrier protein	SLC25A11	1	4	0.184218	0.484705	-0.11627	-0.414488	-0.0406601	-0.788315	25.4955	24.2782	26.7128	2	3
Q7L0Y3	Q7L0Y3	Mitochondrial ribonuclease P protein 1	TRMT10C	1	4	0.567211	1.1462	-0.0117771	-0.074298	0.723428	-0.872023	24.9499	22.198	27.7017	1	4
Q13177	Q13177	Serine/threonine-protein kinase PAK 2	PAK2	1	4	1.57208	2.18758	0.956577	0.963726	1.75253	0.174918	24.9212	23.1099	26.7325	2	3
G3V325	G3V325	Protein ATP5J2-PTCD1	ATP5J2-PTCD1	1	4	0.247656	0.602742	-0.10743	-0.533817	0.159112	-1.22675	24.5437	22.1644	26.9231	1	4
P31749	P31749	RAC-alpha serine/threonine-protein kinase	AKT1	1	4	2.31539	3.10136	1.52942	1.75613	2.67279	0.839476	24.3131	22.4747	26.1515	1	4
O60934	O60934	Nibrin	NBN	1	4	0.601921	0.670478	0.533364	-0.151652	0.0972062	-0.400511	24.3089	22.6145	26.0033	1	4
Q96EY1	Q96EY1	DnaJ homolog subfamily A member 3, mitochondrial	DNAJA3	1	4	0.0530631	0.291486	-0.185359	-0.540426	-0.132293	-0.948558	24.2271	21.8153	26.6388	1	4
Q13618	Q13618	Cullin-3	CUL3	1	4	NaN	NaN	1.21076	NaN	NaN	0.62499	24.1804	22.1898	26.1711	0	5
P40926	P40926	Malate dehydrogenase, mitochondrial	MDH2	1	4	0.602638	1.08678	0.118493	0.120418	0.773828	-0.532992	24.0288	21.5156	26.5419	1	4
Q9Y5Q9	Q9Y5Q9	General transcription factor 3C polypeptide 3	GTF3C3	1	4	2.85404	2.97337	2.7347	2.37314	2.56492	2.18136	23.8496	22.0595	25.6397	1	4
Q13535	Q13535	Serine/threonine-protein kinase ATR	ATR	1	4	1.3062	1.82932	0.783079	0.570146	1.23591	-0.09562	23.7145	22.6719	24.757	1	4
Q12979	Q12979	Active breakpoint cluster region-related protein	ABR	1	4	1.34213	1.26273	1.42153	0.843543	0.828469	0.858618	23.5781	21.9378	25.2184	1	4
P48729	P48729	Casein kinase I isoform alpha	CSNK1A1	1	4	1.22979	1.72137	0.738206	0.860513	1.56774	0.153286	22.9935	19.9166	26.0704	1	4
P28340	P28340	DNA polymerase delta catalytic subunit	POLD1	1	4	NaN	NaN	1.93674	NaN	NaN	1.3794	22.6771	20.1297	25.2245	0	5
Q04323	Q04323	UBX domain-containing protein 1	UBXN1	1	3	1.57194	1.97082	1.17306	0.865511	1.4578	0.273218	25.5653	25.1318	25.9989	2	3
P05121	P05121	Plasminogen activator inhibitor 1	SERPINE1	1	3	0.0306264	0.065848	-0.00459512	-0.742454	-0.473611	-1.0113	25.5014	24.1849	26.818	2	3
Q04206	Q04206	Transcription factor p65	RELA	1	3	0.891237	1.97449	-0.192019	1.91714	1.46994	2.36435	25.1822	23.2681	27.0963	1	4
Q13409	Q13409	Cytoplasmic dynein 1 intermediate chain 2	DYNC1I2	1	3	1.28938	1.73911	0.839637	0.736918	1.42073	0.0531114	24.2082	22.2482	26.1683	1	4
Q12768	Q12768	WASH complex subunit strumpellin	KIAA0196	1	3	1.77036	2.47928	1.06143	1.26753	2.05356	0.481505	24.1668	22.408	25.9255	1	4
Q8NCA5	Q8NCA5	Protein FAM98A	FAM98A	1	3	1.44153	1.80186	1.0812	0.914144	1.35778	0.470511	24.0601	21.9084	26.2119	1	4
P49959	P49959	Double-strand break repair protein MRE11A	MRE11A	1	3	1.91512	2.24129	1.58895	1.39071	1.85284	0.928579	23.9109	22.7773	25.0445	2	3
Q9Y399	Q9Y399	28S ribosomal protein S2, mitochondrial	MRPS2	1	3	1.1498	1.95784	0.341758	0.661886	1.6498	-0.326028	23.7969	21.5646	26.0293	1	4
Q9BXB4	Q9BXB4	Oxysterol-binding protein-related protein 11	OSBPL11	1	3	3.54396	4.42062	2.6673	2.98641	4.07946	1.89336	23.3743	21.3372	25.4115	1	4
Q96ST2	Q96ST2	Protein IWS1 homolog	IWS1	1	3	1.27989	-0.156145	2.71591	0.56119	-0.710307	1.83269	23.3346	22.571	24.0982	1	4
P28288	P28288	ATP-binding cassette sub-family D member 3	ABCD3	1	3	1.2897	1.70629	0.873104	0.842904	1.43558	0.250234	23.3088	21.2513	25.3663	1	4
Q9Y3E0	Q9Y3E0	Vesicle transport protein GOT1B	GOLT1B	1	3	1.93614	3.59312	0.279174	1.43542	3.40354	-0.5327	23.0898	20.2367	25.943	1	4
Q9UIA9	Q9UIA9	Exportin-7	XPO7	1	3	2.43591	2.41746	2.45436	2.05286	2.20094	1.90477	22.9537	20.4608	25.4465	1	4
P06730	P06730	Eukaryotic translation initiation factor 4E	EIF4E	1	2	2.17419	2.46035	1.88803	1.60907	2.00601	1.21213	25.2898	24.2309	26.3487	2	3
Q8WXA9	Q8WXA9	Splicing regulatory glutamine/lysine-rich protein 1	SREK1	1	2	0.676854	0.675726	0.677982	-0.0606068	0.139076	-0.26029	24.4966	22.5076	26.4855	1	4
Q01085	Q01085	Nucleolysin TIAR	TIAL1	1	2	1.2346	1.143	1.32619	0.838694	0.715542	0.961846	24.3786	22.1749	26.5823	1	4
Q9H0U9	Q9H0U9	Testis-specific Y-encoded-like protein 1	TSPYL1	1	2	1.212	1.30504	1.11896	0.706731	0.859413	0.554049	24.2914	22.9982	25.5846	1	4
Q8N6H7	Q8N6H7	ADP-ribosylation factor GTPase-activating protein 2	ARFGAP2	1	2	1.97964	2.42218	1.5371	1.53986	2.14584	0.933875	23.4642	22.0531	24.8754	2	3
O43156	O43156	TELO2-interacting protein 1 homolog	TTI1	1	2	2.5055	2.85748	2.15351	2.04242	2.587	1.49784	23.4271	22.2981	24.556	2	3
Q9UM00	Q9UM00	Transmembrane and coiled-coil domain-containing protein 1	TMCO1	1	1	0.728616	1.38973	0.067501	0.0292555	0.972325	-0.913814	24.9438	23.5423	26.3453	2	3
Q9Y4A5	Q9Y4A5	Transformation/transcription domain-associated protein	TRRAP	0	15	NaN	NaN	1.29696	NaN	NaN	0.365245	NaN	NaN	26.0885	0	5
Q93074	Q93074	Mediator of RNA polymerase II transcription subunit 12	MED12	0	11	NaN	NaN	2.04138	NaN	NaN	0.744936	NaN	NaN	25.942	0	5
Q8IWZ3	Q8IWZ3	Ankyrin repeat and KH domain-containing protein 1	ANKHD1	0	10	NaN	NaN	1.91774	NaN	NaN	0.829606	NaN	NaN	26.6563	0	5
Q14573	Q14573	Inositol 1,4,5-trisphosphate receptor type 3	ITPR3	0	10	NaN	NaN	0.298072	NaN	NaN	-0.501443	NaN	NaN	26.5253	0	5
Q68CP9	Q68CP9	AT-rich interactive domain-containing protein 2	ARID2	0	10	NaN	NaN	2.1595	NaN	NaN	0.795684	NaN	NaN	26.1484	0	5
Q9P015	Q9P015	39S ribosomal protein L15, mitochondrial	MRPL15	0	8	NaN	NaN	-0.236453	NaN	NaN	-1.07339	NaN	NaN	27.9893	0	5
Q7Z478	Q7Z478	ATP-dependent RNA helicase DHX29	DHX29	0	8	NaN	NaN	0.712816	NaN	NaN	-0.473531	NaN	NaN	25.454	0	5
P42765	P42765	3-ketoacyl-CoA thiolase, mitochondrial	ACAA2	0	7	NaN	NaN	0.0517201	NaN	NaN	-0.62231	NaN	NaN	27.7761	0	5
Q9H3U1	Q9H3U1	Protein unc-45 homolog A	UNC45A	0	7	NaN	NaN	1.80867	NaN	NaN	1.77028	NaN	NaN	25.8794	0	5
Q9H9B1	Q9H9B1	Histone-lysine N-methyltransferase EHMT1	EHMT1	0	7	NaN	NaN	2.07817	NaN	NaN	-0.288276	NaN	NaN	25.6464	0	5
Q9H0U4	Q9H0U4	Ras-related protein Rab-1B	RAB1B	0	6	NaN	NaN	0.65526	NaN	NaN	-0.16427	NaN	NaN	27.3292	0	5
P49711	P49711	Transcriptional repressor CTCF	CTCF	0	6	NaN	NaN	1.00216	NaN	NaN	-0.148145	NaN	NaN	25.9036	0	5
P18206	P18206	Vinculin	VCL	0	6	NaN	NaN	0.930018	NaN	NaN	-0.0219069	NaN	NaN	25.4316	0	5
Q9BY89	Q9BY89	Uncharacterized protein KIAA1671	KIAA1671	0	6	NaN	NaN	0.53655	NaN	NaN	-0.260878	NaN	NaN	25.3422	0	5
Q8N3D4	Q8N3D4	EH domain-binding protein 1-like protein 1	EHBP1L1	0	6	NaN	NaN	1.36452	NaN	NaN	0.423202	NaN	NaN	25.0511	0	5
Q9UPU5	Q9UPU5	Ubiquitin carboxyl-terminal hydrolase 24	USP24	0	6	NaN	NaN	2.24787	NaN	NaN	1.37624	NaN	NaN	24.8989	0	5
Q9P2D3	Q9P2D3	HEAT repeat-containing protein 5B	HEATR5B	0	6	NaN	NaN	1.6554	NaN	NaN	0.886199	NaN	NaN	24.6403	0	5
Q9Y277	Q9Y277	Voltage-dependent anion-selective channel protein 3	VDAC3	0	5	NaN	NaN	0.237441	NaN	NaN	-0.54867	NaN	NaN	28.1695	0	5
Q8TCS8	Q8TCS8	Polyribonucleotide nucleotidyltransferase 1, mitochondrial	PNPT1	0	5	NaN	NaN	0.72657	NaN	NaN	0.0619835	NaN	NaN	27.4071	0	5
Q8N442	Q8N442	Translation factor GUF1, mitochondrial	GUF1	0	5	NaN	NaN	0.542506	NaN	NaN	-0.339801	NaN	NaN	27.1169	0	5
P42858	P42858	Huntingtin	HTT	0	5	NaN	NaN	1.01157	NaN	NaN	0.323082	NaN	NaN	26.7455	0	5
Q9BYD6	Q9BYD6	39S ribosomal protein L1, mitochondrial	MRPL1	0	5	NaN	NaN	1.20006	NaN	NaN	0.40174	NaN	NaN	26.7064	0	5
P61006	P61006	Ras-related protein Rab-8A	RAB8A	0	5	NaN	NaN	0.63385	NaN	NaN	-0.520149	NaN	NaN	26.4373	0	5
Q96T51	Q96T51	RUN and FYVE domain-containing protein 1	RUFY1	0	5	NaN	NaN	1.94261	NaN	NaN	1.43371	NaN	NaN	26.3052	0	5
Q99700	Q99700	Ataxin-2	ATXN2	0	5	NaN	NaN	1.84238	NaN	NaN	0.9307	NaN	NaN	26.254	0	5
Q7Z6E9	Q7Z6E9	E3 ubiquitin-protein ligase RBBP6	RBBP6	0	5	NaN	NaN	0.759071	NaN	NaN	-0.624132	NaN	NaN	26.014	0	5
Q9P2K8	Q9P2K8	eIF-2-alpha kinase GCN2	EIF2AK4	0	5	NaN	NaN	1.10608	NaN	NaN	-0.142083	NaN	NaN	25.5336	0	5
Q96J02	Q96J02	E3 ubiquitin-protein ligase Itchy homolog	ITCH	0	5	NaN	NaN	1.35457	NaN	NaN	0.76774	NaN	NaN	25.4762	0	5
O94913	O94913	Pre-mRNA cleavage complex 2 protein Pcf11	PCF11	0	5	NaN	NaN	1.13284	NaN	NaN	0.279531	NaN	NaN	25.0256	0	5
Q9Y618	Q9Y618	Nuclear receptor corepressor 2	NCOR2	0	5	NaN	NaN	1.05526	NaN	NaN	0.136585	NaN	NaN	24.7075	0	5
Q5VW36	Q5VW36	Focadhesin	FOCAD	0	5	NaN	NaN	1.09997	NaN	NaN	0.345851	NaN	NaN	24.3819	0	5
Q96K76	Q96K76	Ubiquitin carboxyl-terminal hydrolase 47	USP47	0	5	NaN	NaN	2.95086	NaN	NaN	2.44697	NaN	NaN	24.2708	0	5
Q92576	Q92576	PHD finger protein 3	PHF3	0	5	NaN	NaN	1.27143	NaN	NaN	0.698841	NaN	NaN	24.2684	0	5
Q9NXE4	Q9NXE4	Sphingomyelin phosphodiesterase 4	SMPD4	0	4	NaN	NaN	1.14939	NaN	NaN	0.618615	NaN	NaN	26.6334	0	5
Q4G176	Q4G176	Acyl-CoA synthetase family member 3, mitochondrial	ACSF3	0	4	NaN	NaN	0.576861	NaN	NaN	-0.128566	NaN	NaN	26.5518	0	5
Q9HCC0	Q9HCC0	Methylcrotonoyl-CoA carboxylase beta chain, mitochondrial	MCCC2	0	4	NaN	NaN	-0.220749	NaN	NaN	-0.811928	NaN	NaN	26.3817	0	5
O96005	O96005	Cleft lip and palate transmembrane protein 1	CLPTM1	0	4	NaN	NaN	0.719753	NaN	NaN	-0.766824	NaN	NaN	26.1229	0	5
O00391	O00391	Sulfhydryl oxidase 1	QSOX1	0	4	NaN	NaN	-1.42826	NaN	NaN	-2.27174	NaN	NaN	25.95	0	5
P11166	P11166	Solute carrier family 2, facilitated glucose transporter member 1	SLC2A1	0	4	NaN	NaN	0.387914	NaN	NaN	-0.742386	NaN	NaN	25.8487	0	5
O15294	O15294	UDP-N-acetylglucosamine--peptide N-acetylglucosaminyltransferase 110 kDa subunit	OGT	0	4	NaN	NaN	0.812704	NaN	NaN	0.294312	NaN	NaN	25.7907	0	5
Q9BZE9	Q9BZE9	Tether containing UBX domain for GLUT4	ASPSCR1	0	4	NaN	NaN	1.34244	NaN	NaN	0.766553	NaN	NaN	25.5799	0	5
Q8N3U4	Q8N3U4	Cohesin subunit SA-2	STAG2	0	4	NaN	NaN	1.24708	NaN	NaN	0.48388	NaN	NaN	24.9936	0	5
O94901	O94901	SUN domain-containing protein 1	SUN1	0	4	NaN	NaN	2.37868	NaN	NaN	-0.0569114	NaN	NaN	24.5387	0	5
Q9Y320	Q9Y320	Thioredoxin-related transmembrane protein 2	TMX2	0	3	NaN	NaN	0.153805	NaN	NaN	-0.611733	NaN	NaN	26.1984	0	5
Q8NBQ5	Q8NBQ5	Estradiol 17-beta-dehydrogenase 11	HSD17B11	0	3	NaN	NaN	0.00173014	NaN	NaN	-0.736869	NaN	NaN	25.2336	0	5
P60709	P60709	Actin, cytoplasmic 1	ACTB	24	27	1.40752	2.16556	0.649478	0.814087	1.70306	-0.0748817	28.7366	27.1229	30.3504	2	2
Q71U36	Q71U36	Tubulin alpha-1A chain	TUBA1A	18	24	0.988857	1.11203	0.865681	0.404051	0.670206	0.137897	24.7958	24.037	25.5545	2	2
Q9BVA1	Q9BVA1	Tubulin beta-2B chain	TUBB2B	15	18	2.3728	3.84348	0.902112	1.81717	3.40095	0.233397	25.1389	22.5279	27.7498	1	3
P62140	P62140	Serine/threonine-protein phosphatase PP1-beta catalytic subunit	PPP1CB	13	13	0.511002	0.763667	0.258338	-0.238514	0.113434	-0.590463	25.8985	23.9424	27.8546	1	3
Q9NQ29	Q9NQ29	Putative RNA-binding protein Luc7-like 1	LUC7L	6	6	-0.110029	1.25187	-1.47193	-0.711135	0.849679	-2.27195	24.8056	24.312	25.2991	3	1
Q8N884	Q8N884	Cyclic GMP-AMP synthase	MB21D1	5	0	NaN	0.202512	NaN	NaN	-0.29442	NaN	NaN	26.4783	NaN	4	0
P84077	P84077;P61204	ADP-ribosylation factor 1	ARF1	4	5	1.38525	1.96669	0.803806	0.755	1.4898	0.0201999	25.3155	23.2676	27.3634	1	3
Q9NPE3	Q9NPE3	H/ACA ribonucleoprotein complex subunit 3	NOP10	4	2	-0.158392	0.156526	-0.47331	-0.684387	-0.311112	-1.05766	25.1392	25.0887	25.1897	2	2
Q15370	Q15370	Transcription elongation factor B polypeptide 2	TCEB2	4	1	2.24513	1.33663	3.15364	1.74899	0.867106	2.63087	24.8897	25.7945	23.9849	3	1
Q16537	Q16537	Serine/threonine-protein phosphatase 2A 56 kDa regulatory subunit epsilon isoform	PPP2R5E	4	1	2.03539	1.60307	2.4677	1.47884	1.11503	1.84266	24.1535	24.3932	23.9138	3	1
Q96HY6	Q96HY6	DDRGK domain-containing protein 1	DDRGK1	4	0	NaN	1.35185	NaN	NaN	1.05492	NaN	NaN	24.3901	NaN	4	0
Q9BS26	Q9BS26	Endoplasmic reticulum resident protein 44	ERP44	3	2	1.71881	2.17855	1.25906	1.20642	1.70876	0.704075	24.7876	24.4085	25.1668	2	2
Q92979	A0A087WWQ2;Q92979	Ribosomal RNA small subunit methyltransferase NEP1	EMG1	3	2	-0.75818	-2.20789	0.691534	-1.25137	-2.62959	0.126841	24.2353	25.2168	23.2538	3	1
Q9NT62	Q9NT62	Ubiquitin-like-conjugating enzyme ATG3	ATG3	3	1	1.60546	2.16681	1.04411	0.997658	1.80805	0.187261	25.0157	24.223	25.8085	3	1
Q9NQZ2	Q9NQZ2	Something about silencing protein 10	UTP3	3	1	1.06515	0.422556	1.70775	0.361714	-0.0431255	0.766553	24.6402	26.7081	22.5724	3	1
O60664	O60664	Perilipin-3	PLIN3	3	1	2.01478	1.78513	2.24443	1.46053	1.39364	1.52742	24.5677	24.623	24.5124	3	1
Q99543	Q99543	DnaJ homolog subfamily C member 2	DNAJC2	3	1	1.59357	1.61857	1.56857	1.06572	1.16922	0.962216	24.2031	24.1648	24.2413	3	1
Q9Y5K5	Q9Y5K5	Ubiquitin carboxyl-terminal hydrolase isozyme L5	UCHL5	3	1	0.597396	1.1034	0.0913952	0.0807162	0.68419	-0.522758	24.1895	24.564	23.815	3	1
P24666	P24666	Low molecular weight phosphotyrosine protein phosphatase	ACP1	3	0	NaN	1.42234	NaN	NaN	1.02162	NaN	NaN	25.2105	NaN	4	0
O43852	O43852	Calumenin	CALU	3	0	NaN	2.55024	NaN	NaN	2.07898	NaN	NaN	24.969	NaN	4	0
O75683	O75683	Surfeit locus protein 6	SURF6	3	0	NaN	0.563158	NaN	NaN	0.0261627	NaN	NaN	24.7679	NaN	4	0
Q9UHD1	Q9UHD1	Cysteine and histidine-rich domain-containing protein 1	CHORDC1	2	9	2.32109	1.92884	2.71334	1.29848	1.264	1.33297	25.5656	24.2237	26.9076	1	3
O00629	O00629	Importin subunit alpha-3	KPNA4	2	6	0.700417	0.827169	0.573665	0.0914484	0.39846	-0.215563	26.0436	23.9868	28.1005	1	3
Q9NVI7	Q9NVI7	ATPase family AAA domain-containing protein 3A	ATAD3A	2	6	1.05163	1.86912	0.234133	0.346133	1.38051	-0.688241	25.8376	23.9981	27.6771	1	3
Q15428	Q15428	Splicing factor 3A subunit 2	SF3A2	2	5	1.3576	1.15277	1.56243	0.681943	0.490467	0.87342	25.93	23.7245	28.1355	1	3
Q00535	Q00535	Cyclin-dependent-like kinase 5	CDK5	2	5	2.59055	3.4551	1.726	2.12711	3.17827	1.07594	23.1869	21.7488	24.6251	1	3
O94804	O94804	Serine/threonine-protein kinase 10	STK10	2	4	NaN	NaN	0.180403	NaN	NaN	-0.680775	NaN	NaN	25.5786	0	4
Q13642	Q13642	Four and a half LIM domains protein 1	FHL1	2	4	NaN	NaN	1.32331	NaN	NaN	0.433066	25.2827	24.3125	26.2529	0	4
P50750	P50750	Cyclin-dependent kinase 9	CDK9	2	4	1.33142	2.11026	0.552574	0.79113	1.79152	-0.209261	23.3028	21.0196	25.5859	1	3
O43396	O43396	Thioredoxin-like protein 1	TXNL1	2	3	2.24628	2.95751	1.53506	1.63886	2.52952	0.748204	24.9459	23.6511	26.2406	1	3
Q8N8N7	Q8N8N7	Prostaglandin reductase 2	PTGR2	2	3	1.01945	0.743817	1.29508	0.517802	0.316377	0.719227	24.4309	23.4963	25.3655	1	3
O95104	O95104	Splicing factor, arginine/serine-rich 15	SCAF4	2	3	1.93858	2.23441	1.64275	0.957778	1.65517	0.260387	24.2737	22.751	25.7964	1	3
Q96FV9	Q96FV9	THO complex subunit 1	THOC1	2	3	1.42372	1.15368	1.69377	0.877132	0.659285	1.09498	24.1389	23.1484	25.1294	1	3
O15226	O15226	NF-kappa-B-repressing factor	NKRF	2	3	1.00546	0.916477	1.09444	0.341809	0.37829	0.305329	23.9191	22.5191	25.3192	1	3
Q08AF3	Q08AF3	Schlafen family member 5	SLFN5	2	3	1.55162	1.35693	1.74631	0.986498	1.02949	0.943509	23.8944	22.5662	25.2225	2	2
Q6ZN55	Q6ZN55	Zinc finger protein 574	ZNF574	2	3	1.14631	0.619742	1.67288	0.486586	0.125254	0.847917	23.3226	22.2556	24.3897	1	3
P40692	P40692	DNA mismatch repair protein Mlh1	MLH1	2	3	1.75007	2.04722	1.45291	1.37929	1.7929	0.965692	22.4843	20.7242	24.2445	1	3
Q7L5N1	Q7L5N1	COP9 signalosome complex subunit 6	COPS6	2	2	0.231333	-0.98819	1.45086	-0.316099	-1.56554	0.933346	25.5632	26.7365	24.39	3	1
Q9NP77	Q9NP77	RNA polymerase II subunit A C-terminal domain phosphatase SSU72	SSU72	2	2	0.5167	0.126048	0.907352	-0.13683	-0.439089	0.16543	25.2987	25.1337	25.4638	2	2
P52298	P52298	Nuclear cap-binding protein subunit 2	NCBP2	2	2	-0.0056473	-0.22989	0.218595	-0.649269	-0.811928	-0.48661	25.0998	24.7388	25.4608	2	2
Q9UJV9	Q9UJV9	Probable ATP-dependent RNA helicase DDX41	DDX41	2	2	1.82941	2.14822	1.51061	1.26659	1.6402	0.892974	24.796	24.3287	25.2632	2	2
P20618	P20618	Proteasome subunit beta type-1	PSMB1	2	2	1.68354	1.81003	1.55704	1.21099	1.39342	1.02857	24.5254	24.8211	24.2296	2	2
Q9Y295	Q9Y295	Developmentally-regulated GTP-binding protein 1	DRG1	2	2	2.16078	3.12572	1.19585	1.56367	2.74317	0.38416	24.522	22.9994	26.0446	2	2
O00743	O00743	Serine/threonine-protein phosphatase 6 catalytic subunit	PPP6C	2	2	1.21579	1.24635	1.18523	0.693867	0.817951	0.569783	24.4724	24.5459	24.3988	2	2
Q9Y4R8	Q9Y4R8	Telomere length regulation protein TEL2 homolog	TELO2	2	2	0.757778	1.25084	0.264717	0.168772	0.795019	-0.457475	24.4555	23.1573	25.7538	2	2
Q9NQT5	Q9NQT5	Exosome complex component RRP40	EXOSC3	2	2	1.53313	2.00159	1.06468	0.995449	1.54814	0.442758	24.385	24.3236	24.4464	2	2
O60508	O60508	Pre-mRNA-processing factor 17	CDC40	2	2	0.502222	0.553852	0.450591	0.0332141	0.215741	-0.149313	24.2413	23.8059	24.6767	2	2
O14737	O14737	Programmed cell death protein 5	PDCD5	2	2	1.9562	2.00963	1.90277	1.15991	1.57342	0.746399	24.0601	23.9858	24.1343	2	2
Q9Y512	Q9Y512	Sorting and assembly machinery component 50 homolog	SAMM50	2	2	0.792869	1.29461	0.291132	0.22497	0.683472	-0.233532	23.9369	24.5291	23.3446	3	1
P48449	P48449	Lanosterol synthase	LSS	2	2	1.29635	1.82896	0.763752	0.886833	1.5634	0.210264	23.878	23.7876	23.9684	3	1
Q8IY37	Q8IY37	Probable ATP-dependent RNA helicase DHX37	DHX37	2	2	1.31419	1.59741	1.03097	0.620698	1.16169	0.0797024	23.3953	23.1665	23.6241	2	2
Q15477	Q15477	Helicase SKI2W	SKIV2L	2	2	1.30269	1.45807	1.14731	0.833896	1.18815	0.479644	22.2093	22.0178	22.4009	2	2
P62308	P62308;A8MWD9	Small nuclear ribonucleoprotein G	SNRPG	2	1	1.13522	1.04998	1.22045	0.522306	0.58602	0.458592	25.7848	26.8087	24.7609	3	1
O15269	O15269	Serine palmitoyltransferase 1	SPTLC1	2	1	1.10831	2.84661	-0.629992	0.437841	2.39265	-1.51697	25.7411	25.5051	25.9771	3	1
P19388	P19388	DNA-directed RNA polymerases I, II, and III subunit RPABC1	POLR2E	2	1	1.43121	1.77028	1.09214	0.768305	1.37234	0.164271	25.3938	25.4234	25.3642	3	1
P21266	P21266	Glutathione S-transferase Mu 3	GSTM3	2	1	0.981406	0.976584	0.986229	0.366346	0.535456	0.197236	25.2285	25.5815	24.8755	3	1
P62306	P62306	Small nuclear ribonucleoprotein F	SNRPF	2	1	0.849752	0.78785	0.911653	0.293713	0.344488	0.242938	24.9712	26.0751	23.8673	3	1
O00264	O00264	Membrane-associated progesterone receptor component 1	PGRMC1	2	1	1.75916	2.35778	1.16053	1.09914	1.71326	0.485015	24.8673	25.2838	24.4508	3	1
Q9H6R0	Q9H6R0	Putative ATP-dependent RNA helicase DHX33	DHX33	2	1	0.229033	0.0236102	0.434455	-0.244566	-0.37887	-0.110262	24.3633	24.6056	24.1209	3	1
O60341	O60341	Lysine-specific histone demethylase 1A	KDM1A	2	1	1.23193	1.74438	0.71949	0.607761	1.17849	0.0370308	24.0396	23.7115	24.3678	2	2
Q8IVD9	Q8IVD9	NudC domain-containing protein 3	NUDCD3	2	1	2.24599	2.75213	1.73985	1.75169	2.33024	1.17313	23.0059	23.2039	22.8078	3	1
Q9UL15	Q9UL15	BAG family molecular chaperone regulator 5	BAG5	2	1	2.38597	2.17508	2.59686	2.00517	1.91766	2.09268	22.2552	22.6929	21.8176	3	1
P04080	P04080	Cystatin-B	CSTB	2	0	NaN	1.46116	NaN	NaN	1.03323	NaN	NaN	26.0283	NaN	4	0
Q92538	Q92538	Golgi-specific brefeldin A-resistance guanine nucleotide exchange factor 1	GBF1	1	13	1.13551	0.131853	2.13917	0.517959	-0.255391	1.29131	25.9975	25.0753	26.9197	1	3
Q8WWM7	Q8WWM7	Ataxin-2-like protein	ATXN2L	1	12	-1.3877	-5.08192	2.30653	-2.24022	-5.35881	0.878372	29.152	30.2627	28.0412	1	3
Q14999	Q14999	Cullin-7	CUL7	1	12	1.92525	2.18698	1.66353	1.32422	1.84944	0.799004	23.6061	21.1209	26.0912	1	3
P11172	P11172	Uridine 5'-monophosphate synthase	UMPS	1	8	2.45805	2.74674	2.16935	1.83561	2.28386	1.38736	25.0514	22.6032	27.4995	1	3
O43615	O43615	Mitochondrial import inner membrane translocase subunit TIM44	TIMM44	1	7	1.05292	1.38267	0.723165	0.544487	0.965175	0.123799	25.0162	22.2439	27.7885	1	3
P82650	P82650	28S ribosomal protein S22, mitochondrial	MRPS22	1	7	1.50776	2.15785	0.857663	0.87024	1.79444	-0.0539579	24.9454	21.9492	27.9416	1	3
Q16822	Q16822	Phosphoenolpyruvate carboxykinase [GTP], mitochondrial	PCK2	1	7	1.21604	2.0569	0.375179	0.812025	1.87362	-0.249565	24.0438	20.8532	27.2343	1	3
P57678	P57678	Gem-associated protein 4	GEMIN4	1	7	1.93921	2.0303	1.84812	1.43641	1.681	1.19182	23.8054	21.2407	26.37	1	3
P62873	P62873	Guanine nucleotide-binding protein G(I)/G(S)/G(T) subunit beta-1	GNB1	1	6	NaN	NaN	0.247198	NaN	NaN	-0.628742	NaN	NaN	27.6583	0	4
Q9NUL3	Q9NUL3	Double-stranded RNA-binding protein Staufen homolog 2	STAU2	1	6	NaN	NaN	1.96897	NaN	NaN	1.20239	NaN	NaN	27.6225	0	4
Q9Y305	Q9Y305	Acyl-coenzyme A thioesterase 9, mitochondrial	ACOT9	1	6	-1.02886	-2.37595	0.31823	-1.55119	-2.84342	-0.25896	25.1638	23.1915	27.1361	1	3
O14777	O14777	Kinetochore protein NDC80 homolog	NDC80	1	4	NaN	NaN	1.11843	NaN	NaN	0.202637	NaN	NaN	26.3005	0	4
Q01813	Q01813	ATP-dependent 6-phosphofructokinase, platelet type	PFKP	1	4	NaN	NaN	1.2532	NaN	NaN	0.619929	NaN	NaN	26.0671	0	4
P19784	P19784	Casein kinase II subunit alpha'	CSNK2A2	1	4	1.023	1.24659	0.799419	0.392629	0.770618	0.014641	24.6912	23.2833	26.0991	1	3
P08574	P08574	Cytochrome c1, heme protein, mitochondrial	CYC1	1	4	0.17956	0.419863	-0.0607434	-0.453615	0.0765591	-0.983789	24.1604	21.4671	26.8538	1	3
O60885	O60885	Bromodomain-containing protein 4	BRD4	1	4	2.0133	1.29596	2.73064	1.18449	0.809332	1.55964	24.1148	24.0093	24.2202	1	3
Q96KQ7	Q96KQ7	Histone-lysine N-methyltransferase EHMT2	EHMT2	1	4	0.947922	0.456911	1.43893	0.390816	0.0875986	0.694033	23.938	23.5284	24.3477	1	3
Q5JTZ9	Q5JTZ9	Alanine--tRNA ligase, mitochondrial	AARS2	1	4	NaN	NaN	0.564622	NaN	NaN	-0.139188	23.7749	21.151	26.3988	0	4
P08195	P08195	4F2 cell-surface antigen heavy chain	SLC3A2	1	4	1.34361	1.96214	0.725087	0.820954	1.66603	-0.0241204	23.5622	20.8762	26.2483	1	3
Q9NRL2	Q9NRL2	Bromodomain adjacent to zinc finger domain protein 1A	BAZ1A	1	3	0.98344	0.60046	1.36642	0.358179	0.0433446	0.673014	25.4344	26.5829	24.2859	1	3
O43251	O43251	RNA binding protein fox-1 homolog 2	RBFOX2	1	3	0.847505	1.06032	0.634686	0.363952	0.675906	0.0519985	24.8311	23.5876	26.0747	1	3
Q8IWS0	Q8IWS0	PHD finger protein 6	PHF6	1	3	2.4114	3.57725	1.24556	1.88239	3.1572	0.607579	24.7601	23.3899	26.1303	1	3
P00403	P00403	Cytochrome c oxidase subunit 2	MT-CO2	1	3	0.788953	1.73375	-0.155839	0.172015	1.28706	-0.943028	24.6094	22.0969	27.1219	1	3
P82673	P82673	28S ribosomal protein S35, mitochondrial	MRPS35	1	3	2.00333	3.29543	0.711231	1.43423	2.86845	0	24.492	22.4665	26.5176	1	3
Q8WU90	Q8WU90	Zinc finger CCCH domain-containing protein 15	ZC3H15	1	3	1.33396	1.69706	0.970854	0.788113	1.28286	0.29337	24.3454	22.8407	25.8501	1	3
Q6UXN9	Q6UXN9	WD repeat-containing protein 82	WDR82	1	3	0.801421	1.29367	0.309176	0.24011	0.885652	-0.405432	24.2885	22.379	26.198	1	3
Q16630	Q16630	Cleavage and polyadenylation specificity factor subunit 6	CPSF6	1	3	NaN	NaN	1.15743	NaN	NaN	0.278698	24.2479	21.3808	27.1151	0	4
Q9UI10	Q9UI10	Translation initiation factor eIF-2B subunit delta	EIF2B4	1	3	1.67876	2.47311	0.884402	1.16008	2.02938	0.290778	24.1126	22.6703	25.5549	1	3
Q8TBC4	Q8TBC4	NEDD8-activating enzyme E1 catalytic subunit	UBA3	1	3	2.61873	2.53973	2.69773	2.01575	2.09288	1.93863	24.1039	22.5389	25.6688	1	3
Q92665	Q92665	28S ribosomal protein S31, mitochondrial	MRPS31	1	3	1.20886	1.17594	1.24178	0.78949	0.737168	0.841812	23.8874	22.9747	24.8001	1	3
Q9UI09	Q9UI09	NADH dehydrogenase [ubiquinone] 1 alpha subcomplex subunit 12	NDUFA12	1	3	0.634737	1.23076	0.0387171	0.12879	0.943359	-0.685779	23.8496	21.8124	25.8868	1	3
Q8N0X7	Q8N0X7	Spartin	SPG20	1	3	0.744086	-0.328018	1.81619	0.175551	-0.830383	1.18148	23.8266	22.3548	25.2983	1	3
P07947	P07947	Tyrosine-protein kinase Yes	YES1	1	3	1.55159	2.16771	0.93546	1.02485	1.86422	0.185486	23.6792	21.5873	25.7712	1	3
Q9UID3	Q9UID3	Vacuolar protein sorting-associated protein 51 homolog	VPS51	1	3	2.78292	3.56169	2.00414	2.24099	3.12252	1.35946	23.6494	22.5196	24.7792	1	3
P56945	P56945	Breast cancer anti-estrogen resistance protein 1	BCAR1	1	3	1.44205	0.935158	1.94894	0.662145	0.506094	0.818196	23.6368	22.1341	25.1395	1	3
Q9Y5B0	Q9Y5B0	RNA polymerase II subunit A C-terminal domain phosphatase	CTDP1	1	3	0.731257	0.409472	1.05304	0.117352	-0.179106	0.413811	23.5817	22.8733	24.2901	1	3
Q9UI12	Q9UI12	V-type proton ATPase subunit H	ATP6V1H	1	3	1.82368	2.70303	0.944334	1.25933	2.36902	0.14965	23.5607	21.1034	26.0179	1	3
Q15155	Q15155;P69849;Q5JPE7	Nodal modulator 1	NOMO1	1	3	-0.0600197	-0.216166	0.0961269	-0.930535	-0.859483	-1.00159	23.5558	22.9813	24.1302	1	3
O60826	O60826	Coiled-coil domain-containing protein 22	CCDC22	1	3	1.84625	1.2375	2.45499	1.44383	0.945832	1.94182	23.49	22.1377	24.8423	2	2
Q9Y580	Q9Y580	RNA-binding protein 7	RBM7	1	3	1.28114	2.34145	0.220825	0.802457	2.02871	-0.423797	23.3382	21.5209	25.1554	1	3
O60701	O60701	UDP-glucose 6-dehydrogenase	UGDH	1	3	2.26647	3.48646	1.04649	1.78025	3.18531	0.375179	23.2457	21.3514	25.1401	1	3
Q96AX1	H3BMM5;Q96AX1	Vacuolar protein sorting-associated protein 33A	VPS33A	1	3	1.49481	2.03312	0.956503	1.05101	1.8484	0.253626	22.826	20.1968	25.4552	1	3
P18074	P18074	TFIIH basal transcription factor complex helicase XPD subunit	ERCC2	1	3	2.69429	4.32977	1.0588	2.26356	4.01676	0.510354	22.825	21.5156	24.1343	1	3
Q9BXW9	Q9BXW9	Fanconi anemia group D2 protein	FANCD2	1	3	2.64167	3.15839	2.12496	1.24409	2.82214	-0.333952	22.7873	21.5669	24.0077	1	3
P33240	P33240	Cleavage stimulation factor subunit 2	CSTF2	1	3	1.81164	1.15504	2.46824	1.40506	0.912037	1.89809	22.7341	20.6668	24.8014	1	3
Q7Z2T5	Q7Z2T5	TRMT1-like protein	TRMT1L	1	3	0.26813	0.0475383	0.488721	-0.186678	-0.0995253	-0.273831	22.3184	19.5999	25.037	1	3
P20340	Q9NRW1;P20340	Ras-related protein Rab-6A	RAB6A	1	2	-1.72245	-3.88713	0.442227	-2.77104	-4.35801	-1.18406	27.9613	27.1145	28.8081	1	3
Q86VV8	Q86VV8	Rotatin	RTTN	1	2	1.68947	1.78367	1.59526	0.91487	1.26766	0.562084	27.1434	26.8285	27.4584	2	2
P54132	P54132	Bloom syndrome protein	BLM	1	2	2.79462	3.54114	2.0481	2.11336	2.87198	1.35473	25.8507	24.7784	26.9231	1	3
Q9BQ75	Q9BQ75	Protein CMSS1	CMSS1	1	2	1.72588	1.9483	1.50345	1.08358	1.4092	0.757962	25.2602	24.9496	25.5709	2	2
O15446	O15446	DNA-directed RNA polymerase I subunit RPA34	CD3EAP	1	2	2.19614	2.31739	2.07488	1.24947	1.8083	0.690641	24.7956	24.4129	25.1783	2	2
Q00577	Q00577	Transcriptional activator protein Pur-alpha	PURA	1	2	0.73124	0.957097	0.505383	0.144016	0.525267	-0.237234	24.5986	23.5126	25.6847	2	2
Q05519	Q05519	Serine/arginine-rich splicing factor 11	SRSF11	1	2	0.461134	-0.698553	1.62082	-0.543103	-1.39794	0.311736	24.4529	23.5139	25.3919	1	3
Q01469	Q01469	Fatty acid-binding protein, epidermal	FABP5	1	2	1.35433	1.30807	1.40059	0.803275	0.854315	0.752235	24.4272	23.7007	25.1537	2	2
O75351	O75351	Vacuolar protein sorting-associated protein 4B	VPS4B	1	2	1.95738	1.71216	2.20261	1.38612	1.24762	1.52462	24.3091	23.586	25.0322	2	2
P21964	P21964	Catechol O-methyltransferase	COMT	1	2	1.58864	2.35101	0.826274	0.949096	1.93354	-0.0353426	24.2951	22.2442	26.346	1	3
O75718	O75718	Cartilage-associated protein	CRTAP	1	2	0.933331	1.71273	0.153935	0.458808	1.33073	-0.413115	23.7662	23.2375	24.295	2	2
Q9UM54	Q9UM54	Unconventional myosin-VI	MYO6	1	2	1.48415	0.832201	2.13609	0.810926	0.148999	1.47285	23.6184	23.5031	23.7337	1	3
Q03426	Q03426	Mevalonate kinase	MVK	1	2	1.02722	1.52797	0.52647	0.572207	1.14398	0.000432815	23.5694	23.0177	24.1212	2	2
Q68CQ4	Q68CQ4	Digestive organ expansion factor homolog	DIEXF	1	2	0.858718	0.604736	1.1127	0.304724	0.169027	0.440421	23.4405	22.141	24.74	1	3
P37198	P37198	Nuclear pore glycoprotein p62	NUP62	1	2	2.1939	1.82183	2.56596	1.70726	1.48197	1.93255	23.2371	21.3173	25.1569	1	3
Q7Z4Q2	Q7Z4Q2	HEAT repeat-containing protein 3	HEATR3	1	2	1.42636	2.24193	0.610795	1.00203	2.07464	-0.0705877	22.8555	21.0018	24.7093	2	2
Q9BT40	Q9BT40	Inositol polyphosphate 5-phosphatase K	INPP5K	1	1	1.63046	2.29522	0.965692	1.24281	2.07929	0.406319	22.9804	22.0575	23.9032	2	2
Q32P28	Q32P28	Prolyl 3-hydroxylase 1	P3H1	1	1	1.30316	2.28635	0.319965	0.928805	2.0005	-0.142895	22.9163	22.0925	23.7401	2	2
Q9P0J7	Q9P0J7	E3 ubiquitin-protein ligase KCMF1	KCMF1	1	1	1.04336	0.909888	1.17683	0.598299	0.670931	0.525668	22.768	21.8944	23.6416	2	2
Q9H3S7	Q9H3S7	Tyrosine-protein phosphatase non-receptor type 23	PTPN23	0	14	NaN	NaN	2.15782	NaN	NaN	0.752406	NaN	NaN	27.3497	0	4
Q8TEM1	Q8TEM1	Nuclear pore membrane glycoprotein 210	NUP210	0	14	NaN	NaN	1.46368	NaN	NaN	0.221444	NaN	NaN	27.1712	0	4
O60292	O60292	Signal-induced proliferation-associated 1-like protein 3	SIPA1L3	0	12	NaN	NaN	1.34318	NaN	NaN	0.246469	NaN	NaN	26.0375	0	4
P50995	P50995	Annexin A11	ANXA11	0	9	NaN	NaN	1.83887	NaN	NaN	1.2291	NaN	NaN	27.1292	0	4
Q15738	Q15738	Sterol-4-alpha-carboxylate 3-dehydrogenase, decarboxylating	NSDHL	0	7	NaN	NaN	0.0339339	NaN	NaN	-0.730656	NaN	NaN	28.5416	0	4
P07954	P07954	Fumarate hydratase, mitochondrial	FH	0	7	NaN	NaN	-0.0481586	NaN	NaN	-0.851886	NaN	NaN	28.1301	0	4
O14578	O14578	Citron Rho-interacting kinase	CIT	0	7	NaN	NaN	1.1273	NaN	NaN	-0.0609992	NaN	NaN	26.231	0	4
Q9H4A3	Q9H4A3	Serine/threonine-protein kinase WNK1	WNK1	0	7	NaN	NaN	1.90547	NaN	NaN	0.491699	NaN	NaN	25.4662	0	4
A1L0T0	A1L0T0	Acetolactate synthase-like protein	ILVBL	0	6	NaN	NaN	0.213378	NaN	NaN	-0.598151	NaN	NaN	29.0554	0	4
Q12996	Q12996	Cleavage stimulation factor subunit 3	CSTF3	0	6	NaN	NaN	0.326307	NaN	NaN	-0.440714	NaN	NaN	27.4015	0	4
Q8TCJ2	Q8TCJ2	Dolichyl-diphosphooligosaccharide--protein glycosyltransferase subunit STT3B	STT3B	0	6	NaN	NaN	0.395172	NaN	NaN	-0.626892	NaN	NaN	26.4489	0	4
Q9UK61	Q9UK61	Protein TASOR	FAM208A	0	6	NaN	NaN	1.53759	NaN	NaN	0.466653	NaN	NaN	25.8497	0	4
Q6ZNB6	Q6ZNB6	NF-X1-type zinc finger protein NFXL1	NFXL1	0	6	NaN	NaN	0.355242	NaN	NaN	-0.516099	NaN	NaN	25.5224	0	4
Q5T200	Q5T200	Zinc finger CCCH domain-containing protein 13	ZC3H13	0	6	NaN	NaN	0.531668	NaN	NaN	-0.518598	NaN	NaN	25.4417	0	4
Q9H1A4	Q9H1A4	Anaphase-promoting complex subunit 1	ANAPC1	0	6	NaN	NaN	1.65851	NaN	NaN	0.98601	NaN	NaN	25.2958	0	4
Q99996	Q99996	A-kinase anchor protein 9	AKAP9	0	6	NaN	NaN	2.1159	NaN	NaN	1.3348	NaN	NaN	24.4114	0	4
Q53GQ0	Q53GQ0	Very-long-chain 3-oxoacyl-CoA reductase	HSD17B12	0	5	NaN	NaN	0.383055	NaN	NaN	-0.430625	NaN	NaN	28.3374	0	4
P53597	P53597	Succinyl-CoA ligase [ADP/GDP-forming] subunit alpha, mitochondrial	SUCLG1	0	5	NaN	NaN	-0.000158663	NaN	NaN	-0.738144	NaN	NaN	27.8616	0	4
P24539	P24539	ATP synthase F(0) complex subunit B1, mitochondrial	ATP5F1	0	5	NaN	NaN	0.393197	NaN	NaN	-0.295217	NaN	NaN	27.719	0	4
Q9H9B4	Q9H9B4	Sideroflexin-1	SFXN1	0	5	NaN	NaN	0.407733	NaN	NaN	-0.385921	NaN	NaN	26.9703	0	4
Q6NUK1	Q6NUK1	Calcium-binding mitochondrial carrier protein SCaMC-1	SLC25A24	0	5	NaN	NaN	0.16954	NaN	NaN	-0.295057	NaN	NaN	26.9351	0	4
O95352	O95352	Ubiquitin-like modifier-activating enzyme ATG7	ATG7	0	5	NaN	NaN	1.62232	NaN	NaN	1.04949	NaN	NaN	25.7654	0	4
Q9H2P0	Q9H2P0	Activity-dependent neuroprotector homeobox protein	ADNP	0	5	NaN	NaN	0.844305	NaN	NaN	-0.0650533	NaN	NaN	25.053	0	4
Q5K651	Q5K651	Sterile alpha motif domain-containing protein 9	SAMD9	0	5	NaN	NaN	1.2419	NaN	NaN	0.344828	NaN	NaN	24.4177	0	4
Q9ULU4	Q9ULU4	Protein kinase C-binding protein 1	ZMYND8	0	5	NaN	NaN	1.49247	NaN	NaN	0.729357	NaN	NaN	24.1112	0	4
Q6DD88	Q6DD88	Atlastin-3	ATL3	0	4	NaN	NaN	0.221692	NaN	NaN	-0.55909	NaN	NaN	27.1318	0	4
Q9NP81	Q9NP81	Serine--tRNA ligase, mitochondrial	SARS2	0	4	NaN	NaN	0.0451634	NaN	NaN	-0.700638	NaN	NaN	26.6712	0	4
P49406	P49406	39S ribosomal protein L19, mitochondrial	MRPL19	0	4	NaN	NaN	0.0626743	NaN	NaN	-0.534412	NaN	NaN	26.5144	0	4
O75521	O75521	Enoyl-CoA delta isomerase 2, mitochondrial	ECI2	0	4	NaN	NaN	0.421695	NaN	NaN	-0.299898	NaN	NaN	26.509	0	4
Q9BUN8	Q9BUN8	Derlin-1	DERL1	0	4	NaN	NaN	0.18954	NaN	NaN	-0.940368	NaN	NaN	26.4639	0	4
P48651	P48651	Phosphatidylserine synthase 1	PTDSS1	0	4	NaN	NaN	0.315914	NaN	NaN	-1.21561	NaN	NaN	26.3395	0	4
Q9H9J2	Q9H9J2	39S ribosomal protein L44, mitochondrial	MRPL44	0	4	NaN	NaN	1.31429	NaN	NaN	0.546561	NaN	NaN	26.2448	0	4
Q96N66	Q96N66	Lysophospholipid acyltransferase 7	MBOAT7	0	4	NaN	NaN	0.509848	NaN	NaN	-0.813068	NaN	NaN	26.17	0	4
Q96I99	Q96I99	Succinyl-CoA ligase [GDP-forming] subunit beta, mitochondrial	SUCLG2	0	4	NaN	NaN	-0.0544522	NaN	NaN	-0.640366	NaN	NaN	25.8856	0	4
Q9UBB9	Q9UBB9	Tuftelin-interacting protein 11	TFIP11	0	4	NaN	NaN	1.01421	NaN	NaN	0.374066	NaN	NaN	25.8354	0	4
O95470	O95470	Sphingosine-1-phosphate lyase 1	SGPL1	0	4	NaN	NaN	0.237319	NaN	NaN	-0.323426	NaN	NaN	25.7812	0	4
Q6PIU2	Q6PIU2	Neutral cholesterol ester hydrolase 1	NCEH1	0	4	NaN	NaN	0.550507	NaN	NaN	-0.0489047	NaN	NaN	25.7246	0	4
P43490	P43490	Nicotinamide phosphoribosyltransferase	NAMPT	0	4	NaN	NaN	0.160533	NaN	NaN	-0.592071	NaN	NaN	25.6445	0	4
Q32MZ4	Q32MZ4	Leucine-rich repeat flightless-interacting protein 1	LRRFIP1	0	4	NaN	NaN	1.48882	NaN	NaN	0.148739	NaN	NaN	25.5151	0	4
P19367	P19367	Hexokinase-1	HK1	0	4	NaN	NaN	0.072586	NaN	NaN	-0.513646	NaN	NaN	25.4916	0	4
Q9P253	Q9P253	Vacuolar protein sorting-associated protein 18 homolog	VPS18	0	4	NaN	NaN	1.45528	NaN	NaN	0.922731	NaN	NaN	25.4732	0	4
O96013	O96013	Serine/threonine-protein kinase PAK 4	PAK4	0	4	NaN	NaN	0.852638	NaN	NaN	0.304628	NaN	NaN	25.243	0	4
Q6P1X5	Q6P1X5	Transcription initiation factor TFIID subunit 2	TAF2	0	4	NaN	NaN	0.347099	NaN	NaN	-0.649888	NaN	NaN	25.1456	0	4
Q86XP3	Q86XP3	ATP-dependent RNA helicase DDX42	DDX42	0	4	NaN	NaN	1.22237	NaN	NaN	0.334797	NaN	NaN	24.7828	0	4
Q9Y5S2	Q9Y5S2	Serine/threonine-protein kinase MRCK beta	CDC42BPB	0	4	NaN	NaN	2.14032	NaN	NaN	0.943359	NaN	NaN	24.7822	0	4
Q8N122	Q8N122	Regulatory-associated protein of mTOR	RPTOR	0	4	NaN	NaN	1.70412	NaN	NaN	0.936742	NaN	NaN	24.7496	0	4
Q2M389	Q2M389	WASH complex subunit 7	KIAA1033	0	4	NaN	NaN	1.31238	NaN	NaN	0.670387	NaN	NaN	24.7495	0	4
O60333	O60333	Kinesin-like protein KIF1B	KIF1B	0	4	NaN	NaN	0.242816	NaN	NaN	-0.739806	NaN	NaN	24.7414	0	4
Q5VUA4	Q5VUA4	Zinc finger protein 318	ZNF318	0	4	NaN	NaN	1.77602	NaN	NaN	0.798258	NaN	NaN	24.7023	0	4
Q13459	Q13459	Unconventional myosin-IXb	MYO9B	0	4	NaN	NaN	-0.119636	NaN	NaN	-0.906818	NaN	NaN	24.6362	0	4
Q8IWJ2	Q8IWJ2	GRIP and coiled-coil domain-containing protein 2	GCC2	0	4	NaN	NaN	2.13553	NaN	NaN	1.14254	NaN	NaN	24.6114	0	4
Q6ZS17	Q6ZS17	Protein FAM65A	FAM65A	0	4	NaN	NaN	1.62443	NaN	NaN	0.795601	NaN	NaN	24.0243	0	4
Q9Y6N5	Q9Y6N5	Sulfide:quinone oxidoreductase, mitochondrial	SQRDL	0	3	NaN	NaN	-0.252827	NaN	NaN	-1.10228	NaN	NaN	27.4298	0	4
P49755	P49755	Transmembrane emp24 domain-containing protein 10	TMED10	0	3	NaN	NaN	0.480472	NaN	NaN	-0.29933	NaN	NaN	27.1194	0	4
Q15125	Q15125	3-beta-hydroxysteroid-Delta(8),Delta(7)-isomerase	EBP	0	3	NaN	NaN	0.0871912	NaN	NaN	-1.50087	NaN	NaN	26.9743	0	4
Q13427	Q13427	Peptidyl-prolyl cis-trans isomerase G	PPIG	0	3	NaN	NaN	0.551688	NaN	NaN	-0.307073	NaN	NaN	26.7382	0	4
O75915	O75915	PRA1 family protein 3	ARL6IP5	0	3	NaN	NaN	0.30147	NaN	NaN	-1.12403	NaN	NaN	26.6353	0	4
Q01844	Q01844	RNA-binding protein EWS	EWSR1	0	3	NaN	NaN	3.50538	NaN	NaN	2.5593	NaN	NaN	26.6262	0	4
O43837	O43837	Isocitrate dehydrogenase [NAD] subunit beta, mitochondrial	IDH3B	0	3	NaN	NaN	-0.318128	NaN	NaN	-0.865516	NaN	NaN	26.5277	0	4
Q96DV4	Q96DV4	39S ribosomal protein L38, mitochondrial	MRPL38	0	3	NaN	NaN	-0.0373251	NaN	NaN	-0.687544	NaN	NaN	26.4621	0	4
Q5T160	Q5T160	Probable arginine--tRNA ligase, mitochondrial	RARS2	0	3	NaN	NaN	0.482125	NaN	NaN	-0.0255294	NaN	NaN	25.8753	0	4
O14735	O14735	CDP-diacylglycerol--inositol 3-phosphatidyltransferase	CDIPT	0	3	NaN	NaN	0.146134	NaN	NaN	-0.789038	NaN	NaN	24.8889	0	4
Q03519	Q03519;E7ENX8	Antigen peptide transporter 2	TAP2	0	3	NaN	NaN	1.20019	NaN	NaN	0.612211	NaN	NaN	24.2092	0	4
Q96HW7	Q96HW7	Integrator complex subunit 4	INTS4	0	3	NaN	NaN	1.95464	NaN	NaN	1.30346	NaN	NaN	23.9176	0	4
Q96D71	Q96D71	RalBP1-associated Eps domain-containing protein 1	REPS1	0	2	NaN	NaN	2.55775	NaN	NaN	1.9809	NaN	NaN	24.1521	0	4
P36873	P36873	Serine/threonine-protein phosphatase PP1-gamma catalytic subunit	PPP1CC	14	11	0.185409	0.383497	-0.0126792	-0.329495	-0.0340569	-0.624933	25.5885	24.6824	26.4946	1	2
P10412	P10412	Histone H1.4	HIST1H1E	10	10	-0.0697499	0.0343565	-0.173856	-0.663049	-0.460767	-0.865332	26.9488	27.2798	26.6178	2	1
P52294	P52294	Importin subunit alpha-5	KPNA1	7	4	NaN	1.98925	NaN	NaN	1.4846	NaN	NaN	24.544	NaN	3	0
P06396	P06396	Gelsolin	GSN	6	7	0.974576	0.849519	1.09963	0.382858	0.27453	0.491186	24.6644	24.2301	25.0986	1	2
Q08170	Q08170	Serine/arginine-rich splicing factor 4	SRSF4	5	3	0.107966	-0.759478	0.97541	-0.518987	-1.20443	0.166458	24.749	24.5572	24.9407	2	1
Q92785	Q92785	Zinc finger protein ubi-d4	DPF2	4	1	2.64023	2.89346	2.387	1.99948	2.36107	1.63789	24.8662	25.0199	24.7125	2	1
O96019	O96019	Actin-like protein 6A	ACTL6A	4	0	NaN	1.03998	NaN	NaN	0.606253	NaN	NaN	24.7437	NaN	3	0
Q96SB8	Q96SB8	Structural maintenance of chromosomes protein 6	SMC6	4	0	NaN	0.0803848	NaN	NaN	-0.29373	NaN	NaN	23.8313	NaN	3	0
Q13362	Q13362	Serine/threonine-protein phosphatase 2A 56 kDa regulatory subunit gamma isoform	PPP2R5C	3	8	NaN	NaN	1.04572	NaN	NaN	0.368936	NaN	NaN	26.0059	0	3
Q02750	Q02750	Dual specificity mitogen-activated protein kinase kinase 1	MAP2K1	3	4	2.08751	2.79768	1.37735	1.59167	2.51548	0.667847	23.7814	21.7058	25.8569	1	2
Q9UGI8	Q9UGI8	Testin	TES	3	3	NaN	NaN	2.47399	NaN	NaN	1.68284	25.1605	24.2033	26.1177	0	3
Q07866	Q07866;E7EVH7	Kinesin light chain 1	KLC1	3	3	1.6618	1.68594	1.63766	1.03812	1.31266	0.763582	24.8033	23.5403	26.0663	2	1
P23919	P23919	Thymidylate kinase	DTYMK	3	3	1.37942	1.86983	0.889006	0.732696	1.43781	0.0275787	24.547	22.9516	26.1424	1	2
P30086	P30086	Phosphatidylethanolamine-binding protein 1	PEBP1	3	2	1.22458	1.52802	0.921132	0.699761	1.0769	0.32262	24.6699	24.9254	24.4145	2	1
Q9UNE7	Q9UNE7	E3 ubiquitin-protein ligase CHIP	STUB1	3	2	2.29304	2.44491	2.14117	1.67677	2.01532	1.33822	24.6632	22.9432	26.3832	1	2
P82979	P82979	SAP domain-containing ribonucleoprotein	SARNP	3	1	NaN	2.08287	NaN	NaN	1.67776	NaN	24.9302	26.0393	23.8211	3	0
Q13620	Q13620	Cullin-4B	CUL4B	3	1	NaN	0.486148	NaN	NaN	0.00460933	NaN	NaN	24.5841	NaN	3	0
P98175	P98175	RNA-binding protein 10	RBM10	3	1	NaN	0.936063	NaN	NaN	0.499272	NaN	NaN	24.5658	NaN	3	0
Q9H8S9	Q9H8S9;Q7L9L4	MOB kinase activator 1A	MOB1A	3	1	1.78039	1.17753	2.38325	1.30202	0.728922	1.87511	24.4751	25.4228	23.5274	2	1
Q05048	Q05048	Cleavage stimulation factor subunit 1	CSTF1	3	1	0.81679	1.14424	0.489337	0.343041	0.704872	-0.0187903	24.1992	24.8692	23.5293	2	1
Q9UNQ2	Q9UNQ2	Probable dimethyladenosine transferase	DIMT1	3	1	1.74233	1.83637	1.64828	1.21495	1.39484	1.03506	24.0475	23.8488	24.2461	2	1
Q15645	Q15645	Pachytene checkpoint protein 2 homolog	TRIP13	3	1	1.3816	2.46923	0.293959	0.853207	2.00324	-0.296828	24.02	24.2804	23.7595	2	1
O75489	O75489	NADH dehydrogenase [ubiquinone] iron-sulfur protein 3, mitochondrial	NDUFS3	3	1	1.04337	1.15127	0.93546	0.506306	0.720891	0.291721	23.8895	23.8851	23.8939	2	1
O15173	O15173	Membrane-associated progesterone receptor component 2	PGRMC2	3	0	NaN	2.24288	NaN	NaN	1.77733	NaN	NaN	25.203	NaN	3	0
P63208	P63208	S-phase kinase-associated protein 1	SKP1	3	0	NaN	0.0408223	NaN	NaN	-0.436705	NaN	NaN	25.2	NaN	3	0
P53999	P53999	Activated RNA polymerase II transcriptional coactivator p15	SUB1	3	0	NaN	1.43829	NaN	NaN	0.942909	NaN	NaN	24.8863	NaN	3	0
Q12873	Q12873	Chromodomain-helicase-DNA-binding protein 3	CHD3	2	14	NaN	NaN	1.86029	NaN	NaN	1.11829	NaN	NaN	24.5728	0	3
Q7Z406	Q7Z406	Myosin-14	MYH14	2	7	NaN	NaN	1.53476	NaN	NaN	0.0943712	NaN	NaN	26.8275	0	3
P62258	P62258	14-3-3 protein epsilon	YWHAE	2	5	NaN	NaN	0.896466	NaN	NaN	0.0528332	NaN	NaN	26.9294	0	3
Q13596	Q13596	Sorting nexin-1	SNX1	2	4	2.56195	2.92418	2.19972	1.85933	2.30594	1.41273	24.8605	23.7679	25.9531	1	2
Q9Y6B6	Q9Y6B6	GTP-binding protein SAR1b	SAR1B	2	4	1.5218	2.03397	1.00963	0.993931	1.64224	0.345623	23.9722	22.8045	25.1399	1	2
Q99567	Q99567	Nuclear pore complex protein Nup88	NUP88	2	3	NaN	NaN	1.01164	NaN	NaN	0.166458	23.7778	20.7803	26.7753	0	3
Q9BYX2	Q9BYX2	TBC1 domain family member 2A	TBC1D2	2	3	NaN	NaN	1.44742	NaN	NaN	1.0474	22.4204	21.5175	23.3233	0	3
A6NHQ2	A6NHQ2	rRNA/tRNA 2'-O-methyltransferase fibrillarin-like protein 1	FBLL1	2	2	0.139437	0.0970714	0.181802	-0.480583	-0.288946	-0.672221	28.6386	28.7635	28.5136	2	1
P09012	P09012	U1 small nuclear ribonucleoprotein A	SNRPA	2	2	0.739206	1.29954	0.178874	0.0139626	0.768502	-0.740577	25.5819	25.6742	25.4896	2	1
Q96A35	Q96A35	39S ribosomal protein L24, mitochondrial	MRPL24	2	2	0.676486	1.10541	0.247563	0.051356	0.700972	-0.59826	24.7876	23.2797	26.2955	1	2
Q9BV86	Q9BV86	N-terminal Xaa-Pro-Lys N-methyltransferase 1	NTMT1	2	2	1.99296	2.54656	1.43936	1.48292	2.11833	0.847516	24.6666	24.3334	24.9998	1	2
P47755	P47755	F-actin-capping protein subunit alpha-2	CAPZA2	2	2	1.09274	1.28214	0.903347	0.504896	0.852878	0.156914	24.2879	22.917	25.6588	1	2
Q53H82	Q53H82	Beta-lactamase-like protein 2	LACTB2	2	2	1.6404	1.90485	1.37596	1.1014	1.4665	0.736302	24.1389	22.9491	25.3288	1	2
P49642	P49642	DNA primase small subunit	PRIM1	2	2	2.73316	3.62258	1.84374	2.24914	3.1659	1.33239	24.0948	23.7195	24.4701	1	2
Q9NVA1	Q9NVA1	Ubiquinol-cytochrome-c reductase complex assembly factor 1	UQCC1	2	2	0.740501	1.42331	0.0576928	0.293393	1.15995	-0.573166	23.9954	22.7717	25.2192	1	2
O95453	O95453	Poly(A)-specific ribonuclease PARN	PARN	2	2	0.556763	0.254352	0.859174	-0.008159	-0.3394	0.323082	23.755	22.7207	24.7892	1	2
Q9UN81	Q9UN81	LINE-1 retrotransposable element ORF1 protein	L1RE1	2	2	0.311007	0.642193	-0.0201796	-0.426881	0.198117	-1.05188	23.66	22.1074	25.2126	1	2
Q53F19	Q53F19	Nuclear cap-binding protein subunit 3	NCBP3	2	2	0.516833	0.909735	0.123931	-0.0406424	0.460585	-0.54187	23.4889	21.8705	25.1072	1	2
O60443	O60443	Non-syndromic hearing impairment protein 5	DFNA5	2	2	1.80995	1.88994	1.72997	1.30301	1.56267	1.04334	23.4118	22.5101	24.3135	2	1
Q01831	Q01831	DNA repair protein complementing XP-C cells	XPC	2	2	0.144401	-0.0578421	0.346645	-0.453827	-0.654604	-0.253051	23.1717	22.8847	23.4588	1	2
Q9UNS2	Q9UNS2	COP9 signalosome complex subunit 3	COPS3	2	1	2.10811	2.59137	1.62485	1.37167	2.02542	0.717912	25.0592	25.1233	24.9952	2	1
Q15121	Q15121	Astrocytic phosphoprotein PEA-15	PEA15	2	1	0.714655	1.57966	-0.150353	0.106078	1.14548	-0.933325	24.9387	25.2581	24.6192	2	1
P52306	P52306	Rap1 GTPase-GDP dissociation stimulator 1	RAP1GDS1	2	1	-0.0602623	0.774924	-0.895449	-0.714539	0.333653	-1.76273	24.9082	24.1237	25.6927	2	1
Q9UI30	Q9UI30	Multifunctional methyltransferase subunit TRM112-like protein	TRMT112	2	1	1.59949	2.51569	0.683292	1.08348	2.08712	0.0798389	24.5781	24.9169	24.2392	2	1
Q15369	Q15369	Transcription elongation factor B polypeptide 1	TCEB1	2	1	1.67969	2.03555	1.32383	1.20729	1.60032	0.814263	24.5686	25.6757	23.4615	2	1
Q16850	Q16850	Lanosterol 14-alpha demethylase	CYP51A1	2	1	1.32565	2.57447	0.0768327	0.656111	2.14271	-0.830485	24.3792	23.1915	25.5669	2	1
Q9HBM1	Q9HBM1	Kinetochore protein Spc25	SPC25	2	1	1.3865	1.70323	1.06977	0.82978	1.28238	0.377179	24.2805	24.2444	24.3166	2	1
Q86X83	Q86X83	COMM domain-containing protein 2	COMMD2	2	1	0.440168	-0.103488	0.983824	-0.138735	-0.540023	0.262553	24.277	24.1962	24.3578	2	1
Q8WUA2	Q8WUA2	Peptidyl-prolyl cis-trans isomerase-like 4	PPIL4	2	1	2.74904	2.69768	2.80039	2.13949	2.2711	2.00788	24.2388	23.5702	24.9073	2	1
Q8NAV1	Q8NAV1	Pre-mRNA-splicing factor 38A	PRPF38A	2	1	0.840604	0.841168	0.84004	0.266723	0.438399	0.0950467	24.1424	23.5816	24.7032	2	1
O14530	O14530	Thioredoxin domain-containing protein 9	TXNDC9	2	1	3.22392	3.26368	3.18417	2.70996	2.8608	2.55912	24.1329	24.3519	23.9138	2	1
P61964	P61964	WD repeat-containing protein 5	WDR5	2	1	-0.292069	-0.399369	-0.184769	-0.792523	-0.890492	-0.694555	24.1235	23.7608	24.4863	1	2
Q15427	Q15427	Splicing factor 3B subunit 4	SF3B4	2	1	1.11733	1.11889	1.11577	0.60067	0.70115	0.50019	24.0877	24.3569	23.8186	2	1
Q9BU89	Q9BU89	Deoxyhypusine hydroxylase	DOHH	2	1	1.80614	2.32409	1.28818	1.28475	1.90366	0.665848	23.9298	24.9499	22.9097	2	1
Q8TBX8	Q8TBX8	Phosphatidylinositol 5-phosphate 4-kinase type-2 gamma	PIP4K2C	2	1	1.55535	1.5366	1.5741	1.01983	1.10949	0.93017	23.8423	23.7908	23.8938	2	1
P47813	P47813	Eukaryotic translation initiation factor 1A, X-chromosomal	EIF1AX	2	1	0.549464	2.07984	-0.98091	0.0244485	1.70748	-1.65858	23.7665	23.0765	24.4566	2	1
P06753	P06753	Tropomyosin alpha-3 chain	TPM3	2	1	NaN	1.27632	NaN	NaN	0.846313	NaN	23.6149	25.3102	21.9196	3	0
O15498	O15498	Synaptobrevin homolog YKT6	YKT6	2	1	0.180062	1.46064	-1.10051	-0.71756	1.10675	-2.54187	23.6017	23.1901	24.0132	2	1
P38606	P38606	V-type proton ATPase catalytic subunit A	ATP6V1A	2	1	1.51358	1.20333	1.82383	0.964023	0.77703	1.15101	23.287	23.5421	23.0318	2	1
O95983	O95983	Methyl-CpG-binding domain protein 3	MBD3	2	1	0.896154	1.33771	0.454597	0.350955	0.906044	-0.204133	23.1915	23.2676	23.1155	2	1
Q92905	Q92905	COP9 signalosome complex subunit 5	COPS5	2	1	2.22312	2.93913	1.50711	1.69545	2.51962	0.871292	23.1295	23.3244	22.9345	2	1
O15061	O15061	Synemin	SYNM	2	1	-0.197282	-0.572673	0.178109	-0.791896	-1.17095	-0.412846	22.6781	24.0874	21.2689	2	1
Q86U38	Q86U38	Nucleolar protein 9	NOP9	2	1	1.52797	0.942008	2.11393	1.04687	0.569977	1.52376	22.6013	22.6797	22.5229	2	1
Q8WV22	Q8WV22	Non-structural maintenance of chromosomes element 1 homolog	NSMCE1	2	0	NaN	0.552377	NaN	NaN	0.0592169	NaN	NaN	25.4477	NaN	3	0
P55081	P55081	Microfibrillar-associated protein 1	MFAP1	2	0	NaN	1.10662	NaN	NaN	0.501923	NaN	NaN	24.8714	NaN	3	0
Q9UBK9	Q9UBK9	Protein UXT	UXT	2	0	NaN	0.967538	NaN	NaN	0.470094	NaN	NaN	24.7623	NaN	3	0
P16949	P16949	Stathmin	STMN1	2	0	NaN	2.43621	NaN	NaN	2.00454	NaN	NaN	24.7214	NaN	3	0
P36954	P36954	DNA-directed RNA polymerase II subunit RPB9	POLR2I	2	0	NaN	0.252537	NaN	NaN	-0.179319	NaN	NaN	24.4241	NaN	3	0
Q9UHR5	Q9UHR5	SAP30-binding protein	SAP30BP	2	0	NaN	2.17482	NaN	NaN	1.75129	NaN	NaN	24.3213	NaN	3	0
O95155	O95155	Ubiquitin conjugation factor E4 B	UBE4B	1	11	NaN	NaN	1.67075	NaN	NaN	0.326307	NaN	NaN	26.6017	0	3
O75746	O75746	Calcium-binding mitochondrial carrier protein Aralar1	SLC25A12	1	8	NaN	NaN	-0.273204	NaN	NaN	-0.77088	NaN	NaN	26.2911	0	3
Q14997	Q14997	Proteasome activator complex subunit 4	PSME4	1	8	NaN	NaN	1.9879	NaN	NaN	1.25611	23.0982	20.529	25.6674	0	3
P46459	P46459	Vesicle-fusing ATPase	NSF	1	4	NaN	NaN	1.08556	NaN	NaN	0.322274	NaN	NaN	26.4339	0	3
P41240	P41240	Tyrosine-protein kinase CSK	CSK	1	4	NaN	NaN	2.03657	NaN	NaN	1.46566	NaN	NaN	25.3413	0	3
Q9BZE1	Q9BZE1	39S ribosomal protein L37, mitochondrial	MRPL37	1	4	NaN	NaN	-0.464684	NaN	NaN	-1.03443	23.8597	21.6205	26.099	0	3
Q9Y5A9	Q9Y5A9	YTH domain-containing family protein 2	YTHDF2	1	4	2.10228	2.44655	1.75801	1.39942	1.85264	0.946207	23.555	22.7152	24.3949	1	2
Q9BTE6	Q9BTE6	Alanyl-tRNA editing protein Aarsd1	AARSD1	1	3	NaN	NaN	1.65979	NaN	NaN	1.12506	NaN	NaN	27.4925	0	3
P55854	P55854	Small ubiquitin-related modifier 3	SUMO3	1	3	NaN	NaN	3.35459	NaN	NaN	2.14916	NaN	NaN	26.3205	0	3
Q86W92	Q86W92	Liprin-beta-1	PPFIBP1	1	3	NaN	NaN	-0.125258	NaN	NaN	-0.861028	NaN	NaN	26.2812	0	3
Q8IXB1	Q8IXB1	DnaJ homolog subfamily C member 10	DNAJC10	1	3	NaN	NaN	0.677801	NaN	NaN	0.162339	NaN	NaN	25.4997	0	3
P49591	P49591	Serine--tRNA ligase, cytoplasmic	SARS	1	3	NaN	NaN	2.10678	NaN	NaN	1.51597	NaN	NaN	25.4154	0	3
P67812	P67812	Signal peptidase complex catalytic subunit SEC11A	SEC11A	1	3	0.460348	0.770787	0.14991	-0.189186	0.324119	-0.702492	24.1482	21.9007	26.3958	1	2
O95551	O95551	Tyrosyl-DNA phosphodiesterase 2	TDP2	1	3	0.530798	0.549521	0.512075	-0.0643839	0.118227	-0.246995	24.1173	22.1386	26.0959	1	2
P61106	P61106	Ras-related protein Rab-14	RAB14	1	3	NaN	NaN	1.41587	NaN	NaN	0.444137	24.0236	20.9015	27.1458	0	3
Q9BV73	Q9BV73	Centrosome-associated protein CEP250	CEP250	1	3	2.22677	4.01185	0.441696	1.46387	3.54979	-0.622043	23.1321	22.1933	24.0709	1	2
O75150	O75150	E3 ubiquitin-protein ligase BRE1B	RNF40	1	3	1.93525	2.22836	1.64215	1.25442	1.63441	0.874443	23.0964	22.7163	23.4765	1	2
Q08379	Q08379	Golgin subfamily A member 2	GOLGA2	1	3	1.89987	2.15465	1.6451	1.38098	1.8097	0.952259	22.0101	21.4533	22.5668	1	2
Q658Y4	Q658Y4	Protein FAM91A1	FAM91A1	1	3	1.69362	1.82379	1.56345	1.24032	1.48867	0.991971	21.8257	21.1089	22.5424	1	2
Q9UPV0	Q9UPV0	Centrosomal protein of 164 kDa	CEP164	1	2	0.775312	2.53059	-0.979971	-0.016532	1.97655	-2.00961	24.9589	22.5707	27.3471	1	2
Q9Y6A4	Q9Y6A4	Cilia- and flagella-associated protein 20	CFAP20	1	2	1.5804	1.69546	1.46535	0.956959	1.24172	0.672199	24.8187	24.3842	25.2532	1	2
P61009	P61009	Signal peptidase complex subunit 3	SPCS3	1	2	1.06595	1.34022	0.791689	0.429055	0.902961	-0.0448509	24.6776	23.108	26.2472	1	2
Q03135	Q03135	Caveolin-1	CAV1	1	2	1.50008	1.80954	1.19061	0.527303	1.13704	-0.0824384	24.4816	24.191	24.7722	1	2
O75431	O75431	Metaxin-2	MTX2	1	2	1.17396	2.14352	0.204391	0.53988	1.71295	-0.633188	24.4631	23.0892	25.8369	1	2
P18031	P18031	Tyrosine-protein phosphatase non-receptor type 1	PTPN1	1	2	0.658716	0.568713	0.748719	0.0509789	0.0901759	0.0117819	24.448	23.237	25.6589	1	2
O75886	O75886	Signal transducing adapter molecule 2	STAM2	1	2	0.823811	1.75877	-0.11115	0.154922	1.24872	-0.938874	24.2557	22.4142	26.0971	1	2
O96000	O96000	NADH dehydrogenase [ubiquinone] 1 beta subcomplex subunit 10	NDUFB10	1	2	1.14912	1.63895	0.659285	0.582299	1.17076	-0.00615901	24.2506	23.1934	25.3079	1	2
P84022	P84022;Q15796	Mothers against decapentaplegic homolog 3	SMAD3	1	2	1.35793	1.44652	1.26933	0.681131	0.909351	0.452912	23.9351	22.5116	25.3586	1	2
O43148	O43148	mRNA cap guanine-N7 methyltransferase	RNMT	1	2	1.89713	2.90408	0.890174	1.29846	2.32932	0.267596	23.9141	22.618	25.2103	1	2
Q92575	Q92575	UBX domain-containing protein 4	UBXN4	1	2	0.986331	1.29072	0.681944	0.474063	0.883934	0.0641931	23.8925	22.8287	24.9563	1	2
O60942	O60942	mRNA-capping enzyme	RNGTT	1	2	2.15772	2.55915	1.7563	1.61763	1.98892	1.24635	23.8296	22.6072	25.0521	1	2
Q15208	Q15208	Serine/threonine-protein kinase 38	STK38	1	2	1.97019	1.91854	2.02183	1.45547	1.53899	1.37195	23.7805	22.4433	25.1177	1	2
Q15382	Q15382	GTP-binding protein Rheb	RHEB	1	2	1.69414	1.25767	2.1306	0.818271	0.822771	0.813771	23.5154	22.6934	24.3375	1	2
Q9NX20	Q9NX20	39S ribosomal protein L16, mitochondrial	MRPL16	1	2	0.384382	0.174406	0.594357	-0.147403	-0.135443	-0.159363	23.5098	21.5559	25.4638	1	2
Q06210	Q06210	Glutamine--fructose-6-phosphate aminotransferase [isomerizing] 1	GFPT1	1	2	1.17789	0.710261	1.64552	0.634661	0.28404	0.985282	23.4858	22.1798	24.7918	1	2
P31350	P31350	Ribonucleoside-diphosphate reductase subunit M2	RRM2	1	2	0.945385	0.866947	1.02382	0.401775	0.372729	0.430821	23.474	22.3086	24.6394	1	2
Q9NRN7	Q9NRN7	L-aminoadipate-semialdehyde dehydrogenase-phosphopantetheinyl transferase	AASDHPPT	1	2	1.38007	1.36289	1.39725	0.918057	1.0212	0.81492	23.0549	21.4801	24.6297	1	2
Q96EK5	Q96EK5	KIF1-binding protein	KIF1BP	1	2	0.100772	0.766129	-0.564585	-0.330815	0.482125	-1.14376	23.0366	21.6923	24.3809	1	2
O95394	O95394	Phosphoacetylglucosamine mutase	PGM3	1	2	1.96099	3.06877	0.853197	1.53505	2.72879	0.341303	23.0155	22.5993	23.4317	2	1
Q86X55	Q86X55	Histone-arginine methyltransferase CARM1	CARM1	1	2	1.486	1.29854	1.67347	0.658632	0.956057	0.361207	22.9725	21.3564	24.5886	1	2
Q96SU4	Q96SU4	Oxysterol-binding protein-related protein 9	OSBPL9	1	2	2.22819	2.56062	1.89577	1.77641	2.38078	1.17204	22.746	20.4935	24.9986	1	2
Q8N5C6	Q8N5C6	S1 RNA-binding domain-containing protein 1	SRBD1	1	2	0.732292	0.365692	1.09889	0.178868	0.0494913	0.308244	22.7294	21.4499	24.0088	1	2
Q9NPQ8	Q9NPQ8	Synembryn-A	RIC8A	1	2	2.28099	2.35327	2.2087	1.89904	2.00644	1.79165	22.6843	21.6473	23.7214	1	2
Q8N8A6	Q8N8A6	ATP-dependent RNA helicase DDX51	DDX51	1	2	1.10179	0.755571	1.448	0.714566	0.51541	0.913722	22.5698	20.645	24.4946	1	2
Q86UV5	Q86UV5	Ubiquitin carboxyl-terminal hydrolase 48	USP48	1	2	1.14734	1.79306	0.501617	0.604073	1.53197	-0.323823	22.4689	20.749	24.1888	1	2
Q3KQU3	Q3KQU3	MAP7 domain-containing protein 1	MAP7D1	1	2	1.90438	2.24686	1.56189	1.30532	1.90489	0.705757	22.4608	21.3484	23.5731	1	2
Q6ZVM7	Q6ZVM7	TOM1-like protein 2	TOM1L2	1	2	2.05013	2.21695	1.88331	1.67158	2.04467	1.29848	22.4134	20.2154	24.6113	1	2
Q9UJX4	Q9UJX4	Anaphase-promoting complex subunit 5	ANAPC5	1	2	1.16593	0.894372	1.43749	0.739898	0.585347	0.894449	22.3584	20.9562	23.7606	1	2
Q02040	Q02040	A-kinase anchor protein 17A	AKAP17A	1	2	0.456228	0.56774	0.344715	-0.0585827	0.226878	-0.344044	22.3088	21.3317	23.2859	1	2
Q96GM8	Q96GM8	Target of EGR1 protein 1	TOE1	1	2	1.9222	2.79826	1.04614	1.56074	2.61732	0.504163	22.2568	20.7706	23.743	1	2
Q9H469	Q9H469	F-box/LRR-repeat protein 15	FBXL15	1	2	1.90239	2.26858	1.5362	1.55881	2.05054	1.06709	22.1494	21.0371	23.2617	1	2
Q8IYT2	Q8IYT2	Cap-specific mRNA (nucleoside-2'-O-)-methyltransferase 2	CMTR2	1	2	1.34857	1.34976	1.34738	0.99777	1.18078	0.814755	21.5793	20.0712	23.0873	1	2
Q2VPB7	Q2VPB7	AP-5 complex subunit beta-1	AP5B1	1	2	1.1306	0.898866	1.36233	0.778012	0.731704	0.82432	21.3235	19.6693	22.9778	1	2
Q9BPU6	Q9BPU6	Dihydropyrimidinase-related protein 5	DPYSL5	1	1	0.264282	0.224287	0.304277	-0.259872	-0.0694822	-0.450262	31.1063	31.9327	30.28	2	1
P05386	P05386	60S acidic ribosomal protein P1	RPLP1	1	1	2.95715	3.42921	2.48509	2.30711	2.97563	1.63858	27.0734	28.0531	26.0937	2	1
Q9BWT6	Q9BWT6	Meiotic nuclear division protein 1 homolog	MND1	1	1	2.22391	2.66398	1.78383	1.63892	2.18476	1.09309	26.7527	26.8783	26.6272	2	1
P62273	P62273	40S ribosomal protein S29	RPS29	1	1	0.842458	1.08284	0.602077	0.133435	0.54409	-0.277219	25.7677	25.6014	25.934	2	1
P17039	Q9Y2G7;Q8N141;Q9HCL3;Q8TAF7;P17039	Zinc finger protein 30	ZNF30	1	1	1.72081	1.71004	1.73157	0.988954	1.01984	0.958063	25.6139	24.0682	27.1596	1	2
Q05481	Q9H963;Q8N782;Q8NCK3;Q9Y5A6;A0A0U1RQK1;P0CJ79;A2RRD8;Q5VIY5;Q7L2R6;Q9NV72;Q96NL3;Q96N58;Q6ZN06;A6NHJ4;Q0VGE8;P17035;Q86XN6;Q9P0L1;Q9UJW7;Q8NB50;Q8N4W9;Q96IR2;Q05481	Zinc finger protein 91	ZNF91	1	1	1.77418	1.83269	1.71567	0.914254	1.21375	0.614757	24.9152	23.8436	25.9868	1	2
Q9NRP0	Q9NRP0	Oligosaccharyltransferase complex subunit OSTC	OSTC	1	1	1.25352	2.21875	0.288299	0.395145	1.7583	-0.968012	24.6002	22.6126	26.5878	1	2
Q8IYT4	Q8IYT4	Katanin p60 ATPase-containing subunit A-like 2	KATNAL2	1	1	1.14642	1.73998	0.552869	0.207364	1.21742	-0.802688	24.4345	25.0916	23.7775	2	1
Q8NFH3	Q8NFH3	Nucleoporin Nup43	NUP43	1	1	2.40324	2.50083	2.30565	1.83851	1.95412	1.7229	24.3091	24.3934	24.2248	2	1
Q14181	Q14181	DNA polymerase alpha subunit B	POLA2	1	1	1.25822	2.09282	0.423632	0.649194	1.47415	-0.175762	23.9693	22.9213	25.0174	1	2
P41743	P41743	Protein kinase C iota type	PRKCI	1	1	0.621401	0.147958	1.09484	-0.156874	-0.424378	0.110631	23.947	22.7655	25.1286	1	2
P23193	P23193	Transcription elongation factor A protein 1	TCEA1	1	1	1.35698	1.22565	1.48831	0.801532	0.760689	0.842376	23.946	24.0449	23.847	2	1
Q96L92	Q96L92	Sorting nexin-27	SNX27	1	1	1.26641	1.02885	1.50396	0.729986	0.543496	0.916477	23.826	23.4239	24.2281	2	1
Q99549	Q99549	M-phase phosphoprotein 8	MPHOSPH8	1	1	0.650726	0.712552	0.5889	0.091816	0.281906	-0.0982739	23.738	22.8978	24.5782	1	2
Q5T280	Q5T280	Putative methyltransferase C9orf114	C9orf114	1	1	0.374582	0.502331	0.246834	-0.13975	-0.0181035	-0.261396	23.6869	23.852	23.5217	2	1
O95747	O95747	Serine/threonine-protein kinase OSR1	OXSR1	1	1	2.86646	1.87157	3.86136	2.33836	1.45333	3.22339	23.3846	22.9291	23.8402	2	1
Q9UHI6	Q9UHI6	Probable ATP-dependent RNA helicase DDX20	DDX20	1	1	2.49043	3.47599	1.50487	1.8911	3.04063	0.741575	23.294	21.8406	24.7475	1	2
Q8N5M4	Q8N5M4	Tetratricopeptide repeat protein 9C	TTC9C	1	1	0.84782	1.3846	0.311038	0.363126	0.962586	-0.236333	23.2796	23.7873	22.7719	2	1
Q9Y606	Q9Y606	tRNA pseudouridine synthase A, mitochondrial	PUS1	1	1	1.82285	2.22826	1.41743	1.33148	1.79958	0.863383	23.1986	23.1158	23.2815	2	1
Q9Y312	Q9Y312	Protein AAR2 homolog	AAR2	1	1	2.24072	3.06288	1.41857	1.78248	2.70261	0.862352	23.0438	22.8118	23.2758	2	1
O75676	O75676	Ribosomal protein S6 kinase alpha-4	RPS6KA4	1	1	1.37463	1.40795	1.3413	0.936745	1.15225	0.721241	22.5753	21.968	23.1826	2	1
P52732	P52732	Kinesin-like protein KIF11	KIF11	1	1	2.84169	2.81324	2.87015	2.3956	2.57102	2.22017	22.3195	21.6734	22.9655	2	1
Q6ZRQ5	Q6ZRQ5	Protein MMS22-like	MMS22L	1	1	1.91571	1.9584	1.87303	1.45162	1.64201	1.26123	21.8396	21.0041	22.675	1	2
Q9UJX5	Q9UJX5	Anaphase-promoting complex subunit 4	ANAPC4	1	1	1.98811	2.19931	1.7769	1.57273	1.90362	1.24184	21.7032	20.8748	22.5315	1	2
Q15154	Q15154	Pericentriolar material 1 protein	PCM1	0	14	NaN	NaN	3.12282	NaN	NaN	1.73079	NaN	NaN	26.8122	0	3
O95071	O95071	E3 ubiquitin-protein ligase UBR5	UBR5	0	12	NaN	NaN	1.91923	NaN	NaN	0.668936	NaN	NaN	26.6223	0	3
P51659	P51659	Peroxisomal multifunctional enzyme type 2	HSD17B4	0	11	NaN	NaN	0.487281	NaN	NaN	-0.208228	NaN	NaN	28.0321	0	3
O95613	O95613	Pericentrin	PCNT	0	11	NaN	NaN	2.01189	NaN	NaN	0.671022	NaN	NaN	26.484	0	3
Q96N67	Q96N67	Dedicator of cytokinesis protein 7	DOCK7	0	10	NaN	NaN	1.61988	NaN	NaN	0.403159	NaN	NaN	26.5591	0	3
Q14160	Q14160	Protein scribble homolog	SCRIB	0	10	NaN	NaN	1.50325	NaN	NaN	0.795351	NaN	NaN	26.352	0	3
Q9NVI1	Q9NVI1	Fanconi anemia group I protein	FANCI	0	9	NaN	NaN	1.25725	NaN	NaN	0.126973	NaN	NaN	25.4253	0	3
Q15058	Q15058	Kinesin-like protein KIF14	KIF14	0	8	NaN	NaN	0.517729	NaN	NaN	-0.268886	NaN	NaN	26.107	0	3
Q9C0J8	Q9C0J8	pre-mRNA 3' end processing protein WDR33	WDR33	0	8	NaN	NaN	0.611456	NaN	NaN	-0.127605	NaN	NaN	26.0667	0	3
Q16222	Q16222	UDP-N-acetylhexosamine pyrophosphorylase	UAP1	0	7	NaN	NaN	1.28919	NaN	NaN	0.574538	NaN	NaN	27.7259	0	3
Q66K74	Q66K74	Microtubule-associated protein 1S	MAP1S	0	7	NaN	NaN	1.65127	NaN	NaN	0.368824	NaN	NaN	26.1385	0	3
Q86U86	Q86U86	Protein polybromo-1	PBRM1	0	7	NaN	NaN	1.14078	NaN	NaN	-0.166616	NaN	NaN	25.9599	0	3
Q8IZH2	Q8IZH2	5'-3' exoribonuclease 1	XRN1	0	7	NaN	NaN	2.31904	NaN	NaN	1.40714	NaN	NaN	25.7051	0	3
P11310	P11310	Medium-chain specific acyl-CoA dehydrogenase, mitochondrial	ACADM	0	6	NaN	NaN	-0.181444	NaN	NaN	-1.09456	NaN	NaN	27.682	0	3
P54886	P54886	Delta-1-pyrroline-5-carboxylate synthase	ALDH18A1	0	6	NaN	NaN	-0.132009	NaN	NaN	-0.88518	NaN	NaN	27.5714	0	3
Q9H845	Q9H845	Acyl-CoA dehydrogenase family member 9, mitochondrial	ACAD9	0	6	NaN	NaN	0.205518	NaN	NaN	-0.493378	NaN	NaN	27.1031	0	3
O94925	O94925	Glutaminase kidney isoform, mitochondrial	GLS	0	5	NaN	NaN	0.698041	NaN	NaN	-0.214274	NaN	NaN	27.5177	0	3
Q9UL25	Q9UL25	Ras-related protein Rab-21	RAB21	0	5	NaN	NaN	0.701416	NaN	NaN	0.200379	NaN	NaN	27.4807	0	3
Q86TB9	Q86TB9	Protein PAT1 homolog 1	PATL1	0	5	NaN	NaN	2.25571	NaN	NaN	1.59115	NaN	NaN	26.5892	0	3
Q96P48	Q96P48	Arf-GAP with Rho-GAP domain, ANK repeat and PH domain-containing protein 1	ARAP1	0	5	NaN	NaN	1.88319	NaN	NaN	0.668119	NaN	NaN	25.4463	0	3
O14974	O14974	Protein phosphatase 1 regulatory subunit 12A	PPP1R12A	0	5	NaN	NaN	3.1829	NaN	NaN	1.95684	NaN	NaN	25.0782	0	3
P51148	P51148	Ras-related protein Rab-5C	RAB5C	0	4	NaN	NaN	0.190046	NaN	NaN	-0.480841	NaN	NaN	27.7187	0	3
O15144	O15144	Actin-related protein 2/3 complex subunit 2	ARPC2	0	4	NaN	NaN	1.41343	NaN	NaN	0.532167	NaN	NaN	26.4842	0	3
P60891	P60891;P11908	Ribose-phosphate pyrophosphokinase 1	PRPS1	0	4	NaN	NaN	0.834873	NaN	NaN	-0.12677	NaN	NaN	26.4762	0	3
Q15629	Q15629	Translocating chain-associated membrane protein 1	TRAM1	0	4	NaN	NaN	0.539531	NaN	NaN	-0.801229	NaN	NaN	26.3321	0	3
O75439	O75439	Mitochondrial-processing peptidase subunit beta	PMPCB	0	4	NaN	NaN	0.0612924	NaN	NaN	-0.57351	NaN	NaN	26.2741	0	3
P17812	P17812	CTP synthase 1	CTPS1	0	4	NaN	NaN	1.24093	NaN	NaN	0.664028	NaN	NaN	26.1786	0	3
P61020	P61020	Ras-related protein Rab-5B	RAB5B	0	4	NaN	NaN	0.491699	NaN	NaN	-0.296864	NaN	NaN	25.9342	0	3
Q96SB4	Q96SB4	SRSF protein kinase 1	SRPK1	0	4	NaN	NaN	1.26243	NaN	NaN	0.752749	NaN	NaN	25.866	0	3
Q9P0J1	Q9P0J1	[Pyruvate dehydrogenase [acetyl-transferring]]-phosphatase 1, mitochondrial	PDP1	0	4	NaN	NaN	-0.0053334	NaN	NaN	-0.592419	NaN	NaN	25.7804	0	3
Q9Y4K1	Q9Y4K1	Absent in melanoma 1 protein	AIM1	0	4	NaN	NaN	1.27364	NaN	NaN	0.401084	NaN	NaN	25.4768	0	3
P06400	P06400	Retinoblastoma-associated protein	RB1	0	4	NaN	NaN	0.695816	NaN	NaN	0.00848693	NaN	NaN	25.2688	0	3
O15056	O15056	Synaptojanin-2	SYNJ2	0	4	NaN	NaN	1.35935	NaN	NaN	0.14978	NaN	NaN	25.1782	0	3
Q9UIF9	Q9UIF9	Bromodomain adjacent to zinc finger domain protein 2A	BAZ2A	0	4	NaN	NaN	0.827656	NaN	NaN	-0.244104	NaN	NaN	24.9418	0	3
Q5T1M5	Q5T1M5	FK506-binding protein 15	FKBP15	0	4	NaN	NaN	2.00752	NaN	NaN	0.971222	NaN	NaN	24.6513	0	3
P51153	P51153	Ras-related protein Rab-13	RAB13	0	4	NaN	NaN	1.1175	NaN	NaN	-0.0875647	NaN	NaN	24.6332	0	3
Q6P9B9	Q6P9B9	Integrator complex subunit 5	INTS5	0	4	NaN	NaN	1.54987	NaN	NaN	0.889707	NaN	NaN	24.5806	0	3
Q9UKK3	Q9UKK3	Poly [ADP-ribose] polymerase 4	PARP4	0	4	NaN	NaN	2.02201	NaN	NaN	1.1705	NaN	NaN	24.5596	0	3
Q7Z3T8	Q7Z3T8	Zinc finger FYVE domain-containing protein 16	ZFYVE16	0	4	NaN	NaN	1.71673	NaN	NaN	0.845591	NaN	NaN	24.4692	0	3
Q03164	Q03164	Histone-lysine N-methyltransferase 2A	KMT2A	0	4	NaN	NaN	0.310573	NaN	NaN	-0.786199	NaN	NaN	24.4389	0	3
O15013	O15013	Rho guanine nucleotide exchange factor 10	ARHGEF10	0	4	NaN	NaN	1.77134	NaN	NaN	0.79859	NaN	NaN	24.326	0	3
Q08378	Q08378	Golgin subfamily A member 3	GOLGA3	0	4	NaN	NaN	1.41489	NaN	NaN	0.612966	NaN	NaN	24.321	0	3
Q9Y4B6	Q9Y4B6	Protein VPRBP	VPRBP	0	4	NaN	NaN	1.38139	NaN	NaN	0.53077	NaN	NaN	24.087	0	3
O95163	O95163	Elongator complex protein 1	IKBKAP	0	4	NaN	NaN	1.44308	NaN	NaN	0.451119	NaN	NaN	23.8682	0	3
Q6P158	Q6P158	Putative ATP-dependent RNA helicase DHX57	DHX57	0	4	NaN	NaN	1.5434	NaN	NaN	0.806943	NaN	NaN	23.5739	0	3
Q15800	Q15800	Methylsterol monooxygenase 1	MSMO1	0	3	NaN	NaN	0.821547	NaN	NaN	-0.0328904	NaN	NaN	26.6239	0	3
P61225	P61225	Ras-related protein Rap-2b	RAP2B	0	3	NaN	NaN	0.65526	NaN	NaN	-0.0731048	NaN	NaN	26.5265	0	3
Q96RP9	Q96RP9	Elongation factor G, mitochondrial	GFM1	0	3	NaN	NaN	0.506703	NaN	NaN	-0.178061	NaN	NaN	26.4556	0	3
Q53H12	Q53H12	Acylglycerol kinase, mitochondrial	AGK	0	3	NaN	NaN	0.261471	NaN	NaN	-0.434111	NaN	NaN	26.349	0	3
P35610	P35610	Sterol O-acyltransferase 1	SOAT1	0	3	NaN	NaN	0.524866	NaN	NaN	-0.96477	NaN	NaN	26.3213	0	3
Q9H089	Q9H089	Large subunit GTPase 1 homolog	LSG1	0	3	NaN	NaN	0.529771	NaN	NaN	-0.237524	NaN	NaN	26.2715	0	3
Q12800	Q12800	Alpha-globin transcription factor CP2	TFCP2	0	3	NaN	NaN	1.3759	NaN	NaN	0.657	NaN	NaN	26.1911	0	3
Q96DB5	Q96DB5	Regulator of microtubule dynamics protein 1	RMDN1	0	3	NaN	NaN	0.108357	NaN	NaN	-0.729675	NaN	NaN	25.9743	0	3
P21589	P21589	5'-nucleotidase	NT5E	0	3	NaN	NaN	1.26327	NaN	NaN	0.561497	NaN	NaN	25.9457	0	3
P11234	P11234	Ras-related protein Ral-B	RALB	0	3	NaN	NaN	0.408168	NaN	NaN	-0.374393	NaN	NaN	25.9439	0	3
Q8NE86	Q8NE86	Calcium uniporter protein, mitochondrial	MCU	0	3	NaN	NaN	0.0706641	NaN	NaN	-0.71807	NaN	NaN	25.8859	0	3
Q8TCT9	Q8TCT9	Minor histocompatibility antigen H13	HM13	0	3	NaN	NaN	0.634779	NaN	NaN	-0.844302	NaN	NaN	25.8574	0	3
P61011	P61011	Signal recognition particle 54 kDa protein	SRP54	0	3	NaN	NaN	1.74045	NaN	NaN	1.13014	NaN	NaN	25.7233	0	3
Q9Y3P9	Q9Y3P9	Rab GTPase-activating protein 1	RABGAP1	0	3	NaN	NaN	-0.606957	NaN	NaN	-1.36101	NaN	NaN	25.6241	0	3
Q96QD8	Q96QD8	Sodium-coupled neutral amino acid transporter 2	SLC38A2	0	3	NaN	NaN	1.23921	NaN	NaN	-0.174475	NaN	NaN	25.56	0	3
Q13617	Q13617	Cullin-2	CUL2	0	3	NaN	NaN	0.673918	NaN	NaN	0.0238941	NaN	NaN	25.4867	0	3
O75376	O75376	Nuclear receptor corepressor 1	NCOR1	0	3	NaN	NaN	2.42602	NaN	NaN	1.67739	NaN	NaN	25.4316	0	3
Q14651	Q14651	Plastin-1	PLS1	0	3	NaN	NaN	1.17511	NaN	NaN	0.473319	NaN	NaN	25.4232	0	3
Q8TCG1	Q8TCG1	Protein CIP2A	KIAA1524	0	3	NaN	NaN	0.658097	NaN	NaN	0.0635029	NaN	NaN	25.4131	0	3
P50213	P50213	Isocitrate dehydrogenase [NAD] subunit alpha, mitochondrial	IDH3A	0	3	NaN	NaN	0.306262	NaN	NaN	-0.2803	NaN	NaN	25.3938	0	3
A8CG34	A8CG34	Nuclear envelope pore membrane protein POM 121C	POM121C	0	3	NaN	NaN	1.93738	NaN	NaN	0.858697	NaN	NaN	25.2448	0	3
Q9UIJ7	Q9UIJ7	GTP:AMP phosphotransferase AK3, mitochondrial	AK3	0	3	NaN	NaN	0.335712	NaN	NaN	-0.245095	NaN	NaN	25.1993	0	3
P51784	P51784	Ubiquitin carboxyl-terminal hydrolase 11	USP11	0	3	NaN	NaN	0.703898	NaN	NaN	0.107152	NaN	NaN	25.1804	0	3
Q9P2N5	U3KPZ7;Q9P2N5	RNA-binding protein 27	RBM27	0	3	NaN	NaN	2.1234	NaN	NaN	0.916629	NaN	NaN	25.1783	0	3
Q5I7T1	Q5I7T1;Q5BKT4	Putative Dol-P-Glc:Glc(2)Man(9)GlcNAc(2)-PP-Dol alpha-1,2-glucosyltransferase	ALG10B	0	3	NaN	NaN	0.331017	NaN	NaN	-1.00483	NaN	NaN	24.9116	0	3
Q96B97	Q96B97	SH3 domain-containing kinase-binding protein 1	SH3KBP1	0	3	NaN	NaN	1.58948	NaN	NaN	1.02723	NaN	NaN	24.8481	0	3
Q5JRX3	Q5JRX3	Presequence protease, mitochondrial	PITRM1	0	3	NaN	NaN	-0.252209	NaN	NaN	-0.836166	NaN	NaN	24.6127	0	3
Q9NTJ5	Q9NTJ5	Phosphatidylinositide phosphatase SAC1	SACM1L	0	3	NaN	NaN	0.390998	NaN	NaN	-0.709741	NaN	NaN	24.4389	0	3
Q9H2H9	Q9H2H9	Sodium-coupled neutral amino acid transporter 1	SLC38A1	0	3	NaN	NaN	1.26514	NaN	NaN	0.279055	NaN	NaN	24.27	0	3
Q92615	Q92615	La-related protein 4B	LARP4B	0	3	NaN	NaN	1.55842	NaN	NaN	0.906429	NaN	NaN	24.2139	0	3
O60318	O60318	Germinal-center associated nuclear protein	MCM3AP	0	3	NaN	NaN	1.12678	NaN	NaN	0.326307	NaN	NaN	24.2058	0	3
P38435	P38435	Vitamin K-dependent gamma-carboxylase	GGCX	0	3	NaN	NaN	0.23008	NaN	NaN	-0.715083	NaN	NaN	24.1855	0	3
P19174	P19174	1-phosphatidylinositol 4,5-bisphosphate phosphodiesterase gamma-1	PLCG1	0	3	NaN	NaN	1.53918	NaN	NaN	0.41997	NaN	NaN	24.1016	0	3
Q12872	Q12872	Splicing factor, suppressor of white-apricot homolog	SFSWAP	0	3	NaN	NaN	2.66359	NaN	NaN	1.58477	NaN	NaN	23.994	0	3
Q9H0H0	Q9H0H0	Integrator complex subunit 2	INTS2	0	3	NaN	NaN	1.13488	NaN	NaN	0.214498	NaN	NaN	23.9358	0	3
P40222	P40222	Alpha-taxilin	TXLNA	0	3	NaN	NaN	2.24473	NaN	NaN	1.71053	NaN	NaN	23.8663	0	3
Q92547	Q92547	DNA topoisomerase 2-binding protein 1	TOPBP1	0	3	NaN	NaN	1.10749	NaN	NaN	0.372618	NaN	NaN	23.857	0	3
O95714	O95714	E3 ubiquitin-protein ligase HERC2	HERC2	0	3	NaN	NaN	1.16781	NaN	NaN	0.41446	NaN	NaN	23.6311	0	3
Q9UJU6	Q9UJU6	Drebrin-like protein	DBNL	0	3	NaN	NaN	4.24755	NaN	NaN	3.3864	NaN	NaN	23.6173	0	3
O00411	O00411	DNA-directed RNA polymerase, mitochondrial	POLRMT	0	3	NaN	NaN	0.543298	NaN	NaN	-0.247337	NaN	NaN	23.5786	0	3
P42356	P42356	Phosphatidylinositol 4-kinase alpha	PI4KA	0	3	NaN	NaN	0.322159	NaN	NaN	-0.37917	NaN	NaN	23.2136	0	3
Q9ULK4	Q9ULK4	Mediator of RNA polymerase II transcription subunit 23	MED23	0	3	NaN	NaN	1.55905	NaN	NaN	1.00216	NaN	NaN	23.1995	0	3
Q9Y6M7	Q9Y6M7	Sodium bicarbonate cotransporter 3	SLC4A7	0	3	NaN	NaN	2.03619	NaN	NaN	1.4716	NaN	NaN	22.7844	0	3
Q9NYP7	Q9NYP7	Elongation of very long chain fatty acids protein 5	ELOVL5	0	2	NaN	NaN	0.825216	NaN	NaN	-0.817003	NaN	NaN	27.0953	0	3
P00414	P00414	Cytochrome c oxidase subunit 3	MT-CO3	0	2	NaN	NaN	0.203389	NaN	NaN	-1.28655	NaN	NaN	26.6664	0	3
Q9P107	Q9P107	GEM-interacting protein	GMIP	0	2	NaN	NaN	1.63194	NaN	NaN	0.899949	NaN	NaN	26.4647	0	3
P47985	P47985	Cytochrome b-c1 complex subunit Rieske, mitochondrial	UQCRFS1	0	2	NaN	NaN	0.393197	NaN	NaN	-0.533535	NaN	NaN	26.3809	0	3
Q99829	Q99829	Copine-1	CPNE1	0	2	NaN	NaN	1.52371	NaN	NaN	0.623024	NaN	NaN	26.3248	0	3
Q15286	Q15286	Ras-related protein Rab-35	RAB35	0	2	NaN	NaN	0.214373	NaN	NaN	-1.38146	NaN	NaN	26.3083	0	3
O14925	O14925	Mitochondrial import inner membrane translocase subunit Tim23	TIMM23	0	2	NaN	NaN	0.0282862	NaN	NaN	-0.698904	NaN	NaN	26.1825	0	3
P58557	P58557	Putative ribonuclease	YBEY	0	2	NaN	NaN	0.316609	NaN	NaN	-0.222683	NaN	NaN	25.9628	0	3
P00749	P00749	Urokinase-type plasminogen activator	PLAU	0	2	NaN	NaN	-0.13035	NaN	NaN	-0.881428	NaN	NaN	25.7972	0	3
Q9ULC4	Q9ULC4	Malignant T-cell-amplified sequence 1	MCTS1	0	2	NaN	NaN	1.38824	NaN	NaN	0.579663	NaN	NaN	25.65	0	3
P55809	P55809	Succinyl-CoA:3-ketoacid coenzyme A transferase 1, mitochondrial	OXCT1	0	2	NaN	NaN	0.924328	NaN	NaN	0.430178	NaN	NaN	25.6031	0	3
P20337	P20337	Ras-related protein Rab-3B	RAB3B	0	2	NaN	NaN	1.23223	NaN	NaN	0.0174944	NaN	NaN	25.4171	0	3
Q14534	Q14534	Squalene monooxygenase	SQLE	0	2	NaN	NaN	0.97541	NaN	NaN	0.213005	NaN	NaN	25.3786	0	3
Q9H553	Q9H553	Alpha-1,3/1,6-mannosyltransferase ALG2	ALG2	0	2	NaN	NaN	0.445939	NaN	NaN	-0.0644799	NaN	NaN	25.3725	0	3
Q16851	Q16851	UTP--glucose-1-phosphate uridylyltransferase	UGP2	0	2	NaN	NaN	1.02397	NaN	NaN	0.393306	NaN	NaN	25.2885	0	3
P49643	P49643	DNA primase large subunit	PRIM2	0	2	NaN	NaN	0.548239	NaN	NaN	-0.236809	NaN	NaN	25.2531	0	3
Q96BW9	Q96BW9	Phosphatidate cytidylyltransferase, mitochondrial	TAMM41	0	2	NaN	NaN	0.0313951	NaN	NaN	-0.485459	NaN	NaN	24.9215	0	3
Q9Y4L1	Q9Y4L1	Hypoxia up-regulated protein 1	HYOU1	0	2	NaN	NaN	0.0196308	NaN	NaN	-1.09594	NaN	NaN	24.6947	0	3
P55196	P55196	Afadin	MLLT4	0	2	NaN	NaN	1.10501	NaN	NaN	0.346191	NaN	NaN	23.7704	0	3
Q9UK58	Q9UK58	Cyclin-L1	CCNL1	0	2	NaN	NaN	0.825704	NaN	NaN	0.134089	NaN	NaN	23.6349	0	3
P53675	P53675	Clathrin heavy chain 2	CLTCL1	17	22	2.14767	1.80991	2.48543	1.03372	1.15004	0.917394	24.3537	23.7804	24.927	1	1
Q96A72	Q96A72	Protein mago nashi homolog 2	MAGOHB	5	2	NaN	0.158466	NaN	NaN	-0.408129	NaN	NaN	26.1024	NaN	2	0
P43363	P43363	Melanoma-associated antigen 10	MAGEA10	4	4	3.71408	4.34625	3.08192	3.08095	3.86948	2.29243	24.0646	23.2701	24.859	1	1
Q9NRV9	Q9NRV9	Heme-binding protein 1	HEBP1	4	2	1.33972	1.14737	1.53207	0.802536	0.734569	0.870503	24.2602	23.8394	24.6809	1	1
P35244	P35244	Replication protein A 14 kDa subunit	RPA3	4	0	NaN	1.07991	NaN	NaN	0.600936	NaN	NaN	24.4208	NaN	2	0
Q969Q0	Q969Q0	60S ribosomal protein L36a-like	RPL36AL	3	4	1.5305	2.0607	1.00029	0.974949	1.63909	0.310805	25.8445	24.6037	27.0853	1	1
Q8IUE6	Q8IUE6	Histone H2A type 2-B	HIST2H2AB	3	2	-0.133353	-0.133939	-0.132768	-0.674465	-0.527013	-0.821917	27.2932	28.1666	26.4198	1	1
P42025	P42025	Beta-centractin	ACTR1B	3	2	1.19021	1.16928	1.21114	0.431797	0.526169	0.337426	24.4311	23.0132	25.8489	1	1
Q8WVJ2	Q8WVJ2	NudC domain-containing protein 2	NUDCD2	3	1	2.36643	2.50909	2.22376	1.78479	2.11783	1.45175	25.3306	25.9975	24.6637	1	1
P46108	P46108	Adapter molecule crk	CRK	3	1	NaN	1.05061	NaN	NaN	0.630592	NaN	23.6501	24.191	23.1092	2	0
P54105	P54105	Methylosome subunit pICln	CLNS1A	3	0	NaN	0.0869197	NaN	NaN	-0.344465	NaN	NaN	26.1339	NaN	2	0
Q71UM5	Q71UM5	40S ribosomal protein S27-like	RPS27L	2	4	NaN	NaN	1.02864	NaN	NaN	0.356482	NaN	NaN	25.7747	0	2
Q13557	Q13557	Calcium/calmodulin-dependent protein kinase type II subunit delta	CAMK2D	2	2	1.8752	1.56808	2.18231	1.22591	1.06688	1.38493	24.1077	23.2981	24.9173	1	1
Q9BVG4	Q9BVG4	Protein PBDC1	PBDC1	2	2	2.41212	3.02453	1.79971	1.82211	2.56506	1.07916	24.103	23.8318	24.3742	1	1
Q86V48	Q86V48	Leucine zipper protein 1	LUZP1	2	2	NaN	NaN	1.15088	NaN	NaN	0.386811	NaN	NaN	23.2487	0	2
O43427	O43427	Acidic fibroblast growth factor intracellular-binding protein	FIBP	2	2	1.9331	2.07601	1.79019	1.40273	1.65796	1.1475	23.1584	22.4217	23.8951	1	1
Q8N6M0	Q8N6M0	OTU domain-containing protein 6B	OTUD6B	2	1	1.35975	1.57584	1.14366	0.664135	1.11203	0.216238	24.9907	24.6191	25.3624	1	1
Q9HD42	Q9HD42	Charged multivesicular body protein 1a	CHMP1A	2	1	NaN	1.7111	NaN	NaN	1.26933	NaN	NaN	24.5493	NaN	2	0
Q9H8Y8	Q9H8Y8	Golgi reassembly-stacking protein 2	GORASP2	2	1	0.792052	0.394185	1.18992	0.316581	-0.0158555	0.649018	23.5496	23.4291	23.6702	1	1
Q9UIS9	Q9UIS9	Methyl-CpG-binding domain protein 1	MBD1	2	1	0.824643	0.370053	1.27923	0.200345	-0.176267	0.576958	23.5257	22.5536	24.4978	1	1
Q13637	Q13637	Ras-related protein Rab-32	RAB32	2	1	-0.0438698	-0.118711	0.0309717	-0.896294	-0.619204	-1.17338	23.5041	23.9292	23.0789	1	1
Q5VTR2	Q5VTR2	E3 ubiquitin-protein ligase BRE1A	RNF20	2	1	1.43598	1.22756	1.64441	0.893202	0.677711	1.10869	23.1091	22.5615	23.6568	1	1
P52788	P52788	Spermine synthase	SMS	2	1	2.32795	3.05915	1.59674	1.86293	2.64064	1.08522	22.8355	22.2351	23.4359	1	1
Q9Y2Y0	Q9Y2Y0	ADP-ribosylation factor-like protein 2-binding protein	ARL2BP	2	0	NaN	0.413811	NaN	NaN	0.068602	NaN	NaN	26.3101	NaN	2	0
P49458	P49458	Signal recognition particle 9 kDa protein	SRP9	2	0	NaN	0.969528	NaN	NaN	0.573665	NaN	NaN	25.9537	NaN	2	0
P09496	P09496	Clathrin light chain A	CLTA	2	0	NaN	2.10564	NaN	NaN	1.67243	NaN	NaN	25.6086	NaN	2	0
Q96KB5	Q96KB5	Lymphokine-activated killer T-cell-originated protein kinase	PBK	2	0	NaN	0.800496	NaN	NaN	0.371615	NaN	NaN	25.1708	NaN	2	0
P60903	P60903	Protein S100-A10	S100A10	2	0	NaN	2.3551	NaN	NaN	1.90993	NaN	NaN	25.0446	NaN	2	0
O43447	O43447	Peptidyl-prolyl cis-trans isomerase H	PPIH	2	0	NaN	1.32008	NaN	NaN	0.822363	NaN	NaN	24.9155	NaN	2	0
Q9BRG1	Q9BRG1	Vacuolar protein-sorting-associated protein 25	VPS25	2	0	NaN	2.44454	NaN	NaN	2.0156	NaN	NaN	24.8522	NaN	2	0
P05161	P05161	Ubiquitin-like protein ISG15	ISG15	2	0	NaN	1.69835	NaN	NaN	1.23689	NaN	NaN	24.8442	NaN	2	0
O15078	O15078	Centrosomal protein of 290 kDa	CEP290	2	0	NaN	0.711671	NaN	NaN	0.0197731	NaN	NaN	24.8218	NaN	2	0
Q9Y605	Q9Y605	MORF4 family-associated protein 1	MRFAP1	2	0	NaN	1.04998	NaN	NaN	0.601126	NaN	NaN	24.7664	NaN	2	0
P15374	P15374	Ubiquitin carboxyl-terminal hydrolase isozyme L3	UCHL3	2	0	NaN	1.71769	NaN	NaN	1.2784	NaN	NaN	24.6878	NaN	2	0
O75340	O75340	Programmed cell death protein 6	PDCD6	2	0	NaN	1.95829	NaN	NaN	1.48259	NaN	NaN	24.6442	NaN	2	0
Q05D32	Q05D32	CTD small phosphatase-like protein 2	CTDSPL2	2	0	NaN	-0.457653	NaN	NaN	-1.14385	NaN	NaN	24.6261	NaN	2	0
O95777	O95777	U6 snRNA-associated Sm-like protein LSm8	LSM8	2	0	NaN	0.212632	NaN	NaN	-0.266889	NaN	NaN	24.5324	NaN	2	0
O75817	O75817	Ribonuclease P protein subunit p20	POP7	2	0	NaN	1.50838	NaN	NaN	1.13093	NaN	NaN	24.4928	NaN	2	0
Q99547	Q99547	M-phase phosphoprotein 6	MPHOSPH6	2	0	NaN	1.62695	NaN	NaN	1.21853	NaN	NaN	24.4251	NaN	2	0
P15927	P15927	Replication protein A 32 kDa subunit	RPA2	2	0	NaN	2.12492	NaN	NaN	1.67618	NaN	NaN	23.9767	NaN	2	0
Q9H6Y2	Q9H6Y2	WD repeat-containing protein 55	WDR55	2	0	NaN	0.381948	NaN	NaN	-0.0552914	NaN	NaN	23.9723	NaN	2	0
Q14919	Q14919	Dr1-associated corepressor	DRAP1	2	0	NaN	1.66353	NaN	NaN	1.30334	NaN	NaN	23.9523	NaN	2	0
Q9NSP4	Q9NSP4	Centromere protein M	CENPM	2	0	NaN	0.24245	NaN	NaN	-0.178502	NaN	NaN	23.8517	NaN	2	0
Q9H9Y6	Q9H9Y6	DNA-directed RNA polymerase I subunit RPA2	POLR1B	2	0	NaN	1.58578	NaN	NaN	1.23432	NaN	NaN	23.8122	NaN	2	0
Q96H20	Q96H20	Vacuolar-sorting protein SNF8	SNF8	2	0	NaN	1.16453	NaN	NaN	0.759412	NaN	NaN	23.7781	NaN	2	0
O15514	O15514	DNA-directed RNA polymerase II subunit RPB4	POLR2D	2	0	NaN	0.0676387	NaN	NaN	-0.32283	NaN	NaN	23.64	NaN	2	0
Q9BSB4	Q9BSB4	Autophagy-related protein 101	ATG101	2	0	NaN	0.0877344	NaN	NaN	-0.282	NaN	NaN	23.5992	NaN	2	0
P35221	P35221	Catenin alpha-1	CTNNA1	2	0	NaN	1.28629	NaN	NaN	0.811882	NaN	NaN	23.3022	NaN	2	0
P41208	P41208	Centrin-2	CETN2	2	0	NaN	0.847516	NaN	NaN	0.444561	NaN	NaN	23.1988	NaN	2	0
Q96GG9	Q96GG9	DCN1-like protein 1	DCUN1D1	2	0	NaN	1.63543	NaN	NaN	1.27584	NaN	NaN	22.9568	NaN	2	0
Q86YQ8	Q86YQ8	Copine-8	CPNE8	1	3	NaN	NaN	-0.207761	NaN	NaN	-0.878613	NaN	NaN	25.3926	0	2
Q9UPN6	Q9UPN6	Protein SCAF8	SCAF8	1	3	NaN	NaN	1.53451	NaN	NaN	0.463204	NaN	NaN	23.8152	0	2
Q9NUQ6	Q9NUQ6	SPATS2-like protein	SPATS2L	1	3	1.32596	0.96584	1.68607	0.756226	0.423632	1.08882	23.4765	23.1782	23.7748	1	1
Q03518	Q03518	Antigen peptide transporter 1	TAP1	1	3	NaN	NaN	1.06681	NaN	NaN	0.238787	NaN	NaN	23.1115	0	2
Q9UKN8	Q9UKN8	General transcription factor 3C polypeptide 4	GTF3C4	1	3	0.650323	1.06688	0.233765	0.148991	0.660381	-0.362399	22.8944	21.7771	24.0118	1	1
Q9UJX2	Q9UJX2	Cell division cycle protein 23 homolog	CDC23	1	3	NaN	NaN	1.83746	NaN	NaN	1.23811	22.7229	20.8137	24.632	0	2
Q14964	Q14964	Ras-related protein Rab-39A	RAB39A	1	2	NaN	NaN	0.575119	NaN	NaN	-0.0348105	NaN	NaN	25.0291	0	2
Q92759	Q92759	General transcription factor IIH subunit 4	GTF2H4	1	2	NaN	NaN	0.946731	NaN	NaN	0.411535	NaN	NaN	24.4964	0	2
Q53EL6	Q53EL6	Programmed cell death protein 4	PDCD4	1	2	NaN	NaN	0.523261	NaN	NaN	-0.120388	NaN	NaN	24.4909	0	2
P61086	P61086	Ubiquitin-conjugating enzyme E2 K	UBE2K	1	2	2.36868	2.27316	2.4642	1.77165	1.83746	1.70585	24.4318	23.8212	25.0423	1	1
Q96CV9	Q96CV9	Optineurin	OPTN	1	2	NaN	NaN	2.25532	NaN	NaN	1.64722	NaN	NaN	24.3981	0	2
Q9HC35	Q9HC35	Echinoderm microtubule-associated protein-like 4	EML4	1	2	NaN	NaN	0.100843	NaN	NaN	-1.07203	NaN	NaN	24.1938	0	2
Q13564	Q13564	NEDD8-activating enzyme E1 regulatory subunit	NAE1	1	2	NaN	NaN	1.21269	NaN	NaN	0.623773	23.8584	23.3144	24.4024	0	2
Q8TF68	Q8TF68	Zinc finger protein 384	ZNF384	1	2	0.770905	0.362554	1.17926	0.216002	-0.202124	0.634129	23.7451	23.3754	24.1148	1	1
P17931	P17931	Galectin-3	LGALS3	1	2	NaN	NaN	1.87637	NaN	NaN	1.28594	23.5753	21.9203	25.2303	0	2
P49721	P49721	Proteasome subunit beta type-2	PSMB2	1	2	1.80363	2.12271	1.48455	1.22577	1.61951	0.832039	23.519	23.9092	23.1287	1	1
Q8WUK0	Q8WUK0	Phosphatidylglycerophosphatase and protein-tyrosine phosphatase 1	PTPMT1	1	2	-0.608379	-1.37445	0.157691	-1.12496	-1.84986	-0.400073	23.4955	23.2936	23.6973	1	1
Q96PZ0	Q96PZ0	Pseudouridylate synthase 7 homolog	PUS7	1	2	0.278498	0.263155	0.293841	-0.313137	-0.196756	-0.429518	23.4928	22.6149	24.3706	1	1
Q9H2J4	Q9H2J4	Phosducin-like protein 3	PDCL3	1	2	NaN	NaN	0.29725	NaN	NaN	-0.263317	23.3647	22.4311	24.2983	0	2
Q9Y6E2	Q9Y6E2	Basic leucine zipper and W2 domain-containing protein 2	BZW2	1	2	1.75789	4.0464	-0.530614	1.1504	3.61647	-1.31567	23.362	22.1649	24.5591	1	1
P61764	P61764	Syntaxin-binding protein 1	STXBP1	1	2	1.73317	1.6591	1.80723	1.13813	1.16556	1.1107	23.3557	22.3046	24.4068	1	1
Q7Z2W9	Q7Z2W9	39S ribosomal protein L21, mitochondrial	MRPL21	1	2	1.51872	2.01753	1.01991	0.985374	1.73392	0.236829	23.1579	21.6945	24.6213	1	1
Q86V21	Q86V21	Acetoacetyl-CoA synthetase	AACS	1	2	2.30813	2.32932	2.28694	1.89375	1.99744	1.79006	22.9638	21.8981	24.0296	1	1
Q9NZT2	Q9NZT2	Opioid growth factor receptor	OGFR	1	2	2.13987	1.83629	2.44345	1.34238	1.41083	1.27393	22.6033	21.9643	23.2423	1	1
Q9H4L7	Q9H4L7	SWI/SNF-related matrix-associated actin-dependent regulator of chromatin subfamily A containing DEAD/H box 1	SMARCAD1	1	2	4.07336	4.6684	3.47832	3.41303	4.28658	2.53948	22.4313	21.722	23.1407	1	1
Q13432	Q13432	Protein unc-119 homolog A	UNC119	1	2	1.60528	2.59665	0.613909	1.07299	2.17124	-0.0252505	22.3092	22.4584	22.16	1	1
O94966	O94966	Ubiquitin carboxyl-terminal hydrolase 19	USP19	1	2	2.32035	3.24559	1.39512	1.71397	2.8799	0.548042	21.9356	21.6874	22.1838	1	1
Q9ULE4	Q9ULE4	Protein FAM184B	FAM184B	1	1	2.08679	2.03467	2.13891	1.34599	1.41305	1.27894	25.3912	25.0683	25.714	1	1
A6NL82	A6NL82	Protein FAM183A	FAM183A	1	1	-0.22167	-0.905602	0.462262	-1.33414	-1.44619	-1.22209	25.3094	25.3579	25.2609	1	1
E9PRG8	E9PLD3;E9PRG8	Uncharacterized protein C11orf98	C11orf98	1	1	0.345531	0.546364	0.144699	-0.287148	0.124725	-0.699021	25.1708	24.5792	25.7624	1	1
P78358	P78358	Cancer/testis antigen 1	CTAG1A	1	1	3.70982	4.33278	3.08685	3.01704	3.89811	2.13596	24.7569	24.4925	25.0212	1	1
Q8WXG9	Q8WXG9	G-protein coupled receptor 98	GPR98	1	1	0.746946	1.08638	0.407516	0.123491	0.686971	-0.439989	24.5825	23.414	25.751	1	1
O75190	O75190	DnaJ homolog subfamily B member 6	DNAJB6	1	1	1.35677	1.6947	1.01885	0.812545	1.22565	0.399445	24.2374	24.2178	24.257	1	1
Q9Y2V2	Q9Y2V2	Calcium-regulated heat-stable protein 1	CARHSP1	1	1	4.27301	5.42925	3.11678	3.73845	4.96477	2.51213	24.1574	24.1486	24.1661	1	1
O43709	O43709	Probable 18S rRNA (guanine-N(7))-methyltransferase	WBSCR22	1	1	2.64648	3.32941	1.96355	2.02999	2.88571	1.17428	24.1146	23.3623	24.8668	1	1
Q8WVC0	Q8WVC0	RNA polymerase-associated protein LEO1	LEO1	1	1	1.28501	0.266996	2.30302	0.707558	-0.104124	1.51924	24.0887	23.5454	24.632	1	1
P82921	P82921	28S ribosomal protein S21, mitochondrial	MRPS21	1	1	0.825334	1.20908	0.44159	0.191293	0.732226	-0.34964	24.0863	23.2678	24.9048	1	1
Q8TF65	Q8TF65	PDZ domain-containing protein GIPC2	GIPC2	1	1	3.07674	3.80168	2.3518	2.49952	3.37504	1.62401	24.0842	23.6453	24.5231	1	1
Q92572	Q92572	AP-3 complex subunit sigma-1	AP3S1	1	1	1.81853	2.72764	0.909428	1.25688	2.22098	0.292782	23.8709	23.8193	23.9225	1	1
O60573	O60573	Eukaryotic translation initiation factor 4E type 2	EIF4E2	1	1	1.22108	1.92071	0.521453	0.702078	1.44228	-0.0381248	23.715	23.2213	24.2087	1	1
P49427	P49427	Ubiquitin-conjugating enzyme E2 R1	CDC34	1	1	3.1538	3.04761	3.25999	2.61612	2.58361	2.64863	23.6773	24.1625	23.1921	1	1
Q9H0E2	Q9H0E2	Toll-interacting protein	TOLLIP	1	1	0.924109	1.66426	0.183963	0.322812	1.20633	-0.560707	23.6623	22.6224	24.7022	1	1
O00483	O00483	Cytochrome c oxidase subunit NDUFA4	NDUFA4	1	1	0.934748	0.848798	1.0207	0.426447	0.375735	0.477159	23.6366	23.2995	23.9737	1	1
Q7Z7K6	Q7Z7K6	Centromere protein V	CENPV	1	1	0.384883	0.265197	0.50457	-0.252352	-0.378738	-0.125966	23.6325	22.9833	24.2817	1	1
Q9Y3E7	Q9Y3E7	Charged multivesicular body protein 3	CHMP3	1	1	0.889361	1.41954	0.359184	0.404611	0.955834	-0.146611	23.5888	23.1812	23.9964	1	1
Q6NXE6	Q6NXE6	Armadillo repeat-containing protein 6	ARMC6	1	1	1.13464	1.28481	0.98448	0.667435	0.90512	0.42975	23.5714	23.45	23.6928	1	1
P14406	P14406	Cytochrome c oxidase subunit 7A2, mitochondrial	COX7A2	1	1	0.802756	1.52281	0.0827026	0.247854	1.09133	-0.59562	23.569	22.7024	24.4356	1	1
Q06546	Q06546	GA-binding protein alpha chain	GABPA	1	1	1.73787	1.08515	2.39059	1.23349	0.686164	1.78081	23.5143	22.7849	24.2437	1	1
Q9H488	Q9H488	GDP-fucose protein O-fucosyltransferase 1	POFUT1	1	1	1.30673	2.55633	0.0571383	0.816233	2.15429	-0.521826	23.2545	22.7773	23.7316	1	1
Q9HAV7	Q9HAV7	GrpE protein homolog 1, mitochondrial	GRPEL1	1	1	2.12904	2.76101	1.49708	1.61034	2.33105	0.889629	23.2527	22.7063	23.7992	1	1
Q9Y3D3	Q9Y3D3	28S ribosomal protein S16, mitochondrial	MRPS16	1	1	0.00572185	-0.29108	0.302524	-0.462994	-0.70221	-0.223778	23.234	22.8358	23.6323	1	1
Q14318	Q14318	Peptidyl-prolyl cis-trans isomerase FKBP8	FKBP8	1	1	1.45046	1.31765	1.58328	0.92876	0.910042	0.947479	23.1705	22.0534	24.2876	1	1
P46736	P46736	Lys-63-specific deubiquitinase BRCC36	BRCC3	1	1	3.14349	3.749	2.53799	2.6709	3.31599	2.02581	23.0437	22.4972	23.5901	1	1
P22061	P22061	Protein-L-isoaspartate(D-aspartate) O-methyltransferase	PCMT1	1	1	-0.189104	-0.352474	-0.025735	-0.668596	-0.757745	-0.579448	23.0047	22.3182	23.6912	1	1
Q9BRT6	Q9BRT6	Protein LLP homolog	LLPH	1	1	0.313344	0.500904	0.125783	-0.162686	0.0825663	-0.407938	22.9442	22.2366	23.6517	1	1
Q9H0A8	Q9H0A8	COMM domain-containing protein 4	COMMD4	1	1	1.60047	1.39215	1.8088	1.07715	0.974529	1.17977	22.9225	23.3928	22.4521	1	1
Q96A49	Q96A49	Synapse-associated protein 1	SYAP1	1	1	1.6438	2.22679	1.06081	1.17931	1.80546	0.553164	22.8823	22.2104	23.5543	1	1
P07199	P07199	Major centromere autoantigen B	CENPB	1	1	-0.0784314	0.0946415	-0.251504	-0.603251	-0.419681	-0.786821	22.8759	22.4286	23.3232	1	1
P49770	P49770	Translation initiation factor eIF-2B subunit beta	EIF2B2	1	1	1.09532	0.32239	1.86825	0.617808	-0.0951729	1.33079	22.8511	22.041	23.6612	1	1
Q6P3X3	Q6P3X3	Tetratricopeptide repeat protein 27	TTC27	1	1	1.8966	2.11756	1.67563	1.42255	1.78023	1.06488	22.6936	21.5802	23.807	1	1
Q92882	Q92882	Osteoclast-stimulating factor 1	OSTF1	1	1	2.76251	2.35504	3.16997	2.21719	1.93603	2.49835	22.6218	22.2305	23.0132	1	1
Q86XZ4	Q86XZ4	Spermatogenesis-associated serine-rich protein 2	SPATS2	1	1	0.870295	0.308594	1.432	0.373907	-0.0995408	0.847356	22.6196	22.0182	23.221	1	1
Q9NZC9	Q9NZC9	SWI/SNF-related matrix-associated actin-dependent regulator of chromatin subfamily A-like protein 1	SMARCAL1	1	1	0.664317	0.100709	1.22793	-0.00881615	-0.457415	0.439783	22.5124	22.5799	22.4449	1	1
Q9NWZ3	Q9NWZ3	Interleukin-1 receptor-associated kinase 4	IRAK4	1	1	NaN	NaN	1.07895	NaN	NaN	0.486148	22.48	20.5083	24.4516	0	2
P49356	P49356;B4DL54	Protein farnesyltransferase subunit beta	FNTB	1	1	2.46814	3.20731	1.72897	2.04161	2.92501	1.15821	22.4716	21.7051	23.238	1	1
P52943	P52943	Cysteine-rich protein 2	CRIP2	1	1	1.30354	1.05332	1.55375	0.820972	0.759497	0.882447	22.4534	21.8248	23.0819	1	1
Q5TA45	Q5TA45	Integrator complex subunit 11	CPSF3L	1	1	1.26829	1.87547	0.661111	0.82871	1.55375	0.103665	22.368	21.0391	23.6969	1	1
Q8NBU5	Q8NBU5	ATPase family AAA domain-containing protein 1	ATAD1	1	1	1.77676	2.73615	0.817378	1.34595	2.44313	0.248778	22.2842	21.3248	23.2436	1	1
Q86WJ1	Q86WJ1	Chromodomain-helicase-DNA-binding protein 1-like	CHD1L	1	1	1.45176	0.650948	2.25257	0.93054	0.144177	1.7169	22.2645	23.82	20.7089	1	1
Q9P000	Q9P000	COMM domain-containing protein 9	COMMD9	1	1	1.69667	0.741489	2.65184	1.15897	0.31823	1.99971	22.2008	22.0514	22.3501	1	1
P00492	P00492	Hypoxanthine-guanine phosphoribosyltransferase	HPRT1	1	1	2.10752	2.24333	1.9717	1.56307	1.80116	1.32498	22.1611	22.1152	22.2069	1	1
O94842	O94842	TOX high mobility group box family member 4	TOX4	1	1	1.24104	0.314406	2.16768	0.639536	-0.322433	1.60151	22.0382	22.9609	21.1155	1	1
Q8N6T3	Q8N6T3	ADP-ribosylation factor GTPase-activating protein 1	ARFGAP1	1	1	1.83194	1.98401	1.67987	1.3945	1.77286	1.01614	21.9983	21.0007	22.9959	1	1
Q9NUD5	Q9NUD5	Zinc finger CCHC domain-containing protein 3	ZCCHC3	1	1	2.15984	1.90793	2.41175	1.68665	1.55547	1.81783	21.8554	21.1948	22.516	1	1
Q9BXK5	Q9BXK5	Bcl-2-like protein 13	BCL2L13	1	1	2.70213	3.05243	2.35183	2.2522	2.78184	1.72255	21.8529	20.7834	22.9224	1	1
P55212	P55212	Caspase-6	CASP6	1	1	2.46855	2.24805	2.68905	2.05115	2.06829	2.034	21.3753	20.4918	22.2588	1	1
Q9BWH6	Q9BWH6	RNA polymerase II-associated protein 1	RPAP1	1	1	2.35336	1.3653	3.34142	1.82149	1.05026	2.59273	21.2705	20.9952	21.5457	1	1
Q8WW22	Q8WW22	DnaJ homolog subfamily A member 4	DNAJA4	1	0	NaN	0.87688	NaN	NaN	0.448795	NaN	NaN	28.1896	NaN	2	0
Q96EA4	Q96EA4	Protein Spindly	SPDL1	1	0	NaN	0.284633	NaN	NaN	-0.187592	NaN	NaN	27.0071	NaN	2	0
Q9BWJ5	Q9BWJ5	Splicing factor 3B subunit 5	SF3B5	1	0	NaN	1.10152	NaN	NaN	0.643487	NaN	NaN	25.8205	NaN	2	0
P01893	P01893	Putative HLA class I histocompatibility antigen, alpha chain H	HLA-H	1	0	NaN	-0.828588	NaN	NaN	-1.35686	NaN	NaN	24.8347	NaN	2	0
Q9UBW8	Q9UBW8	COP9 signalosome complex subunit 7a	COPS7A	1	0	NaN	1.41981	NaN	NaN	0.913646	NaN	NaN	24.2997	NaN	2	0
Q9Y333	Q9Y333	U6 snRNA-associated Sm-like protein LSm2	LSM2	1	0	NaN	0.219463	NaN	NaN	-0.185064	NaN	NaN	23.793	NaN	2	0
P18669	P18669	Phosphoglycerate mutase 1	PGAM1	1	0	NaN	1.82167	NaN	NaN	1.35349	NaN	NaN	23.7178	NaN	2	0
P63172	P63172	Dynein light chain Tctex-type 1	DYNLT1	1	0	NaN	2.44671	NaN	NaN	2.02428	NaN	NaN	23.6643	NaN	2	0
Q8ND82	Q8ND82	Zinc finger protein 280C	ZNF280C	1	0	NaN	-0.101691	NaN	NaN	-0.547552	NaN	NaN	23.4427	NaN	2	0
[truncated: 513 more rows]

## Sheet: MLN
Uniprot ID	MatchGroup (ID)	Description	Gene Name	Peptides MLN_1	Peptides MLN_2	Mean Ratio H/L MLN	Ratio H/L MLN_1	Ratio H/L MLN_2	Mean Ratio H/L normalized MLN	Ratio H/L normalized MLN_1	Ratio H/L normalized MLN_2	Intensity MLN	Intensity MLN_1	Intensity MLN_2	Ratio H/L count MLN_1	Ratio H/L count MLN_2
P08670	P08670	Vimentin	VIM	71	64	0.0566049	0.0103502	0.10286	-0.0652262	-0.0731959	-0.0572565	37.6649	37.5466	37.7832	295	468
Q15149	Q15149	Plectin	PLEC	203	257	0.00779657	-0.0176361	0.0332292	-0.22843	-0.20405	-0.25281	32.9768	32.45	33.5037	247	362
P49327	P49327	Fatty acid synthase	FASN	93	103	0.205946	0.186247	0.225645	-0.0213595	-0.0118934	-0.0308255	32.6419	32.0886	33.1953	146	207
Q14315	Q14315	Filamin-C	FLNC	70	97	0.614097	0.614474	0.61372	0.408515	0.41846	0.398569	32.7835	32.1976	33.3695	108	174
P52272	P52272	Heterogeneous nuclear ribonucleoprotein M	HNRNPM	49	45	0.330073	0.321351	0.338795	0.153457	0.174534	0.132379	33.4455	33.1571	33.7339	104	165
Q08211	Q08211	ATP-dependent RNA helicase A	DHX9	49	56	-0.0110085	0.0187766	-0.0407937	-0.23826	-0.204084	-0.272437	32.3431	31.792	32.8942	100	151
Q14204	Q14204	Cytoplasmic dynein 1 heavy chain 1	DYNC1H1	58	120	0.64139	0.690909	0.591871	0.381113	0.412294	0.349931	30.6825	29.7006	31.6643	66	164
Q00610	Q00610	Clathrin heavy chain 1	CLTC	45	68	0.487144	0.510456	0.463832	0.304344	0.32987	0.278817	31.9014	31.2313	32.5714	78	145
P02545	P02545	Prelamin-A/C	LMNA	43	48	0.135713	0.128425	0.143002	-0.038629	-0.0525508	-0.0247073	32.9772	32.6628	33.2916	93	116
P78527	P78527	DNA-dependent protein kinase catalytic subunit	PRKDC	56	105	0.671032	0.625645	0.71642	0.391218	0.390888	0.391548	30.7726	29.9237	31.6216	65	144
P08238	P08238	Heat shock protein HSP 90-beta	HSP90AB1	29	33	0.637692	0.666575	0.608809	0.473458	0.495798	0.451119	33.0078	32.6742	33.3415	73	112
P22626	P22626	Heterogeneous nuclear ribonucleoproteins A2/B1	HNRNPA2B1	25	31	-0.161824	-0.25846	-0.0651891	-0.328926	-0.321279	-0.336573	33.6403	33.3165	33.9641	69	114
Q6P2Q9	Q6P2Q9	Pre-mRNA-processing-splicing factor 8	PRPF8	49	91	0.244216	0.241962	0.246469	0.00749078	0.0540844	-0.0391029	31.0785	30.9414	31.2156	60	115
Q00839	Q00839	Heterogeneous nuclear ribonucleoprotein U	HNRNPU	35	43	0.0816371	0.0514416	0.111833	-0.127275	-0.109997	-0.144552	32.7745	32.3569	33.192	71	103
P68371	P68371	Tubulin beta-4B chain	TUBB4B	27	27	-0.610037	-0.610279	-0.609795	-0.801309	-0.781926	-0.820693	33.1086	32.6425	33.5746	82	91
P43243	P43243	Matrin-3	MATR3	29	34	0.0521366	-0.002209	0.106482	-0.109111	-0.143962	-0.0742588	31.543	31.0312	32.0548	70	94
Q09666	Q09666	Neuroblast differentiation-associated protein AHNAK	AHNAK	44	105	-0.245894	-0.427867	-0.0639219	-0.570352	-0.731829	-0.408876	29.9958	28.7731	31.2185	42	122
P35579	P35579	Myosin-9	MYH9	40	59	0.879248	0.893051	0.865444	0.592333	0.645333	0.539333	30.6643	30.0296	31.299	56	102
Q12906	Q12906	Interleukin enhancer-binding factor 3	ILF3	33	36	-0.06143	-0.0345593	-0.0883007	-0.181422	-0.19851	-0.164335	31.6921	31.3551	32.0291	67	85
P63261	P63261	Actin, cytoplasmic 2	ACTG1	21	20	0.23926	0.281787	0.196733	0.0866512	0.106214	0.067088	34.0659	33.7909	34.3408	64	83
P21333	P21333	Filamin-A	FLNA	49	79	0.275404	0.239887	0.310922	0.00576648	-0.0512795	0.0628125	30.5538	29.7354	31.3722	52	95
Q9Y490	Q9Y490	Talin-1	TLN1	35	67	0.377949	0.403704	0.352193	0.0742399	0.101919	0.0465609	30.0076	29.2119	30.8034	43	102
P11142	P11142	Heat shock cognate 71 kDa protein	HSPA8	29	36	0.173058	0.1137	0.232415	0.0118847	-0.0132615	0.0370308	32.924	32.7492	33.0988	63	81
Q9BQE3	Q9BQE3	Tubulin alpha-1C chain	TUBA1C	19	26	-0.543658	-0.526992	-0.560324	-0.756738	-0.713001	-0.800475	33.2198	32.7334	33.7062	55	88
P62805	P62805	Histone H4	HIST1H4A	13	15	-0.187554	-0.159428	-0.21568	-0.32407	-0.267618	-0.380521	35.1889	34.9104	35.4675	50	91
O75643	O75643	U5 small nuclear ribonucleoprotein 200 kDa helicase	SNRNP200	36	76	0.324741	0.343919	0.305562	0.0778994	0.0945064	0.0612924	30.0672	29.1695	30.9649	44	95
P09651	P09651	Heterogeneous nuclear ribonucleoprotein A1	HNRNPA1	19	25	0.246949	0.242694	0.251204	0.0243817	0.0395595	0.00920381	33.1482	32.6031	33.6933	45	89
Q14980	Q14980	Nuclear mitotic apparatus protein 1	NUMA1	40	72	-0.0298274	-0.0424568	-0.017198	-0.346959	-0.345656	-0.348262	29.8552	29.2004	30.5099	42	89
P31943	P31943	Heterogeneous nuclear ribonucleoprotein H	HNRNPH1	20	20	0.0946602	-0.00287385	0.192194	-0.0628311	-0.148705	0.0230425	32.7037	32.5617	32.8456	58	72
P38159	P38159	RNA-binding motif protein, X chromosome	RBMX	34	18	-0.0993177	-0.0633187	-0.135317	-0.203444	-0.208494	-0.198394	31.8748	31.862	31.8876	80	49
P57053	P57053	Histone H2B type F-S	H2BFS	12	12	-0.192615	-0.279214	-0.106017	-0.3454	-0.358047	-0.332753	34.6459	34.0245	35.2673	36	92
P07900	P07900	Heat shock protein HSP 90-alpha	HSP90AA1	32	35	0.68726	0.695638	0.678883	0.488598	0.514097	0.463099	32.3196	32.003	32.6362	63	63
O75533	O75533	Splicing factor 3B subunit 1	SF3B1	28	47	-0.230566	-0.246926	-0.214207	-0.504483	-0.474512	-0.534454	29.7802	28.8929	30.6675	43	82
O00567	O00567	Nucleolar protein 56	NOP56	24	29	0.335396	0.370611	0.300182	0.162917	0.20389	0.121944	31.316	30.9139	31.7183	53	69
Q14974	Q14974	Importin subunit beta-1	KPNB1	22	25	0.355748	0.357608	0.353888	0.13025	0.13829	0.122209	30.5944	30.1114	31.0774	49	68
O43707	O43707	Alpha-actinin-4	ACTN4	24	38	0.0443659	0.0353423	0.0533895	-0.143175	-0.0947107	-0.19164	29.9994	29.0399	30.9589	33	81
P05783	P05783	Keratin, type I cytoskeletal 18	KRT18	27	27	0.730635	0.74485	0.71642	0.562264	0.586885	0.537644	32.5473	32.256	32.8386	52	60
P14866	P14866	Heterogeneous nuclear ribonucleoprotein L	HNRNPL	25	23	-0.198246	-0.193123	-0.203369	-0.375053	-0.265657	-0.484449	31.5987	31.3169	31.8805	46	62
P20700	P20700	Lamin-B1	LMNB1	27	29	0.246677	0.236585	0.256769	0.0350428	0.0824301	-0.0123444	30.7186	30.5371	30.9002	44	63
Q9BQG0	Q9BQG0	Myb-binding protein 1A	MYBBP1A	27	33	0.295067	0.300299	0.289834	0.0370184	0.062398	0.0116388	29.5938	28.9798	30.2078	42	64
Q15233	Q15233	Non-POU domain-containing octamer-binding protein	NONO	18	23	0.397695	0.415326	0.380064	0.21682	0.27608	0.157561	31.4709	30.2537	32.688	34	70
P06748	P06748	Nucleophosmin	NPM1	13	9	0.0224944	-0.192942	0.237931	-0.122177	-0.316528	0.0721745	32.7101	32.2772	33.143	38	59
Q15029	Q15029	116 kDa U5 small nuclear ribonucleoprotein component	EFTUD2	21	30	0.260989	0.259785	0.262193	-0.0362764	-0.0531045	-0.0194482	29.6245	28.9719	30.2772	40	57
Q9BUJ2	Q9BUJ2	Heterogeneous nuclear ribonucleoprotein U-like protein 1	HNRNPUL1	25	24	0.147629	0.128029	0.16723	-0.0300574	0.0313951	-0.0915099	30.6546	30.0863	31.223	40	55
P60842	P60842	Eukaryotic initiation factor 4A-I	EIF4A1	17	21	0.45264	0.457542	0.447738	0.226508	0.239887	0.213129	31.2431	30.9582	31.5281	39	53
P13639	P13639	Elongation factor 2	EEF2	20	33	-0.0281664	0.0263043	-0.082637	-0.309355	-0.1976	-0.42111	30.1827	29.6557	30.7097	36	55
Q8IVF2	Q8IVF2	Protein AHNAK2	AHNAK2	12	74	-0.471368	-0.287519	-0.655217	-0.764227	-0.491957	-1.0365	28.4889	26.8847	30.0931	12	78
P22314	P22314	Ubiquitin-like modifier-activating enzyme 1	UBA1	17	27	0.592189	0.656908	0.527471	0.343996	0.456806	0.231187	30.1771	29.6554	30.6988	34	55
O60506	O60506	Heterogeneous nuclear ribonucleoprotein Q	SYNCRIP	19	32	0.00174493	-0.0191265	0.0226164	-0.224734	-0.201344	-0.248125	31.1161	30.8616	31.3707	34	53
Q8IY81	Q8IY81	pre-rRNA processing protein FTSJ3	FTSJ3	24	27	0.205078	0.119024	0.291132	0.0369672	-0.0155638	0.0894982	30.0589	29.5371	30.5806	37	50
Q9Y2X3	Q9Y2X3	Nucleolar protein 58	NOP58	15	24	0.304624	0.255924	0.353323	0.101217	0.0687396	0.133695	30.4262	30.0398	30.8126	30	56
Q92616	Q92616	eIF-2-alpha kinase activator GCN1	GCN1	22	53	0.683839	0.72299	0.644687	0.37588	0.430178	0.321582	28.6642	27.6646	29.6639	21	64
P61978	P61978	Heterogeneous nuclear ribonucleoprotein K	HNRNPK	21	20	0.104821	0.068602	0.14104	-0.0398001	-0.0116462	-0.067954	31.431	30.9949	31.8671	40	44
P51991	P51991	Heterogeneous nuclear ribonucleoprotein A3	HNRNPA3	14	22	0.0477046	0.0140695	0.0813396	-0.134358	-0.139045	-0.129671	31.238	30.7836	31.6924	32	50
Q96PK6	Q96PK6	RNA-binding protein 14	RBM14	17	22	0.204147	0.233888	0.174406	0.0219412	0.0513026	-0.00742006	30.7804	30.4537	31.1072	33	49
Q1KMD3	Q1KMD3	Heterogeneous nuclear ribonucleoprotein U-like protein 2	HNRNPUL2	17	23	-0.23154	-0.241373	-0.221707	-0.422274	-0.411061	-0.433487	29.7626	29.0303	30.495	27	54
Q15393	Q15393	Splicing factor 3B subunit 3	SF3B3	20	36	-0.0802102	-0.167329	0.00690831	-0.34048	-0.399978	-0.280983	29.2981	28.6161	29.9802	26	55
Q16352	Q16352	Alpha-internexin	INA	20	21	0.623305	0.634965	0.611645	0.381337	0.412402	0.350271	30.6002	30.495	30.7054	39	41
P26599	P26599	Polypyrimidine tract-binding protein 1	PTBP1	13	17	0.239048	0.227741	0.250355	0.00516884	-0.0136983	0.024036	30.8508	30.3072	31.3945	32	47
P46940	P46940	Ras GTPase-activating-like protein IQGAP1	IQGAP1	17	42	0.366801	0.400866	0.332737	0.0872547	0.0908535	0.0836559	28.8434	27.6913	29.9955	21	58
P07910	P07910	Heterogeneous nuclear ribonucleoproteins C1/C2	HNRNPC	16	20	-0.175608	-0.265275	-0.0859407	-0.352618	-0.405108	-0.300129	32.7734	32.5727	32.9741	31	47
O76021	O76021	Ribosomal L1 domain-containing protein 1	RSL1D1	15	26	0.217205	0.174023	0.260387	0.065967	0.0500489	0.081885	30.6173	30.1328	31.1017	32	46
P17844	P17844	Probable ATP-dependent RNA helicase DDX5	DDX5	16	24	-0.0699541	-0.0504874	-0.0894209	-0.258704	-0.249651	-0.267757	30.4479	30.0661	30.8296	30	48
Q9Y5B9	Q9Y5B9	FACT complex subunit SPT16	SUPT16H	21	35	0.211435	0.217727	0.205142	-0.0497829	0.0387171	-0.138283	29.483	28.8502	30.1158	29	49
P61247	P61247	40S ribosomal protein S3a	RPS3A	17	15	0.268426	0.23585	0.301002	0.0896364	0.0655723	0.1137	31.1905	31.0941	31.2869	41	33
Q12905	Q12905	Interleukin enhancer-binding factor 2	ILF2	17	19	-0.0463687	0.0621218	-0.154859	-0.219362	-0.0792341	-0.35949	31.0615	30.5927	31.5304	34	40
P36578	P36578	60S ribosomal protein L4	RPL4	20	18	0.339962	0.208268	0.471656	0.196352	0.130272	0.262433	31.5301	31.3803	31.6798	37	36
O00571	O00571	ATP-dependent RNA helicase DDX3X	DDX3X	17	18	0.547913	0.586789	0.509037	0.344516	0.391548	0.297485	29.9893	29.5082	30.4704	30	43
O43143	O43143	Pre-mRNA-splicing factor ATP-dependent RNA helicase DHX15	DHX15	19	29	0.118568	0.0441843	0.192952	-0.0553605	-0.119495	0.00877379	29.4195	29.1455	29.6936	27	46
P41252	P41252	Isoleucine--tRNA ligase, cytoplasmic	IARS	9	33	0.540376	0.55218	0.528571	0.295168	0.310805	0.279531	28.868	27.8706	29.8654	16	56
O60264	O60264	SWI/SNF-related matrix-associated actin-dependent regulator of chromatin subfamily A member 5	SMARCA5	17	33	0.0529682	-0.0597506	0.165687	-0.248544	-0.361027	-0.136062	28.7709	28.1081	29.4337	23	49
P12956	P12956	X-ray repair cross-complementing protein 6	XRCC6	15	24	-2.49112	-2.63272	-2.34953	-2.28118	-2.50521	-2.05715	30.2914	30.095	30.4878	29	42
P13010	P13010	X-ray repair cross-complementing protein 5	XRCC5	20	24	0.497242	0.528771	0.465713	0.29198	0.334454	0.249506	30.0065	29.4673	30.5456	24	47
Q14690	Q14690	Protein RRP5 homolog	PDCD11	20	35	0.486865	0.489954	0.483777	0.215118	0.216858	0.213378	29.0084	28.4457	29.5711	24	47
P68104	P68104	Elongation factor 1-alpha 1	EEF1A1	16	18	-0.486777	-0.518929	-0.454625	-0.638666	-0.668065	-0.609266	32.0873	31.7648	32.4099	32	38
Q03252	Q03252	Lamin-B2	LMNB2	23	26	0.438486	0.419431	0.457542	0.253729	0.260989	0.246469	29.8447	29.6998	29.9897	32	38
O75369	O75369	Filamin-B	FLNB	19	52	0.750361	0.735782	0.764941	0.497151	0.454176	0.540126	29.1806	28.1358	30.2255	18	52
P55072	P55072	Transitional endoplasmic reticulum ATPase	VCP	15	26	0.0773097	0.144699	0.00992034	-0.194398	-0.156113	-0.232684	29.0835	28.206	29.961	22	48
Q7KZF4	Q7KZF4	Staphylococcal nuclease domain-containing protein 1	SND1	19	26	0.268969	0.295488	0.24245	0.0659925	0.110363	0.0216219	29.0068	28.4758	29.5378	29	41
Q9NZI8	Q9NZI8	Insulin-like growth factor 2 mRNA-binding protein 1	IGF2BP1	16	18	0.239902	0.136454	0.343351	-0.00168463	-0.0596754	0.0563061	30.5087	30.1242	30.8932	32	37
O43390	O43390	Heterogeneous nuclear ribonucleoprotein R	HNRNPR	18	23	-0.173825	-0.393653	0.0460021	-0.430399	-0.612108	-0.248691	30.1904	29.8681	30.5127	28	41
Q13200	Q13200	26S proteasome non-ATPase regulatory subunit 2	PSMD2	12	21	0.82325	0.893751	0.752749	0.673792	0.692874	0.65471	29.1653	28.1555	30.1751	23	46
Q7Z6Z7	Q7Z6Z7	E3 ubiquitin-protein ligase HUWE1	HUWE1	12	55	0.389598	0.346985	0.432211	0.0934919	0.0922074	0.0947765	28.0531	26.7548	29.3515	12	57
Q9NR30	Q9NR30	Nucleolar RNA helicase 2	DDX21	16	27	0.123635	-0.0316659	0.278936	-0.0608151	-0.134556	0.0129261	29.4688	28.5705	30.367	23	45
P27708	P27708	CAD protein	CAD	18	38	0.600504	0.536252	0.664756	0.307986	0.299479	0.316493	28.7199	27.9051	29.5348	22	46
P26640	P26640	Valine--tRNA ligase	VARS	13	22	0.540616	0.614474	0.466758	0.240498	0.311968	0.169027	28.8149	28.4569	29.1728	22	45
P22087	P22087	rRNA 2'-O-methyltransferase fibrillarin	FBL	14	15	0.129745	0.0220482	0.237441	-0.0214674	-0.137711	0.0947765	31.1783	31.0652	31.2915	35	31
P11940	P11940	Polyadenylate-binding protein 1	PABPC1	15	23	0.352619	0.361432	0.343806	0.175093	0.229834	0.120352	30.3448	30.1323	30.5572	22	44
Q9Y2W1	Q9Y2W1	Thyroid hormone receptor-associated protein 3	THRAP3	12	24	-0.0404798	-0.0765237	-0.00443588	-0.23322	-0.219908	-0.246532	29.9855	29.2889	30.6821	19	47
O00541	O00541	Pescadillo homolog	PES1	14	20	0.38363	0.428464	0.338795	0.198321	0.210015	0.186627	29.554	29.216	29.8921	27	39
P42704	P42704	Leucine-rich PPR motif-containing protein, mitochondrial	LRPPRC	14	24	0.503463	0.523562	0.483364	0.283138	0.289362	0.276913	28.8484	28.0177	29.6791	22	44
P31942	P31942	Heterogeneous nuclear ribonucleoprotein H3	HNRNPH3	12	11	-0.0710374	-0.10355	-0.0385249	-0.244028	-0.26939	-0.218666	31.1956	30.9829	31.4084	30	35
Q07955	Q07955	Serine/arginine-rich splicing factor 1	SRSF1	17	17	-0.0658925	-0.0893134	-0.0424716	-0.220287	-0.215111	-0.225464	31.0619	30.7588	31.3649	31	34
Q9UQ35	Q9UQ35	Serine/arginine repetitive matrix protein 2	SRRM2	19	35	-0.286024	-0.225127	-0.346922	-0.493776	-0.399673	-0.58788	29.3342	28.5641	30.1044	18	47
Q15717	Q15717	ELAV-like protein 1	ELAVL1	14	14	0.109372	0.128161	0.0905825	-0.102361	-0.0279985	-0.176723	30.6947	30.539	30.8504	30	34
O00148	O00148	ATP-dependent RNA helicase DDX39A	DDX39A	13	19	0.220516	0.239398	0.201634	0.0578627	0.0754641	0.0402613	30.6522	29.9962	31.3082	24	40
P07355	P07355	Annexin A2	ANXA2	16	20	-0.445967	-0.48344	-0.408493	-0.599792	-0.674337	-0.525247	30.0558	29.6486	30.4629	30	34
Q9BZE4	Q9BZE4	Nucleolar GTP-binding protein 1	GTPBP4	12	24	0.160402	-0.0355644	0.356369	-0.121995	-0.328326	0.0843364	29.4269	28.8494	30.0044	23	41
Q9H583	Q9H583	HEAT repeat-containing protein 1	HEATR1	17	38	0.274155	0.204391	0.343919	-0.0117153	-0.0940946	0.0706641	28.8709	27.8001	29.9417	20	44
P0DMV8	P0DMV9;P0DMV8	Heat shock 70 kDa protein 1A	HSPA1A	18	24	-0.0553518	-0.0563262	-0.0543773	-0.268618	-0.266628	-0.270608	30.1616	30.0014	30.3218	27	36
Q5JTH9	Q5JTH9	RRP12-like protein	RRP12	18	26	0.494752	0.475811	0.513693	0.260733	0.253989	0.267476	29.2642	28.8213	29.707	25	38
Q8IZL8	Q8IZL8	Proline-, glutamic acid- and leucine-rich protein 1	PELP1	13	21	0.384677	0.421802	0.347552	0.109641	0.191563	0.0277203	28.6624	27.7407	29.5842	24	39
P53396	P53396	ATP-citrate synthase	ACLY	10	24	0.889143	0.929488	0.848798	0.616557	0.69537	0.537743	28.8687	28.264	29.4733	18	44
O00159	O00159	Unconventional myosin-Ic	MYO1C	16	27	-0.216653	-0.198196	-0.23511	-0.510027	-0.512102	-0.507952	28.6852	27.9622	29.4082	23	39
Q6FI13	Q16777;Q6FI13	Histone H2A type 2-A	HIST2H2AA3	7	8	-0.263787	-0.277272	-0.250303	-0.407772	-0.403446	-0.412097	34.6454	34.2932	34.9977	25	35
P62995	P62995	Transformer-2 protein homolog beta	TRA2B	10	9	-0.100087	-0.0503979	-0.149777	-0.197167	-0.122664	-0.27167	30.8798	30.7831	30.9764	29	31
Q02878	Q02878	60S ribosomal protein L6	RPL6	11	13	0.275383	0.236707	0.314058	0.0555131	0.0257376	0.0852886	30.6048	30.3714	30.8382	28	32
P14618	P14618	Pyruvate kinase PKM	PKM	12	31	-1.65885	-1.62478	-1.69292	-1.79712	-1.69217	-1.90207	29.1131	28.3138	29.9124	16	44
Q13263	Q13263	Transcription intermediary factor 1-beta	TRIM28	15	22	0.158621	0.09815	0.219091	-0.0534648	-0.130966	0.024036	28.7846	28.096	29.4733	21	39
P56192	P56192	Methionine--tRNA ligase, cytoplasmic	MARS	12	18	0.49726	0.469052	0.525467	0.196603	0.199876	0.19333	28.8638	28.2788	29.4488	20	39
P07814	P07814	Bifunctional glutamate/proline--tRNA ligase	EPRS	8	36	0.43413	0.430499	0.43776	0.155852	0.187641	0.124063	28.1717	26.793	29.5503	11	48
P62701	P62701	40S ribosomal protein S4, X isoform	RPS4X	15	15	0.322879	0.350271	0.295488	0.163361	0.183328	0.143394	30.7545	30.0786	31.4304	23	35
P63244	P63244	Receptor of activated protein C kinase 1	RACK1	13	16	0.157047	0.133564	0.18053	-0.0943497	-0.0993708	-0.0893287	30.2703	29.6098	30.9309	24	34
Q13501	Q13501	Sequestosome-1	SQSTM1	16	17	-1.31993	-1.45459	-1.18528	-1.51055	-1.7004	-1.3207	29.9713	29.5475	30.395	25	33
Q12788	Q12788	Transducin beta-like protein 3	TBL3	11	21	0.412933	0.369271	0.456596	0.106212	0.126048	0.0863761	28.257	27.2595	29.2546	19	39
O75367	O75367	Core histone macro-H2A.1	H2AFY	14	13	-0.020814	-0.0119516	-0.0296764	-0.212943	-0.186541	-0.239345	30.6058	30.4347	30.777	31	26
P04083	P04083	Annexin A1	ANXA1	18	16	0.592887	0.640991	0.544782	0.364616	0.41738	0.311852	30.3721	30.1995	30.5446	32	25
Q9NYF8	Q9NYF8	Bcl-2-associated transcription factor 1	BCLAF1	11	23	-0.292191	-0.325973	-0.258408	-0.536766	-0.636593	-0.43694	28.8804	27.9771	29.7838	13	43
P19338	P19338	Nucleolin	NCL	15	17	0.536878	0.496411	0.577344	0.349403	0.299362	0.399445	29.8906	29.5609	30.2202	27	28
P23396	P23396	40S ribosomal protein S3	RPS3	18	16	0.34394	0.302173	0.385707	0.108742	0.0801119	0.137372	30.7071	30.2842	31.1301	25	29
Q14498	Q14498	RNA-binding protein 39	RBM39	12	16	-0.017136	0.0127832	-0.0470552	-0.244747	-0.218363	-0.27113	29.1034	28.5216	29.6851	20	34
P21589	P21589	5'-nucleotidase	NT5E	14	15	-0.118785	-0.11143	-0.12614	-0.256336	-0.199123	-0.313549	28.9835	28.6438	29.3232	22	32
Q9BUF5	Q9BUF5	Tubulin beta-6 chain	TUBB6	21	24	-0.171649	-0.184048	-0.159251	-0.366249	-0.350173	-0.382325	29.9708	29.2908	30.6508	23	29
P54136	P54136	Arginine--tRNA ligase, cytoplasmic	RARS	13	21	0.534957	0.536749	0.533165	0.353818	0.368042	0.339594	29.1564	28.2028	30.1099	18	34
P38646	P38646	Stress-70 protein, mitochondrial	HSPA9	14	19	-0.0773479	-0.0187611	-0.135935	-0.260364	-0.152308	-0.368421	29.0261	28.7232	29.329	20	32
Q15459	Q15459	Splicing factor 3A subunit 1	SF3A1	7	23	-0.188669	-0.371628	-0.00570993	-0.397763	-0.512123	-0.283404	28.7639	28.018	29.5098	14	38
P49792	P49792	E3 SUMO-protein ligase RanBP2	RANBP2	11	43	0.548583	0.550507	0.54666	0.203695	0.236952	0.170438	28.0035	26.8919	29.1151	10	42
Q14697	Q14697	Neutral alpha-glucosidase AB	GANAB	9	21	-0.0655004	-0.0420557	-0.0889451	-0.223717	-0.258149	-0.189285	28.153	27.289	29.0171	14	37
Q9UIG0	Q9UIG0	Tyrosine-protein kinase BAZ1B	BAZ1B	13	35	-0.271644	-0.213203	-0.330084	-0.553915	-0.515171	-0.592658	28.0548	27.0342	29.0755	13	38
P52597	P52597	Heterogeneous nuclear ribonucleoprotein F	HNRNPF	10	16	-0.0882547	-0.00102469	-0.175485	-0.245241	-0.15141	-0.339071	30.1742	29.7026	30.6459	19	31
P55060	P55060	Exportin-2	CSE1L	14	20	0.590674	0.590147	0.591201	0.33723	0.345623	0.328836	29.0613	28.9935	29.1291	20	30
Q9BSJ8	Q9BSJ8	Extended synaptotagmin-1	ESYT1	9	19	0.379203	0.290189	0.468218	0.130559	0.0777899	0.183328	28.6629	28.4123	28.9135	15	35
Q9UKM9	Q9UKM9	RNA-binding protein Raly	RALY	10	16	-0.0562408	-0.0418181	-0.0706635	-0.251505	-0.236486	-0.266524	30.9755	30.6674	31.2836	20	29
P46777	P46777	60S ribosomal protein L5	RPL5	13	10	0.406811	0.389236	0.424385	0.220063	0.204767	0.235359	30.0863	29.8178	30.3548	24	25
P46087	P46087	Probable 28S rRNA (cytosine(4447)-C(5))-methyltransferase	NOP2	12	19	0.26626	0.273218	0.259303	0.0343918	0.044464	0.0243196	29.4965	28.9676	30.0255	16	33
Q08945	Q08945	FACT complex subunit SSRP1	SSRP1	9	17	0.235041	0.166972	0.303109	0.00016352	-0.0288078	0.0291349	29.1217	28.3473	29.896	18	31
Q13435	Q13435	Splicing factor 3B subunit 2	SF3B2	10	25	-0.218541	-0.329341	-0.107741	-0.345152	-0.399578	-0.290727	28.6264	27.6964	29.5564	10	39
Q14137	Q14137	Ribosome biogenesis protein BOP1	BOP1	7	21	0.128795	0.10742	0.15017	-0.0851464	-0.145541	-0.0247513	28.5111	27.3156	29.7065	12	37
P55265	P55265	Double-stranded RNA-specific adenosine deaminase	ADAR	11	20	-0.120159	-0.147394	-0.0929248	-0.363223	-0.307073	-0.419372	28.2543	27.7735	28.7352	19	30
P62979	P62979	Ubiquitin-40S ribosomal protein S27a	RPS27A	8	12	0.218346	0.275126	0.161565	0.00203241	0.0893625	-0.0852977	32.5607	32.5839	32.5375	25	23
Q13242	Q13242	Serine/arginine-rich splicing factor 9	SRSF9	13	16	0.08088	0.044464	0.117296	-0.041153	0.0264459	-0.108752	30.0742	29.5974	30.551	23	25
Q15424	Q15424	Scaffold attachment factor B1	SAFB	13	26	0.0445074	0.134878	-0.0458633	-0.242986	-0.105132	-0.380841	28.7463	28.0849	29.4076	15	33
Q9P2J5	Q9P2J5	Leucine--tRNA ligase, cytoplasmic	LARS	9	20	0.591832	0.57599	0.607674	0.359136	0.418676	0.299596	28.3485	27.6803	29.0167	16	32
P62937	P62937	Peptidyl-prolyl cis-trans isomerase A	PPIA	7	10	0.584213	0.632175	0.536252	0.3841	0.458907	0.309293	31.0031	30.1164	31.8898	17	30
P39023	P39023	60S ribosomal protein L3	RPL3	9	14	0.505738	0.505891	0.505586	0.341812	0.323428	0.360196	30.6704	30.2981	31.0428	16	31
O60832	O60832	H/ACA ribonucleoprotein complex subunit 4	DKC1	9	16	0.21975	0.334225	0.105276	0.0474024	0.127105	-0.0323002	29.1504	28.6513	29.6496	17	30
P46379	P46379	Large proline-rich protein BAG6	BAG6	10	19	0.365303	0.497944	0.232661	0.131258	0.282973	-0.0204575	28.2232	27.3164	29.1301	14	33
O00429	O00429	Dynamin-1-like protein	DNM1L	11	13	0.641036	0.545771	0.736302	0.440531	0.391108	0.489954	27.7618	27.2185	28.3052	21	26
Q9UPN3	Q9UPN3	Microtubule-actin cross-linking factor 1, isoforms 1/2/3/5	MACF1	10	39	0.602813	0.584289	0.621337	0.285281	0.282499	0.288063	27.0813	25.8603	28.3023	9	38
Q15365	Q15365	Poly(rC)-binding protein 1	PCBP1	11	11	0.193731	0.164658	0.222805	-0.00625109	-0.0462952	0.033793	30.5591	30.3254	30.7929	21	25
P08865	P08865	40S ribosomal protein SA	RPSA	10	11	0.553757	0.504773	0.602742	0.342164	0.265437	0.418892	29.558	28.973	30.143	18	28
Q9NX58	Q9NX58	Cell growth-regulating nucleolar protein	LYAR	9	16	0.116428	0.170182	0.0626743	-0.0555832	0.0378742	-0.149041	29.1213	28.35	29.8926	16	30
P33993	P33993	DNA replication licensing factor MCM7	MCM7	12	17	0.374228	0.285461	0.462995	0.125784	0.0418037	0.209765	28.7331	28.571	28.8951	19	27
P78371	P78371	T-complex protein 1 subunit beta	CCT2	14	14	0.174852	0.127765	0.221939	-0.00263726	-0.0186296	0.0133551	28.7322	28.5425	28.9218	22	24
P26038	P26038	Moesin	MSN	9	18	0.33632	0.351289	0.321351	0.0855255	0.095587	0.0754641	28.6774	27.9714	29.3833	16	30
P78347	P78347	General transcription factor II-I	GTF2I	12	23	-0.483174	-0.569908	-0.396441	-0.520199	-0.562474	-0.477924	28.5287	28.2871	28.7704	18	28
Q14152	Q14152	Eukaryotic translation initiation factor 3 subunit A	EIF3A	10	23	0.568757	0.572308	0.565207	0.359451	0.333195	0.385707	28.1412	27.3703	28.9122	14	32
Q8TDD1	Q8TDD1	ATP-dependent RNA helicase DDX54	DDX54	10	19	0.194538	0.296193	0.0928839	-0.0670851	0.0411028	-0.175273	28.1401	27.4069	28.8733	14	32
P18583	P18583	Protein SON	SON	8	31	0.0275233	0.141171	-0.0861245	-0.246407	-0.144186	-0.348629	28.0614	26.7309	29.3918	9	37
P26641	P26641	Elongation factor 1-gamma	EEF1G	10	17	0.442163	0.273814	0.610511	0.21182	0.0619835	0.361656	30.3225	30.3866	30.2583	17	28
Q14839	Q14839	Chromodomain-helicase-DNA-binding protein 4	CHD4	5	34	0.103474	0.0799754	0.126973	-0.247308	-0.220698	-0.273919	27.3283	25.8211	28.8355	6	39
Q5T4S7	Q5T4S7	E3 ubiquitin-protein ligase UBR4	UBR4	7	40	0.626155	0.576764	0.675545	0.342334	0.367595	0.317072	26.6556	24.9943	28.3169	7	38
P18124	P18124	60S ribosomal protein L7	RPL7	12	10	0.433159	0.426748	0.43957	0.298365	0.298776	0.297954	31.0964	31.0404	31.1523	25	19
P62241	P62241	40S ribosomal protein S8	RPS8	15	11	0.238904	0.308011	0.169797	0.0560144	0.0496307	0.062398	30.8442	30.5567	31.1316	25	19
P38919	P38919	Eukaryotic initiation factor 4A-III	EIF4A3	11	20	-0.0527601	-0.0366738	-0.0688464	-0.300667	-0.266489	-0.334844	29.7507	29.4521	30.0492	17	27
Q15050	Q15050	Ribosome biogenesis regulatory protein homolog	RRS1	12	13	0.23861	0.309991	0.16723	0.00518341	0.0781998	-0.067833	29.4183	28.7021	30.1346	16	28
P14868	P14868	Aspartate--tRNA ligase, cytoplasmic	DARS	11	16	0.379917	0.33674	0.423094	0.208323	0.20389	0.212756	28.9963	28.4942	29.4984	19	25
Q04637	Q04637	Eukaryotic translation initiation factor 4 gamma 1	EIF4G1	9	30	0.31308	0.251204	0.374956	0.108758	0.0809305	0.136585	28.9125	28.3796	29.4455	11	33
P62140	P62140	Serine/threonine-protein phosphatase PP1-beta catalytic subunit	PPP1CB	13	16	-0.0489726	-0.170394	0.0724488	-0.275622	-0.413423	-0.137822	28.8914	28.3503	29.4325	17	27
Q9UKV3	Q9UKV3	Apoptotic chromatin condensation inducer in the nucleus	ACIN1	8	24	-0.0924544	-0.171531	-0.0133779	-0.292761	-0.330647	-0.254875	28.4349	27.3864	29.4833	10	34
A6NHR9	A6NHR9	Structural maintenance of chromosomes flexible hinge domain-containing protein 1	SMCHD1	10	34	0.567105	0.569394	0.564817	0.255072	0.25084	0.259303	27.615	26.349	28.8811	9	35
P43358	P43358	Melanoma-associated antigen 4	MAGEA4	10	11	0.725102	0.685178	0.765025	0.545268	0.540424	0.550113	30.4812	30.1462	30.8162	21	22
P06733	P06733	Alpha-enolase	ENO1	11	15	-1.79351	-2.84311	-0.743907	-1.76364	-2.56269	-0.964601	29.2099	28.8823	29.5375	19	24
P55884	P55884	Eukaryotic translation initiation factor 3 subunit B	EIF3B	8	15	0.790707	0.782576	0.798839	0.562461	0.568616	0.556307	29.0469	28.5537	29.54	17	26
P52292	P52292	Importin subunit alpha-1	KPNA2	8	13	-0.493855	-0.31328	-0.674429	-0.757406	-0.531594	-0.983218	28.6863	28.4449	28.9276	18	25
Q9NXF1	Q9NXF1	Testis-expressed protein 10	TEX10	11	16	0.33313	0.218099	0.448161	0.0384583	-0.0343819	0.111298	27.4737	26.649	28.2985	16	27
P62424	P62424	60S ribosomal protein L7a	RPL7A	9	14	-0.646047	-1.60986	0.317767	-0.581428	-1.5199	0.357045	30.2648	29.9832	30.5464	18	24
Q13595	Q13595	Transformer-2 protein homolog alpha	TRA2A	13	8	-0.079408	-0.110449	-0.0483675	-0.321951	-0.393994	-0.249908	29.1592	29.223	29.0955	23	19
P12270	P12270	Nucleoprotein TPR	TPR	10	27	0.402538	0.169925	0.635151	0.0904023	-0.146883	0.327687	27.8701	26.8016	28.9386	12	30
O94906	O94906	Pre-mRNA-processing factor 6	PRPF6	4	22	0.311299	0.239765	0.382833	0.0592575	0.0234682	0.0950467	27.4273	25.9406	28.9139	6	36
P26373	P26373	60S ribosomal protein L13	RPL13	11	9	0.143647	0.189414	0.0978804	-0.0754008	-0.0700424	-0.0807591	31.2949	30.6248	31.9649	23	18
Q9H7B2	Q9H7B2	Ribosome production factor 2 homolog	RPF2	12	10	0.317855	0.257976	0.377734	0.0893385	0.0465609	0.132116	29.8706	29.3907	30.3506	21	20
P50552	P50552	Vasodilator-stimulated phosphoprotein	VASP	11	14	0.45322	0.402176	0.504265	0.209935	0.161049	0.25882	28.9229	28.8808	28.965	19	22
Q96I24	Q96I24	Far upstream element-binding protein 3	FUBP3	9	16	0.428955	0.511266	0.346645	0.209939	0.284869	0.135009	28.7208	28.3381	29.1036	15	26
O95373	O95373	Importin-7	IPO7	5	14	0.622404	0.559541	0.685267	0.343697	0.321813	0.365581	27.9839	27.1684	28.7994	12	29
Q14676	Q14676	Mediator of DNA damage checkpoint protein 1	MDC1	12	27	-0.521297	-0.378419	-0.664174	-0.852925	-0.676203	-1.02965	27.3598	26.1547	28.5649	9	32
P04792	P04792	Heat shock protein beta-1	HSPB1	9	12	-0.201946	-0.338159	-0.0657326	-0.405055	-0.514326	-0.295783	29.8039	29.2975	30.3104	15	25
Q9Y6M1	Q9Y6M1	Insulin-like growth factor 2 mRNA-binding protein 2	IGF2BP2	12	13	0.575314	0.658006	0.492622	0.325266	0.41738	0.233152	28.3139	27.7645	28.8633	18	22
P45974	P45974	Ubiquitin carboxyl-terminal hydrolase 5	USP5	10	19	0.434679	0.517729	0.351628	0.159904	0.222063	0.0977456	28.1881	27.3466	29.0297	13	27
O14980	O14980	Exportin-1	XPO1	9	18	0.490493	0.561986	0.419	0.230089	0.271904	0.188274	28.0966	26.8827	29.3106	10	30
P21980	P21980	Protein-glutamine gamma-glutamyltransferase 2	TGM2	7	16	0.434294	0.43328	0.435309	0.169154	0.182947	0.155361	28.0355	27.094	28.9771	13	27
O15355	O15355	Protein phosphatase 1G	PPM1G	8	15	0.238345	0.290189	0.186501	0.032251	0.0603242	0.00417777	27.9968	27.3329	28.6607	14	26
P53621	P53621	Coatomer subunit alpha	COPA	8	27	0.283664	0.41846	0.148869	0.0207332	0.12499	-0.0835233	27.3516	26.3524	28.3509	9	31
Q01082	Q01082	Spectrin beta chain, non-erythrocytic 1	SPTBN1	9	28	0.298358	0.355242	0.241474	0.0149111	0.0347792	-0.00495696	26.8684	25.8756	27.8612	9	31
Q13247	Q13247	Serine/arginine-rich splicing factor 6	SRSF6	10	12	-0.100431	-0.102295	-0.0985673	-0.277419	-0.240912	-0.313925	30.3351	30.1845	30.4858	18	21
P49756	P49756	RNA-binding protein 25	RBM25	8	14	0.0967001	0.126312	0.067088	-0.160116	-0.0555463	-0.264686	28.1314	27.5511	28.7118	16	23
P49588	P49588	Alanine--tRNA ligase, cytoplasmic	AARS	9	16	0.188336	0.274888	0.101784	-0.0355322	0.0378742	-0.108939	27.8497	27.3289	28.3704	15	24
P24928	P24928	DNA-directed RNA polymerase II subunit RPB1	POLR2A	11	24	-0.194363	-0.150657	-0.238068	-0.522831	-0.470069	-0.575594	27.0801	26.2402	27.9199	12	27
Q71DI3	Q71DI3	Histone H3.2	HIST2H3A	8	9	-0.242923	-0.230093	-0.255753	-0.205621	-0.154715	-0.256528	34.2723	34.3809	34.1638	15	23
Q9UMS4	Q9UMS4	Pre-mRNA-processing factor 19	PRPF19	11	12	0.180607	0.162468	0.198745	-0.0505386	-0.0359785	-0.0650986	29.3395	28.8337	29.8453	16	22
P10809	P10809	60 kDa heat shock protein, mitochondrial	HSPD1	12	14	-0.0099202	0.00561564	-0.0254561	-0.212609	-0.204183	-0.221035	28.7645	28.8861	28.6429	20	18
Q13085	Q13085	Acetyl-CoA carboxylase 1	ACACA	7	30	0.472278	0.288654	0.655901	0.165279	-0.0229913	0.353549	26.802	25.4298	28.1742	8	30
P62280	P62280	40S ribosomal protein S11	RPS11	10	10	0.134485	0.161952	0.107018	-0.0334337	0.0119249	-0.0787922	29.787	29.4836	30.0904	18	19
P25705	P25705	ATP synthase subunit alpha, mitochondrial	ATP5A1	13	10	0.697486	0.660837	0.734135	0.48495	0.478816	0.491084	28.9844	28.9465	29.0223	21	16
P23246	P23246	Splicing factor, proline- and glutamine-rich	SFPQ	7	16	0.34375	0.292546	0.394953	0.0960579	0.0590784	0.133037	28.7793	28.1864	29.3722	12	25
P50991	P50991	T-complex protein 1 subunit delta	CCT4	10	17	0.0117151	-0.0728317	0.0962619	-0.198716	-0.274076	-0.123355	28.3699	27.6789	29.061	15	22
Q9BVI4	Q9BVI4	Nucleolar complex protein 4 homolog	NOC4L	8	13	0.133289	0.017922	0.248656	-0.0589644	-0.209595	0.091666	28.3422	27.7171	28.9672	13	24
Q9NWH9	Q9NWH9	SAFB-like transcription modulator	SLTM	9	21	-0.101423	-0.302208	0.0993626	-0.356317	-0.49769	-0.214943	28.156	27.8917	28.4203	14	23
Q8N163	Q8N163	Cell cycle and apoptosis regulator protein 2	CCAR2	11	17	0.082148	0.0473989	0.116897	-0.1778	-0.182671	-0.172929	27.7626	27.0425	28.4826	14	23
P25205	P25205	DNA replication licensing factor MCM3	MCM3	9	18	0.595347	0.555914	0.634779	0.329505	0.321813	0.337197	27.6587	26.9191	28.3984	13	24
Q8TEX9	Q8TEX9	Importin-4	IPO4	10	12	0.445269	0.435309	0.455229	0.172039	0.208018	0.13606	27.5417	26.9351	28.1484	17	20
P16403	P16403	Histone H1.2	HIST1H1C	11	10	-4.24441	-3.72474	-4.76407	-3.68553	-3.50504	-3.86603	31.5634	31.1218	32.0049	17	19
Q14103	Q14103	Heterogeneous nuclear ribonucleoprotein D0	HNRNPD	7	13	-2.72605	-2.79266	-2.65945	-2.34511	-2.63612	-2.05409	29.5166	28.9026	30.1306	15	21
P06493	P06493	Cyclin-dependent kinase 1	CDK1	10	12	0.0122869	-0.000880304	0.0254541	-0.155982	-0.0966686	-0.215295	29.0537	28.6771	29.4303	19	17
P18754	P18754	Regulator of chromosome condensation	RCC1	10	12	0.361261	0.234624	0.487898	0.0743276	-0.00800024	0.156655	28.5813	27.5102	29.6525	12	24
Q14978	Q14978	Nucleolar and coiled-body phosphoprotein 1	NOLC1	6	13	-0.514484	-0.911994	-0.116974	-0.691794	-1.04973	-0.333861	28.5047	27.6871	29.3224	11	25
Q15061	Q15061	WD repeat-containing protein 43	WDR43	8	16	0.375533	0.338339	0.412727	0.190548	0.204391	0.176706	28.2658	27.2996	29.232	9	27
Q12874	Q12874	Splicing factor 3A subunit 3	SF3A3	8	12	0.0205904	0.0574155	-0.0162348	-0.1609	-0.0993862	-0.222414	28.1605	27.5736	28.7474	13	23
Q9NY61	Q9NY61	Protein AATF	AATF	6	14	0.451451	0.387693	0.515208	0.245609	0.250476	0.240742	27.6631	26.5349	28.7913	12	24
P84103	P84103	Serine/arginine-rich splicing factor 3	SRSF3	7	8	-0.436651	-0.440322	-0.43298	-0.478189	-0.573488	-0.38289	30.6823	30.4761	30.8886	17	18
P15880	P15880	40S ribosomal protein S2	RPS2	10	11	-1.22904	-2.59571	0.137635	-1.23686	-2.3929	-0.0808353	29.5144	28.7902	30.2385	12	23
P67809	P67809	Nuclease-sensitive element-binding protein 1	YBX1	7	12	0.301147	0.508733	0.0935602	0.262028	0.522759	0.00129788	29.2439	28.8203	29.6675	13	22
Q96GQ7	Q96GQ7	Probable ATP-dependent RNA helicase DDX27	DDX27	8	17	0.370824	0.227248	0.5144	0.156833	0.0499095	0.263756	28.8102	28.2817	29.3387	14	21
P26368	P26368	Splicing factor U2AF 65 kDa subunit	U2AF2	7	12	-0.089456	-0.0953887	-0.0835233	-0.26659	-0.262884	-0.270295	28.5127	27.9548	29.0706	12	23
Q9H0S4	Q9H0S4	Probable ATP-dependent RNA helicase DDX47	DDX47	6	12	-0.0371432	-0.145637	0.0713507	-0.284502	-0.380014	-0.188989	28.4092	28.2148	28.6037	15	20
P13489	P13489	Ribonuclease inhibitor	RNH1	8	15	0.185987	0.255078	0.116897	-0.0137311	0.0659858	-0.093448	28.3868	27.7566	29.0169	11	24
O43242	O43242	26S proteasome non-ATPase regulatory subunit 3	PSMD3	6	14	0.446518	0.411426	0.481609	0.316377	0.315334	0.31742	27.9371	26.9469	28.9273	10	25
Q13813	Q13813	Spectrin alpha chain, non-erythrocytic 1	SPTAN1	7	28	0.312965	0.272382	0.353549	0.00153116	-0.0370586	0.040121	26.8255	25.5002	28.1508	7	28
P46781	P46781	40S ribosomal protein S9	RPS9	11	10	0.106591	0.032524	0.180657	-0.0884218	-0.137029	-0.0398145	30.5038	30.3676	30.64	20	14
P27635	P27635	60S ribosomal protein L10	RPL10	9	9	0.379204	0.349479	0.408929	0.233452	0.229219	0.237686	29.6023	29.1991	30.0054	15	19
Q9ULV4	Q9ULV4	Coronin-1C	CORO1C	9	7	0.740059	0.728312	0.751806	0.525002	0.518535	0.531469	28.8008	28.5212	29.0804	17	17
P49368	P49368	T-complex protein 1 subunit gamma	CCT3	9	13	0.210179	0.18954	0.230818	-0.042996	-0.046474	-0.0395179	28.7823	28.8036	28.7609	17	17
Q9Y3T9	Q9Y3T9	Nucleolar complex protein 2 homolog	NOC2L	7	16	0.532927	0.598365	0.467488	0.310773	0.374956	0.246591	28.6518	27.9481	29.3555	13	21
O75083	O75083	WD repeat-containing protein 1	WDR1	6	12	0.679531	0.579759	0.779302	0.434418	0.330099	0.538737	28.5845	28.184	28.985	13	21
Q13895	Q13895	Bystin	BYSL	8	14	0.396499	0.45386	0.339137	0.162408	0.252779	0.0720372	28.4391	27.5177	29.3605	11	23
P54578	P54578	Ubiquitin carboxyl-terminal hydrolase 14	USP14	8	10	0.651893	0.588421	0.715366	0.395948	0.358509	0.433387	28.3667	27.6945	29.0389	12	22
Q5QJE6	Q5QJE6	Deoxynucleotidyltransferase terminal-interacting protein 2	DNTTIP2	10	12	0.197306	0.215865	0.178746	-0.0289824	-0.0112971	-0.0466677	27.7911	26.9343	28.648	12	22
Q9H0A0	Q9H0A0	RNA cytidine acetyltransferase	NAT10	4	16	0.440024	0.40621	0.473839	0.176189	0.180275	0.172103	27.4961	26.2961	28.696	6	28
Q14692	Q14692	Ribosome biogenesis protein BMS1 homolog	BMS1	7	21	0.547818	0.66257	0.433066	0.245737	0.364236	0.127237	27.3262	26.3658	28.2866	8	26
P62753	P62753	40S ribosomal protein S6	RPS6	12	10	-0.639304	-1.57527	0.296663	-0.598481	-1.3715	0.174534	29.9754	29.8106	30.1403	16	17
P55795	P55795	Heterogeneous nuclear ribonucleoprotein H2	HNRNPH2	11	13	0.207301	0.306379	0.108223	-0.0585063	0.0640551	-0.181068	28.9248	28.2091	29.6405	11	22
P49411	P49411	Elongation factor Tu, mitochondrial	TUFM	7	12	-0.184827	-0.341994	-0.0276602	-0.354734	-0.500708	-0.208761	28.536	28.2196	28.8523	13	20
Q8N1F7	Q8N1F7	Nuclear pore complex protein Nup93	NUP93	9	15	0.704791	0.726918	0.682663	0.497571	0.559834	0.435309	27.8536	27.2576	28.4495	10	23
Q9Y4W2	Q9Y4W2	Ribosomal biogenesis protein LAS1L	LAS1L	6	13	0.384145	0.320658	0.447632	0.138241	0.126312	0.15017	27.6396	26.7176	28.5615	9	24
Q86Y56	Q86Y56	Dynein assembly factor 5, axonemal	DNAAF5	9	14	0.458457	0.516923	0.399991	0.218582	0.233275	0.20389	27.4111	26.8223	28	14	19
P55786	P55786	Puromycin-sensitive aminopeptidase	NPEPPS	8	16	-1.58211	-1.8138	-1.35041	-1.62613	-1.6926	-1.55966	27.3224	26.3146	28.3302	9	24
Q16629	Q16629	Serine/arginine-rich splicing factor 7	SRSF7	10	8	-0.184651	-0.322993	-0.0463101	-0.267023	-0.342159	-0.191887	30.3787	30.5407	30.2167	18	14
P08133	P08133	Annexin A6	ANXA6	8	14	0.508727	0.581399	0.436055	0.259199	0.323428	0.19497	28.0383	27.4609	28.6156	12	20
Q92598	Q92598	Heat shock protein 105 kDa	HSPH1	5	12	0.71497	0.896078	0.533862	0.469599	0.654802	0.284396	27.7004	26.7493	28.6514	8	24
O00267	O00267	Transcription elongation factor SPT5	SUPT5H	8	15	-0.0586016	0.0617071	-0.17891	-0.254606	-0.102651	-0.40656	27.4023	26.5644	28.2402	9	23
Q12769	Q12769	Nuclear pore complex protein Nup160	NUP160	8	16	0.508652	0.601221	0.416083	0.232853	0.365133	0.100574	26.97	25.8699	28.0701	10	22
Q13151	Q13151	Heterogeneous nuclear ribonucleoprotein A0	HNRNPA0	9	9	0.141738	0.125916	0.157561	-0.0709161	-0.0654911	-0.0763412	29.2877	28.6172	29.9582	17	14
P27824	P27824	Calnexin	CANX	5	12	0.152914	-0.00369806	0.309526	-0.0457203	-0.196046	0.104605	28.5747	26.7887	30.3607	11	20
P04406	P04406	Glyceraldehyde-3-phosphate dehydrogenase	GAPDH	8	12	-2.07905	-2.5417	-1.61639	-1.97328	-2.33869	-1.60788	28.4852	27.6925	29.2779	10	21
P14625	P14625	Endoplasmin	HSP90B1	10	11	0.577078	0.373175	0.780982	0.455498	0.423202	0.487795	28.4676	28.3053	28.6299	15	16
O43818	O43818	U3 small nucleolar RNA-interacting protein 2	RRP9	6	11	0.0621162	0.0581087	0.0661237	-0.158086	-0.186311	-0.12986	28.4283	26.9229	29.9337	11	20
P35998	P35998	26S proteasome regulatory subunit 7	PSMC2	6	14	0.330388	0.256528	0.404249	0.12364	0.0402613	0.207018	27.8079	27.3809	28.2349	12	19
Q9BSC4	Q9BSC4	Nucleolar protein 10	NOL10	5	12	0.380886	0.30381	0.457962	0.10779	0.0250288	0.190552	27.5286	26.7007	28.3565	10	21
Q99613	Q99613	Eukaryotic translation initiation factor 3 subunit C	EIF3C	7	13	0.768334	0.779218	0.75745	0.506211	0.516318	0.496104	27.4192	26.7262	28.1122	12	19
O00410	O00410	Importin-5	IPO5	5	13	0.256774	0.217355	0.296193	-0.011011	-0.0146599	-0.00736207	27.3465	26.1512	28.5417	6	25
P47897	P47897	Glutamine--tRNA ligase	QARS	4	14	0.415897	0.340505	0.491289	0.257357	0.303576	0.211137	27.2566	25.9606	28.5526	7	24
Q07020	Q07020	60S ribosomal protein L18	RPL18	7	7	0.298322	0.130931	0.465713	0.162917	0.0387171	0.287118	30.1785	30.0543	30.3028	16	14
P29692	P29692	Elongation factor 1-delta	EEF1D	5	6	0.589198	0.667029	0.511367	0.394432	0.516721	0.272143	29.3183	29.3897	29.2469	13	17
Q13148	Q13148	TAR DNA-binding protein 43	TARDBP	6	10	0.130475	-0.0280574	0.289008	-0.0756944	-0.259478	0.10809	29.1841	28.5918	29.7764	14	16
Q8TDN6	Q8TDN6	Ribosome biogenesis protein BRX1 homolog	BRIX1	7	10	0.384842	0.232538	0.537147	0.268557	0.328722	0.208392	28.7953	27.9341	29.6566	9	21
P05455	P05455	Lupus La protein	SSB	5	14	0.347456	-0.0272044	0.722116	0.284469	0.0743684	0.494569	28.3872	27.6758	29.0987	9	21
Q9Y5J1	Q9Y5J1	U3 small nucleolar RNA-associated protein 18 homolog	UTP18	6	14	0.0479715	0.0353423	0.0606008	-0.147979	-0.130555	-0.165402	27.9825	27.6322	28.3329	10	20
P30153	P30153	Serine/threonine-protein phosphatase 2A 65 kDa regulatory subunit A alpha isoform	PPP2R1A	8	11	0.597362	0.599794	0.594931	0.36972	0.394953	0.344488	27.9018	27.2928	28.5109	12	18
Q14684	Q14684	Ribosomal RNA processing protein 1 homolog B	RRP1B	6	19	0.0580723	-0.0246339	0.140779	-0.115626	-0.0853284	-0.145925	27.4048	26.6267	28.1829	6	24
Q86VP6	Q86VP6	Cullin-associated NEDD8-dissociated protein 1	CAND1	5	15	0.306343	0.243303	0.369383	0.0788121	0.0366088	0.121015	27.058	26.066	28.0501	8	22
P46782	P46782	40S ribosomal protein S5	RPS5	8	10	0.231678	0.173639	0.289716	0.100352	0.0360461	0.164658	29.6312	29.2432	30.0193	14	15
P62906	P62906	60S ribosomal protein L10a	RPL10A	8	8	-2.67901	-2.59719	-2.76082	-2.27369	-2.48463	-2.06275	28.9824	28.8413	29.1234	14	15
P39748	P39748	Flap endonuclease 1	FEN1	9	15	-0.0674496	-0.0557412	-0.079158	-0.239997	-0.227287	-0.252707	28.8575	28.5206	29.1944	13	16
P63104	P63104	14-3-3 protein zeta/delta	YWHAZ	10	9	-1.32368	-2.06758	-0.579793	-1.45439	-2.08125	-0.827538	28.2158	28.0767	28.3548	11	18
P11021	P11021	78 kDa glucose-regulated protein	HSPA5	11	12	-0.659406	-1.0435	-0.275315	-0.765676	-1.0582	-0.47315	27.9624	27.8069	28.118	11	18
Q9UHX1	Q9UHX1	Poly(U)-binding-splicing factor PUF60	PUF60	7	14	0.0508095	0.139862	-0.0382433	-0.16728	-0.0987527	-0.235807	27.8684	27.0482	28.6885	10	19
Q16643	Q16643	Drebrin	DBN1	6	14	0.410697	0.266757	0.554638	0.178113	0.0731348	0.283092	27.735	26.925	28.5451	8	21
P17655	P17655	Calpain-2 catalytic subunit	CAPN2	7	12	0.0146937	0.0220482	0.00733906	-0.21077	-0.145877	-0.275664	27.5225	26.7941	28.2509	8	21
O15371	O15371	Eukaryotic translation initiation factor 3 subunit D	EIF3D	6	9	0.331311	0.143785	0.518837	0.0656909	-0.0957433	0.227125	27.4485	26.6923	28.2047	10	19
P52948	P52948	Nuclear pore complex protein Nup98-Nup96	NUP98	4	18	0.587891	0.585636	0.590147	0.292066	0.286881	0.29725	26.0188	24.384	27.6537	3	26
P61353	P61353	60S ribosomal protein L27	RPL27	4	5	0.250521	0.226632	0.274411	0.13397	0.115433	0.152508	29.5297	29.1801	29.8792	15	13
P62277	P62277	40S ribosomal protein S13	RPS13	8	8	0.160205	0.132643	0.187768	-0.0104976	-0.0196529	-0.00134235	29.4911	29.1939	29.7882	14	14
P62269	P62269	40S ribosomal protein S18	RPS18	7	9	0.331344	0.241962	0.420725	0.13111	0.00762616	0.254594	29.3194	28.6517	29.9871	12	16
Q9BYG3	Q9BYG3	MKI67 FHA domain-interacting nucleolar phosphoprotein	NIFK	3	11	-0.161732	-0.324762	0.00129788	-0.437375	-0.572008	-0.302742	28.3437	26.9664	29.7209	6	22
Q02790	Q02790	Peptidyl-prolyl cis-trans isomerase FKBP4	FKBP4	5	13	0.233141	0.0487942	0.417488	-0.0234085	-0.21687	0.170053	28.2761	27.8251	28.7271	9	19
Q9Y230	Q9Y230	RuvB-like 2	RUVBL2	8	15	-0.0428312	-0.0856192	-4.32543e-05	-0.228361	-0.244907	-0.211815	28.1868	27.6	28.7737	10	18
Q07157	Q07157	Tight junction protein ZO-1	TJP1	8	17	0.220128	0.227002	0.213254	0.0358477	0.0597706	0.0119249	27.941	27.4943	28.3876	8	20
P42166	P42166	Lamina-associated polypeptide 2, isoform alpha	TMPO	7	16	-0.242683	-0.100067	-0.3853	-0.561912	-0.365518	-0.758306	27.8828	27.118	28.6476	8	20
Q9H4M9	Q9H4M9	EH domain-containing protein 1	EHD1	11	10	-0.0549459	-0.253808	0.143916	-0.236311	-0.405318	-0.0673039	27.5753	27.233	27.9177	14	14
Q5BKZ1	Q5BKZ1	DBIRD complex subunit ZNF326	ZNF326	7	9	0.153469	0.0565835	0.250355	-0.118026	-0.176707	-0.0593446	27.4732	27.3768	27.5696	12	16
Q8WTT2	Q8WTT2	Nucleolar complex protein 3 homolog	NOC3L	7	9	0.128891	0.057277	0.200504	0.000618581	0.111966	-0.110729	27.4088	27.041	27.7765	13	15
O75691	O75691	Small subunit processome component 20 homolog	UTP20	7	21	0.552229	0.55159	0.552869	0.22759	0.243669	0.211511	26.6813	25.476	27.8867	6	22
Q8WUM4	Q8WUM4	Programmed cell death 6-interacting protein	PDCD6IP	4	18	-0.00745381	-0.2472	0.232292	-0.319312	-0.54103	-0.0975945	26.59	24.8751	28.305	5	23
Q96T37	Q96T37	Putative RNA-binding protein 15	RBM15	5	15	-0.267684	-0.277272	-0.258097	-0.463394	-0.480639	-0.446148	26.4241	25.4212	27.4269	7	21
Q14669	Q14669	E3 ubiquitin-protein ligase TRIP12	TRIP12	7	21	0.254028	0.357496	0.15056	-0.0637945	0.0524158	-0.180005	26.1136	25.1585	27.0688	8	20
P62263	P62263	40S ribosomal protein S14	RPS14	8	6	0.172903	0.238787	0.107018	0.130083	0.243669	0.0164963	29.7583	29.718	29.7985	14	13
P14324	P14324	Farnesyl pyrophosphate synthase	FDPS	6	9	-0.295471	-0.271879	-0.319063	-0.455835	-0.432922	-0.478748	29.6025	29.3804	29.8245	11	16
P05141	P05141	ADP/ATP translocase 2	SLC25A5	8	10	-0.440341	-0.892607	0.0119249	-0.450355	-0.688543	-0.212166	28.497	27.5382	29.4558	9	18
Q9P2K5	Q9P2K5	Myelin expression factor 2	MYEF2	7	13	0.272444	0.377402	0.167486	0.0963571	0.261591	-0.0688768	28.1623	27.4512	28.8733	9	18
Q9UNF1	Q9UNF1	Melanoma-associated antigen D2	MAGED2	4	12	0.439227	0.482952	0.395502	0.166011	0.189414	0.142609	27.8704	26.6653	29.0754	6	21
Q92973	Q92973	Transportin-1	TNPO1	6	12	0.0964796	-0.283474	0.476434	-0.0381473	-0.314715	0.23842	27.862	27.2027	28.5213	6	21
P46060	P46060	Ran GTPase-activating protein 1	RANGAP1	7	14	0.286726	0.208767	0.364685	0.158754	0.184471	0.133037	27.862	26.9249	28.799	8	19
Q96CS3	Q96CS3	FAS-associated factor 2	FAF2	4	11	0.460123	0.292546	0.6277	0.279136	0.15043	0.407842	27.8295	27.1606	28.4984	7	20
Q5SSJ5	Q5SSJ5	Heterochromatin protein 1-binding protein 3	HP1BP3	6	12	-1.29565	-1.09906	-1.49224	-1.00073	-1.12986	-0.871601	27.7317	26.7468	28.7166	8	19
P04899	P04899	Guanine nucleotide-binding protein G(i) subunit alpha-2	GNAI2	7	8	0.253347	0.151339	0.355355	0.128917	0.161436	0.0963968	27.6015	27.0898	28.1131	9	18
P12814	P12814	Alpha-actinin-1	ACTN1	15	23	0.296486	0.2949	0.298072	0.0676306	0.0881415	0.0471196	27.2685	26.3923	28.1447	8	19
P78316	P78316	Nucleolar protein 14	NOP14	8	11	0.0319982	0.0492126	0.0147838	-0.136631	-0.0539579	-0.219304	27.1644	26.8991	27.4297	11	16
Q14258	Q14258	E3 ubiquitin/ISG15 ligase TRIM25	TRIM25	3	14	0.690001	0.598937	0.781066	0.469501	0.381616	0.557386	26.9621	25.5482	28.376	6	21
P16401	P16401	Histone H1.5	HIST1H1B	10	9	-3.32669	-2.66979	-3.98359	-2.85277	-2.30144	-3.40409	30.9301	30.7362	31.1241	14	12
P07437	P07437	Tubulin beta chain	TUBB	26	24	-1.94759	-0.907928	-2.98725	-1.61173	-0.864938	-2.35853	30.221	29.7339	30.7082	12	14
O75494	O75494	Serine/arginine-rich splicing factor 10	SRSF10	7	8	0.0264623	-0.0341307	0.0870554	-0.112902	-0.158607	-0.067198	29.0021	28.3681	29.6361	11	15
P17987	P17987	T-complex protein 1 subunit alpha	TCP1	9	11	0.203155	0.112233	0.294077	-0.0198901	-0.0547069	0.0149266	27.539	26.9352	28.1429	8	18
Q9H0D6	Q9H0D6	5'-3' exoribonuclease 2	XRN2	9	10	0.167271	0.27035	0.0641931	0.00463727	0.0880058	-0.0787313	27.2604	26.9855	27.5352	10	16
Q99832	Q99832	T-complex protein 1 subunit eta	CCT7	4	12	0.163201	0.211635	0.114767	-0.0601678	-0.0324182	-0.0879174	27.0912	26.0689	28.1134	7	19
Q5SY16	Q5SY16	Polynucleotide 5'-hydroxyl-kinase NOL9	NOL9	6	10	0.227353	0.285935	0.16877	0.0631318	0.193582	-0.0673189	27.0179	26.0053	28.0304	9	17
O43747	O43747	AP-1 complex subunit gamma-1	AP1G1	4	11	0.494775	0.589668	0.399882	0.233853	0.340733	0.126973	26.8848	25.5832	28.1864	5	21
Q9NVP1	Q9NVP1	ATP-dependent RNA helicase DDX18	DDX18	4	14	-0.227389	-0.348776	-0.106001	-0.371148	-0.593224	-0.149073	26.7971	24.991	28.6032	4	22
P33176	P33176	Kinesin-1 heavy chain	KIF5B	4	17	0.874147	1.40893	0.339365	0.617088	1.12208	0.1121	26.5636	25.7118	27.4154	5	21
Q96KR1	Q96KR1	Zinc finger RNA-binding protein	ZFR	4	15	0.0416249	-0.161637	0.244887	-0.126136	-0.135079	-0.117193	26.4896	25.22	27.7593	5	21
Q9BVJ6	Q9BVJ6	U3 small nucleolar RNA-associated protein 14 homolog A	UTP14A	2	15	0.359507	0.425996	0.293017	0.112284	0.209641	0.0149266	26.4113	24.761	28.0617	4	22
P35580	P35580	Myosin-10	MYH10	12	24	0.709591	0.714487	0.704695	0.379357	0.396159	0.362554	26.4053	25.2693	27.5413	7	19
Q13885	Q13885	Tubulin beta-2A chain	TUBB2A	23	25	-0.410917	-0.259616	-0.562218	-0.588956	-0.415134	-0.762779	29.8708	29.5892	30.1524	8	17
P62917	P62917	60S ribosomal protein L8	RPL8	7	6	0.666461	0.770449	0.562474	0.525013	0.671293	0.378734	29.8029	29.5997	30.0061	12	13
P62081	P62081	40S ribosomal protein S7	RPS7	6	10	-2.40819	-2.35506	-2.46132	-2.02594	-2.2306	-1.82128	29.1356	28.4029	29.8682	9	16
P62826	P62826	GTP-binding nuclear protein Ran	RAN	8	7	-2.92259	-2.70162	-3.14356	-2.43679	-2.50963	-2.36394	28.943	28.8325	29.0535	11	14
Q99848	Q99848	Probable rRNA-processing protein EBP2	EBNA1BP2	8	7	0.340217	0.362666	0.317767	0.147609	0.155749	0.139469	28.5358	28.2487	28.8228	12	13
Q9UQ80	Q9UQ80	Proliferation-associated protein 2G4	PA2G4	5	12	0.565141	0.578987	0.551295	0.459998	0.465609	0.454387	28.498	27.9245	29.0715	8	17
P05198	P05198	Eukaryotic translation initiation factor 2 subunit 1	EIF2S1	7	8	0.0158384	-0.108316	0.139993	-0.110754	-0.194245	-0.0272632	28.0401	27.6128	28.4673	12	13
Q9BVP2	Q9BVP2	Guanine nucleotide-binding protein-like 3	GNL3	6	10	0.209906	0.29231	0.127501	-0.00539431	0.137372	-0.148161	27.9073	27.9353	27.8792	10	15
P56182	P56182	Ribosomal RNA processing protein 1 homolog A	RRP1	5	16	0.390826	0.289953	0.491699	0.169006	0.059909	0.278104	27.6468	26.5253	28.7684	5	20
P62195	P62195	26S proteasome regulatory subunit 8	PSMC5	6	9	0.580031	0.49968	0.660381	0.377413	0.300651	0.454176	27.5785	26.8226	28.3344	10	15
P06576	P06576	ATP synthase subunit beta, mitochondrial	ATP5B	8	9	0.0654435	0.119821	0.0110662	-0.146045	-0.064314	-0.227776	27.5142	27.3745	27.6539	11	14
P61158	P61158	Actin-related protein 3	ACTR3	7	13	0.207821	0.193456	0.222186	0.0208997	0.0363276	0.0054719	27.4047	26.6531	28.1564	10	15
P08621	P08621	U1 small nuclear ribonucleoprotein 70 kDa	SNRNP70	4	13	0.0445183	-0.0837068	0.172743	-0.133948	-0.257442	-0.010454	27.3974	25.6626	29.1322	5	20
Q92841	Q92841	Probable ATP-dependent RNA helicase DDX17	DDX17	11	18	0.00346543	-0.00298949	0.00992034	-0.283553	-0.32413	-0.242977	27.3655	26.3266	28.4044	6	19
Q15269	Q15269	Periodic tryptophan protein 2 homolog	PWP2	5	15	0.280304	0.202888	0.357721	0.0969334	0.0939657	0.0999011	27.2928	26.433	28.1527	9	16
Q16658	Q16658	Fascin	FSCN1	5	11	-0.284706	-0.2316	-0.337813	-0.408348	-0.385545	-0.431151	27.264	26.761	27.7671	10	15
Q8NI36	Q8NI36	WD repeat-containing protein 36	WDR36	3	16	0.235154	0.16954	0.300768	-0.031685	-0.121063	0.0576928	27.2236	26.1287	28.3185	5	20
P31939	P31939	Bifunctional purine biosynthesis protein PURH	ATIC	7	8	0.641391	0.505078	0.777704	0.426973	0.340961	0.512985	27.1348	27.0666	27.203	13	12
Q9Y262	Q9Y262	Eukaryotic translation initiation factor 3 subunit L	EIF3L	5	11	0.753281	0.724825	0.781737	0.494344	0.486663	0.502025	27.0529	26.1177	27.9882	7	18
Q00341	Q00341	Vigilin	HDLBP	3	17	0.526663	0.628727	0.4246	0.26284	0.335255	0.190425	27.0124	26.319	27.7058	6	19
Q92900	Q92900	Regulator of nonsense transcripts 1	UPF1	6	16	0.0888148	0.0344974	0.143132	-0.126972	-0.265154	0.0112093	26.8026	25.7903	27.8149	6	19
Q14566	Q14566	DNA replication licensing factor MCM6	MCM6	5	15	0.369694	0.266277	0.473112	0.133906	0.0274371	0.240375	26.7839	25.8514	27.7163	8	17
Q9H6R4	Q9H6R4	Nucleolar protein 6	NOL6	5	12	0.603437	0.581978	0.624896	0.31698	0.286408	0.347552	26.6182	25.6994	27.5371	8	17
P49750	P49750	YLP motif-containing protein 1	YLPM1	3	18	-0.143583	-0.137965	-0.149201	-0.316836	-0.43047	-0.203203	26.0742	24.2825	27.8659	3	22
Q9NZM1	Q9NZM1	Myoferlin	MYOF	2	22	0.294218	0.443607	0.144829	-0.0415	0.13711	-0.22011	25.9779	24.1472	27.8086	2	23
P62249	P62249	40S ribosomal protein S16	RPS16	7	9	0.234414	0.170053	0.298776	-0.0129037	-0.0611496	0.0353423	29.7528	29.2641	30.2416	11	13
O00299	O00299	Chloride intracellular channel protein 1	CLIC1	8	8	0.565498	0.714048	0.416948	0.334022	0.517225	0.15082	29.5316	29.4147	29.6484	12	12
Q6DKI1	Q6DKI1	60S ribosomal protein L7-like 1	RPL7L1	6	8	0.291596	0.457542	0.125651	0.288824	0.32112	0.256528	28.9791	28.7394	29.2189	11	13
P40429	P40429	60S ribosomal protein L13a	RPL13A	7	7	0.411915	0.451435	0.372395	0.209545	0.393636	0.0254541	28.7017	28.7704	28.6329	11	13
P50990	P50990	T-complex protein 1 subunit theta	CCT8	8	10	0.273964	0.366252	0.181675	0.0253396	0.146916	-0.0962367	27.706	27.4245	27.9875	10	14
P54577	P54577	Tyrosine--tRNA ligase, cytoplasmic	YARS	8	15	-0.297476	-0.333243	-0.261708	-0.508342	-0.534433	-0.482251	27.6255	26.9268	28.3243	8	16
P11387	P11387	DNA topoisomerase 1	TOP1	5	13	0.265888	0.508733	0.0230425	-0.0201681	0.209641	-0.249977	27.5109	26.8488	28.1731	8	16
P51114	P51114	Fragile X mental retardation syndrome-related protein 1	FXR1	6	10	0.32213	0.409147	0.235114	0.107273	0.259664	-0.0451188	27.2674	26.5185	28.0163	8	16
Q9P2I0	Q9P2I0	Cleavage and polyadenylation specificity factor subunit 2	CPSF2	6	9	0.230645	0.256648	0.204642	-0.0268158	0.0460021	-0.0996336	27.1009	26.633	27.5689	9	15
Q99460	Q99460	26S proteasome non-ATPase regulatory subunit 1	PSMD1	5	10	0.650274	0.712992	0.587557	0.349044	0.427499	0.270589	27.0254	26.795	27.2558	9	15
Q9HAV4	Q9HAV4	Exportin-5	XPO5	3	9	0.879761	1.05589	0.703632	0.630567	0.816149	0.444985	26.8101	25.6449	27.9754	6	18
O15042	O15042	U2 snRNP-associated SURP motif-containing protein	U2SURP	7	15	0.110156	0.158466	0.0618453	-0.151762	-0.0362891	-0.267236	26.7732	25.6873	27.859	7	17
Q9Y2L1	Q9Y2L1	Exosome complex exonuclease RRP44	DIS3	3	17	0.536476	0.528071	0.544881	0.203391	0.230203	0.176578	26.4604	25.2598	27.6611	3	21
Q6P2E9	Q6P2E9	Enhancer of mRNA-decapping protein 4	EDC4	3	17	0.617371	0.644595	0.590147	0.363291	0.429214	0.297368	26.2778	24.8982	27.6574	4	20
O60287	O60287	Nucleolar pre-ribosomal-associated protein 1	URB1	6	17	0.306011	0.358396	0.253626	0.0392085	0.0396999	0.0387171	25.9485	24.5556	27.3413	6	18
Q09161	Q09161	Nuclear cap-binding protein subunit 1	NCBP1	1	13	0.428156	0.411752	0.444561	0.180828	0.173255	0.188401	25.7519	23.3441	28.1598	2	22
P61313	P61313	60S ribosomal protein L15	RPL15	7	7	0.51342	0.560813	0.466027	0.329306	0.378844	0.279768	29.2249	29.0053	29.4445	10	13
Q02543	Q02543	60S ribosomal protein L18a	RPL18A	6	6	0.389984	0.343806	0.436162	0.217167	0.219587	0.214747	29.171	29.0581	29.2838	13	10
P11586	P11586	C-1-tetrahydrofolate synthase, cytoplasmic	MTHFD1	7	9	0.478705	0.460795	0.496616	0.268192	0.303109	0.233275	28.8577	27.3803	30.3351	9	14
Q15102	Q15102	Platelet-activating factor acetylhydrolase IB subunit gamma	PAFAH1B3	6	10	-0.0592268	-0.162638	0.0441843	-0.249348	-0.331481	-0.167215	28.4424	27.9333	28.9516	8	15
P08758	P08758	Annexin A5	ANXA5	5	11	0.568777	0.612588	0.524966	0.352946	0.390558	0.315334	28.2249	27.6448	28.8049	9	14
Q99426	Q99426	Tubulin-folding cofactor B	TBCB	7	7	0.475499	0.476848	0.47415	0.262595	0.247563	0.277628	27.9609	28.6571	27.2646	14	9
P60228	P60228	Eukaryotic translation initiation factor 3 subunit E	EIF3E	7	11	0.621967	0.684101	0.559834	0.41644	0.495798	0.337083	27.8792	27.2435	28.5149	9	14
P12277	P12277	Creatine kinase B-type	CKB	6	11	0.0714046	-0.174263	0.317072	-0.100196	-0.290974	0.0905825	27.8269	27.371	28.2827	7	16
O60684	O60684	Importin subunit alpha-7	KPNA6	5	8	0.338388	0.333538	0.343237	0.113033	0.156914	0.0691523	27.4011	26.5945	28.2077	7	16
O00566	O00566	U3 small nucleolar ribonucleoprotein protein MPP10	MPHOSPH10	6	9	-0.990215	-2.08033	0.0999011	-0.98027	-2.00822	0.0476779	27.353	26.3893	28.3166	8	15
P27797	P27797	Calreticulin	CALR	3	10	-2.43039	-3.07814	-1.78265	-2.17217	-2.88289	-1.46144	27.1677	26.1172	28.2183	5	18
Q7L576	Q7L576	Cytoplasmic FMR1-interacting protein 1	CYFIP1	4	15	0.424151	0.546364	0.301939	0.15503	0.316146	-0.00608656	27.0612	26.1854	27.937	4	19
Q6ZN17	Q6ZN17	Protein lin-28 homolog B	LIN28B	4	7	0.200619	0.259544	0.141694	0.0202733	0.0775164	-0.0369699	26.8571	26.0815	27.6328	8	15
P49790	P49790	Nuclear pore complex protein Nup153	NUP153	6	17	0.113367	0.112633	0.1141	-0.223232	-0.18595	-0.260515	26.8199	25.9173	27.7225	5	18
Q92621	Q92621	Nuclear pore complex protein Nup205	NUP205	5	19	0.682136	0.706906	0.657366	0.363196	0.408277	0.318114	26.7319	25.7881	27.6757	5	18
P57740	P57740	Nuclear pore complex protein Nup107	NUP107	5	12	0.726656	0.725349	0.727964	0.517411	0.588037	0.446786	26.5514	26.1429	26.9599	8	15
Q10570	Q10570	Cleavage and polyadenylation specificity factor subunit 1	CPSF1	6	17	0.070678	0.101516	0.0398403	-0.234123	-0.19962	-0.268626	26.3529	25.3267	27.3792	6	17
Q29RF7	Q29RF7	Sister chromatid cohesion protein PDS5 homolog A	PDS5A	6	14	0.452641	0.521453	0.383829	0.183223	0.20063	0.165815	26.2796	25.0394	27.5197	5	18
O60306	O60306	Intron-binding protein aquarius	AQR	6	16	0.554663	0.638398	0.470927	0.283279	0.420294	0.146264	26.2785	25.4613	27.0957	6	17
P63241	P63241	Eukaryotic translation initiation factor 5A-1	EIF5A	5	7	0.304538	0.186627	0.422448	0.124291	0.0167816	0.231801	28.4289	27.0081	29.8497	7	15
P55209	P55209	Nucleosome assembly protein 1-like 1	NAP1L1	6	6	0.300131	0.443607	0.156655	0.138306	0.269991	0.00662125	28.3369	28.1108	28.563	10	12
P07737	P07737	Profilin-1	PFN1	7	6	0.900597	0.989066	0.812129	0.672791	0.829768	0.515813	28.0801	27.6446	28.5156	11	11
Q9BWF3	Q9BWF3	RNA-binding protein 4	RBM4	7	7	-0.208887	-0.319316	-0.0984592	-0.381921	-0.45255	-0.311291	27.6955	27.3223	28.0687	11	11
P53582	P53582	Methionine aminopeptidase 1	METAP1	5	12	0.0937945	0.0640551	0.123534	-0.0786522	-0.115754	-0.0415507	27.6107	26.9753	28.2462	8	14
Q2TAY7	Q2TAY7	WD40 repeat-containing protein SMU1	SMU1	6	9	0.128919	0.177727	0.0801119	-0.0898711	-0.00365461	-0.176088	27.5677	27.2989	27.8365	8	14
Q13509	Q13509	Tubulin beta-3 chain	TUBB3	19	22	-1.04173	-0.948002	-1.13546	-1.23668	-1.17952	-1.29385	27.4021	26.1436	28.6605	8	14
P29590	P29590	Protein PML	PML	5	10	0.0309184	0.188528	-0.126691	-0.183668	-0.0540927	-0.313244	27.3469	26.4936	28.2001	7	15
O15213	O15213	WD repeat-containing protein 46	WDR46	6	11	-0.0742405	-0.050099	-0.098382	-0.3073	-0.288717	-0.325883	27.3171	26.072	28.5622	5	17
Q96DI7	Q96DI7	U5 small nuclear ribonucleoprotein 40 kDa protein	SNRNP40	3	12	0.125598	0.259182	-0.00798572	-0.0566632	0.0786098	-0.191936	27.3046	26.0313	28.5778	4	18
Q9NYH9	Q9NYH9	U3 small nucleolar RNA-associated protein 6 homolog	UTP6	6	8	-0.00518465	-0.0148348	0.00446549	-0.0898742	-0.0887303	-0.0910181	27.1417	26.2009	28.0824	6	16
P38606	P38606	V-type proton ATPase catalytic subunit A	ATP6V1A	4	9	-0.595672	-0.927716	-0.263629	-0.665413	-0.779051	-0.551776	26.8231	26.1838	27.4624	5	17
P40939	P40939	Trifunctional enzyme subunit alpha, mitochondrial	HADHA	5	11	0.222745	0.0186342	0.426855	-0.0144227	-0.195946	0.167101	26.8092	25.9668	27.6515	7	15
Q08J23	Q08J23	tRNA (cytosine(34)-C(5))-methyltransferase	NSUN2	3	12	0.702022	0.684729	0.719315	0.400894	0.371503	0.430285	26.3862	25.1424	27.63	4	18
P30876	P30876	DNA-directed RNA polymerase II subunit RPB2	POLR2B	4	14	-0.320657	-1.06064	0.419323	-0.645186	-1.3758	0.0854246	26.1024	24.9196	27.2852	5	17
Q9BXP5	Q9BXP5	Serrate RNA effector molecule homolog	SRRT	2	13	0.331853	0.259785	0.403922	0.00912995	-0.0405414	0.0588013	26.0213	24.2952	27.7475	2	20
P0C0S5	Q71UI9;P0C0S5	Histone H2A.Z	H2AFZ	5	5	-3.15562	-2.95221	-3.35903	-2.62596	-2.70661	-2.54532	29.7361	29.3952	30.077	11	10
Q99729	Q99729	Heterogeneous nuclear ribonucleoprotein A/B	HNRNPAB	4	9	-3.25689	-2.56354	-3.95025	-3.22246	-2.59763	-3.8473	28.7116	27.683	29.7403	5	16
O95433	O95433	Activator of 90 kDa heat shock protein ATPase homolog 1	AHSA1	5	5	0.14711	0.0382958	0.255924	-0.0237288	-0.107228	0.0597706	28.5005	27.976	29.0251	11	10
P62191	P62191	26S proteasome regulatory subunit 4	PSMC1	6	7	0.692203	0.532167	0.852239	0.542335	0.628074	0.456596	28.0767	27.5948	28.5587	9	12
P00558	P00558	Phosphoglycerate kinase 1	PGK1	8	9	-0.921729	-2.22075	0.37729	-0.955175	-2.05583	0.145482	28.0588	28.0121	28.1056	9	12
Q9UNM6	Q9UNM6	26S proteasome non-ATPase regulatory subunit 13	PSMD13	6	10	0.392416	0.432639	0.352193	0.207443	0.264717	0.15017	27.4955	26.843	28.1479	9	12
P23381	P23381	Tryptophan--tRNA ligase, cytoplasmic	WARS	6	7	0.189682	0.246591	0.132774	-0.0112228	0.0839282	-0.106374	27.2796	26.8813	27.6778	10	11
O00425	O00425	Insulin-like growth factor 2 mRNA-binding protein 3	IGF2BP3	7	11	-0.176349	-0.45502	0.102322	-0.423448	-0.70416	-0.142736	27.1917	26.6182	27.7651	9	12
Q9H6W3	Q9H6W3	Ribosomal oxygenase 1	RIOX1	3	11	0.168053	0.13711	0.198997	-0.0790574	-0.0964835	-0.0616314	27.1183	26.4315	27.8051	6	15
P41250	P41250	Glycine--tRNA ligase	GARS	5	10	0.368828	0.644502	0.0931545	0.214892	0.420294	0.00949053	27.0587	25.47	28.6475	7	14
Q9NW13	Q9NW13	RNA-binding protein 28	RBM28	7	11	0.247956	-0.0732871	0.569199	0.184326	0.0190613	0.349592	26.6977	25.8418	27.5537	7	14
Q96P11	Q96P11	Probable 28S rRNA (cytosine-C(5))-methyltransferase	NSUN5	7	12	0.450229	0.433387	0.467071	0.26104	0.246834	0.275245	26.6581	25.8519	27.4644	8	13
Q14764	Q14764	Major vault protein	MVP	5	12	0.549918	0.361544	0.738292	0.246252	0.0405417	0.451963	26.5726	25.454	27.6911	5	16
Q99459	Q99459	Cell division cycle 5-like protein	CDC5L	2	12	-0.476686	-1.25309	0.299714	-0.591209	-1.15203	-0.0303835	25.87	23.953	27.787	2	19
P61254	P61254	60S ribosomal protein L26	RPL26	8	5	0.34694	0.364124	0.329755	0.145602	0.140124	0.151079	29.2104	29.1212	29.2997	12	8
P68363	P68363	Tubulin alpha-1B chain	TUBA1B	19	25	-0.689348	-0.75285	-0.625845	-1.03216	-1.04973	-1.01459	29.1241	28.7918	29.4563	7	13
Q06830	Q06830	Peroxiredoxin-1	PRDX1	6	8	-1.92033	-1.52471	-2.31595	-1.66592	-1.40427	-1.92758	28.9831	28.4244	29.5418	8	12
P35659	P35659	Protein DEK	DEK	6	5	-0.531048	-1.50803	0.445939	-0.802251	-1.71246	0.107956	28.8816	28.3995	29.3636	9	11
P30050	P30050	60S ribosomal protein L12	RPL12	4	5	0.398186	0.288654	0.507719	0.231567	0.121148	0.341986	28.6838	28.193	29.1745	9	11
P62266	P62266	40S ribosomal protein S23	RPS23	4	4	-1.24498	-0.00653576	-2.48342	-1.10158	-0.314876	-1.88827	28.5341	28.6563	28.4119	11	9
Q13838	Q13838	Spliceosome RNA helicase DDX39B	DDX39B	13	16	-0.0319924	-0.0547219	-0.00926291	-0.270124	-0.267305	-0.272942	28.4197	27.8016	29.0379	9	11
P18621	A0A0A6YYL6;P18621	60S ribosomal protein L17	RPL17	5	8	-4.08423	-4.88875	-3.2797	-3.87456	-4.7921	-2.95702	28.3278	27.5604	29.0953	6	14
Q01130	Q01130	Serine/arginine-rich splicing factor 2	SRSF2	5	5	-0.148884	-0.151859	-0.145908	-0.31907	-0.34108	-0.297059	28.1693	27.8724	28.4662	9	11
P30043	P30043	Flavin reductase (NADPH)	BLVRB	5	9	0.115425	0.1595	0.0713507	-0.116967	-0.0741525	-0.159782	27.9429	27.4816	28.4042	6	14
Q96HS1	Q96HS1	Serine/threonine-protein phosphatase PGAM5, mitochondrial	PGAM5	4	12	-0.104107	0.117163	-0.325377	-0.154687	-0.0484271	-0.260947	27.9378	27.259	28.6167	6	14
P56537	P56537	Eukaryotic translation initiation factor 6	EIF6	3	6	-0.133189	-0.102512	-0.163866	-0.408443	-0.36238	-0.454506	27.9247	27.629	28.2204	7	13
Q9BV38	Q9BV38	WD repeat-containing protein 18	WDR18	7	7	0.391926	0.314174	0.469678	0.0912739	0.118493	0.0640551	27.8028	27.7251	27.8804	9	11
P62333	P62333	26S proteasome regulatory subunit 10B	PSMC6	7	11	0.280054	0.242572	0.317536	0.150293	0.154842	0.145743	27.4053	26.5621	28.2484	6	14
P09874	P09874	Poly [ADP-ribose] polymerase 1	PARP1	4	9	-0.393574	-1.12309	0.33594	-0.575976	-1.16702	0.0150693	27.2984	26.5761	28.0206	6	14
Q9NY93	Q9NY93	Probable ATP-dependent RNA helicase DDX56	DDX56	5	10	0.125783	0.208642	0.0429245	-0.0955679	0.0306892	-0.221825	27.2731	26.485	28.0613	6	14
Q13428	Q13428	Treacle protein	TCOF1	3	10	0.563227	0.482229	0.644225	0.306913	0.227125	0.386701	26.9051	26.257	27.5532	4	16
Q9H0W8	Q9H0W8	Protein SMG9	SMG9	4	8	-0.0894911	-0.0694367	-0.109546	-0.256455	-0.197567	-0.315343	26.7249	26.3004	27.1494	8	12
Q9Y383	Q9Y383	Putative RNA-binding protein Luc7-like 2	LUC7L2	6	5	-0.0930016	-0.0252211	-0.160782	-0.310181	-0.25596	-0.364403	26.7144	26.4846	26.9443	10	10
Q92974	Q92974	Rho guanine nucleotide exchange factor 2	ARHGEF2	3	14	0.404975	0.364012	0.445939	0.0910619	0.0517201	0.130404	26.4276	25.5493	27.3058	5	15
O43290	O43290	U4/U6.U5 tri-snRNP-associated protein 1	SART1	3	12	0.155931	0.0553346	0.256528	-0.130832	-0.204632	-0.0570314	26.3262	24.7471	27.9053	4	16
Q9GZR7	Q9GZR7	ATP-dependent RNA helicase DDX24	DDX24	5	14	-0.687746	-0.586254	-0.789237	-0.836123	-0.775293	-0.896952	26.1106	25.2466	26.9745	7	13
Q15397	Q15397	Pumilio homolog 3	PUM3	2	12	0.398913	0.325962	0.471864	0.230962	0.183582	0.278342	26.0304	24.2273	27.8335	3	17
Q9Y678	Q9Y678	Coatomer subunit gamma-1	COPG1	2	13	0.225468	0.114767	0.336169	-0.0156878	-0.0765389	0.0451634	26.0011	24.329	27.6733	3	17
Q92499	Q92499	ATP-dependent RNA helicase DDX1	DDX1	2	10	0.631346	0.538041	0.72465	0.370794	0.299362	0.442227	25.9936	24.3341	27.6531	4	16
O94901	O94901	SUN domain-containing protein 1	SUN1	3	14	0.155395	0.262553	0.0482362	-0.111956	-0.034116	-0.189795	25.8034	24.3617	27.2451	3	17
Q03701	Q03701	CCAAT/enhancer-binding protein zeta	CEBPZ	2	15	-1.16757	-2.81614	0.480989	-1.28219	-2.70595	0.141564	25.4486	23.4542	27.4429	2	18
Q7L014	Q7L014	Probable ATP-dependent RNA helicase DDX46	DDX46	2	12	0.278709	0.325617	0.231801	-0.0161523	0.0316775	-0.0639822	24.9202	22.7047	27.1358	2	18
P50914	P50914	60S ribosomal protein L14	RPL14	4	4	0.488397	0.329526	0.647269	0.313469	0.159242	0.467697	29.7857	29.3428	30.2287	9	10
P46779	P46779	60S ribosomal protein L28	RPL28	7	5	0.600935	0.66512	0.536749	0.39449	0.468323	0.320658	29.1791	28.9296	29.4286	11	8
P32969	P32969	60S ribosomal protein L9	RPL9	6	7	-1.10937	0.180912	-2.39965	-0.858033	-0.0507714	-1.66529	28.565	27.9155	29.2145	8	11
O60493	O60493	Sorting nexin-3	SNX3	5	7	0.566131	0.612116	0.520146	0.392349	0.447844	0.336855	27.9738	27.3877	28.5598	10	9
P26639	P26639	Threonine--tRNA ligase, cytoplasmic	TARS	3	11	-0.050505	0.0142124	-0.115222	-0.258282	-0.119667	-0.396897	27.8149	27.2491	28.3808	5	14
Q13283	Q13283	Ras GTPase-activating protein-binding protein 1	G3BP1	5	7	0.378942	0.419431	0.338453	0.167293	0.186627	0.147958	27.7625	26.7646	28.7605	8	11
Q9UKD2	Q9UKD2	mRNA turnover protein 4 homolog	MRTO4	5	9	-0.175363	-0.62251	0.271784	-0.28233	-0.716908	0.152248	27.4112	26.4629	28.3595	6	13
P41091	P41091	Eukaryotic translation initiation factor 2 subunit 3	EIF2S3	2	9	0.516006	0.701682	0.330329	0.232727	0.399882	0.0655723	27.3186	26.7494	27.8877	5	14
Q16576	Q16576	Histone-binding protein RBBP7	RBBP7	7	8	0.258759	0.199751	0.317767	0.0732211	0.0250288	0.121413	27.2431	26.6007	27.8855	7	12
P48643	P48643	T-complex protein 1 subunit epsilon	CCT5	5	7	0.166328	0.180148	0.152508	-0.0245097	-0.0197406	-0.0292788	27.2288	26.6984	27.7592	7	12
Q8IXT5	Q8IXT5	RNA-binding protein 12B	RBM12B	5	8	-0.0459337	0.132248	-0.224115	-0.274714	-0.0696335	-0.479794	27.0726	26.2538	27.8913	8	11
O95573	O95573	Long-chain-fatty-acid--CoA ligase 3	ACSL3	5	9	0.243758	-0.281071	0.768587	0.0800398	-0.331209	0.491289	26.9859	26.426	27.5458	8	11
Q92922	Q92922	SWI/SNF complex subunit SMARCC1	SMARCC1	6	9	0.575889	0.735695	0.416083	0.29097	0.519542	0.062398	26.9526	26.6756	27.2297	9	10
P33992	P33992	DNA replication licensing factor MCM5	MCM5	5	9	0.741267	0.794936	0.687598	0.502451	0.551885	0.453017	26.9269	26.4564	27.3973	8	11
Q9UHB6	Q9UHB6	LIM domain and actin-binding protein 1	LIMA1	5	7	0.902929	1.02311	0.782744	0.669821	0.759497	0.580145	26.9222	25.6001	28.2444	6	13
Q13573	Q13573	SNW domain-containing protein 1	SNW1	5	8	-0.213966	-0.725065	0.297133	-0.358348	-0.727618	0.010923	26.8438	25.1764	28.5111	4	15
Q8N9T8	Q8N9T8	Protein KRI1 homolog	KRI1	2	11	0.318273	0.407081	0.229465	0.0109987	0.101247	-0.0792494	26.7238	25.4474	28.0003	3	16
Q99575	Q99575	Ribonucleases P/MRP protein subunit POP1	POP1	4	9	0.705117	0.635058	0.775177	0.391811	0.324926	0.458697	26.4644	25.9808	26.948	5	14
P49736	P49736	DNA replication licensing factor MCM2	MCM2	5	14	0.310545	0.100843	0.520246	0.0350671	-0.192299	0.262433	26.286	25.4263	27.1457	6	13
P33991	P33991	DNA replication licensing factor MCM4	MCM4	5	11	0.49435	0.365021	0.62368	0.282086	0.198368	0.365804	25.9647	24.6212	27.3082	5	14
Q15020	Q15020	Squamous cell carcinoma antigen recognized by T-cells 3	SART3	3	13	0.503682	0.558464	0.448901	0.343969	0.424062	0.263876	25.8611	24.2688	27.4535	3	16
Q13523	Q13523	Serine/threonine-protein kinase PRP4 homolog	PRPF4B	2	13	-0.768602	-1.35779	-0.179417	-0.921357	-1.40587	-0.436842	25.453	23.2968	27.6091	2	17
P62318	P62318	Small nuclear ribonucleoprotein Sm D3	SNRPD3	3	4	0.312826	0.293488	0.332164	0.0696762	0.0610158	0.0783365	28.6912	28.0131	29.3693	7	11
P42677	P42677	40S ribosomal protein S27	RPS27	4	4	-0.724876	0.19862	-1.64837	-0.462925	0.0681893	-0.994039	28.518	28.2387	28.7972	8	10
Q9HB07	Q9HB07	UPF0160 protein MYG1, mitochondrial	C12orf10	4	10	0.21382	0.124063	0.303576	0.00315773	-0.0599461	0.0662615	28.0722	27.0507	29.0937	7	11
P68400	P68400	Casein kinase II subunit alpha	CSNK2A1	5	9	0.432437	0.534659	0.330214	0.231265	0.307428	0.155102	27.394	26.7794	28.0085	8	10
P50402	P50402	Emerin	EMD	6	7	0.015949	-0.051758	0.0836559	-0.193446	-0.232498	-0.154394	27.3909	27.4685	27.3133	9	9
P17480	P17480	Nucleolar transcription factor 1	UBTF	5	9	-0.283764	-0.464923	-0.102605	-0.354925	-0.552918	-0.156933	27.0422	26.291	27.7934	5	13
Q15008	Q15008	26S proteasome non-ATPase regulatory subunit 6	PSMD6	4	8	0.740032	0.675184	0.80488	0.652251	0.686075	0.618427	26.9395	26.0122	27.8668	7	11
P42224	P42224	Signal transducer and activator of transcription 1-alpha/beta	STAT1	4	9	0.461355	0.332851	0.589859	0.208812	0.101247	0.316377	26.7549	25.7256	27.7841	5	13
Q6PJT7	Q6PJT7	Zinc finger CCCH domain-containing protein 14	ZC3H14	5	10	-0.244037	-0.419334	-0.0687406	-0.539825	-0.722896	-0.356753	26.0052	25.4382	26.5723	7	11
Q9HCS7	Q9HCS7	Pre-mRNA-splicing factor SYF1	XAB2	5	8	0.270509	0.212756	0.328262	0.0636986	0.0694272	0.0579701	25.891	25.3283	26.4537	7	11
O43795	O43795	Unconventional myosin-Ib	MYO1B	4	11	0.556615	0.402176	0.711054	0.286781	0.163112	0.41045	25.7902	24.9995	26.5807	6	12
Q8WUM0	Q8WUM0	Nuclear pore complex protein Nup133	NUP133	3	12	-0.471217	-1.41097	0.468531	-0.735034	-1.58923	0.119157	25.7182	25.0818	26.3546	5	13
Q12888	Q12888	TP53-binding protein 1	TP53BP1	3	13	0.570764	0.357946	0.783582	0.259217	0.0596321	0.458802	25.5838	24.0538	27.1139	3	15
Q68E01	Q68E01	Integrator complex subunit 3	INTS3	4	9	0.472238	0.651224	0.293253	0.232378	0.414569	0.0501883	25.5651	24.0703	27.0599	3	15
Q7KZ85	Q7KZ85	Transcription elongation factor SPT6	SUPT6H	2	18	0.386021	0.58111	0.190931	0.165364	0.45586	-0.125132	25.348	23.7967	26.8993	2	16
Q92620	Q92620	Pre-mRNA-splicing factor ATP-dependent RNA helicase PRP16	DHX38	2	14	0.233204	0.277628	0.188781	-0.0645622	-0.03261	-0.0965144	25.2712	23.3292	27.2131	2	16
Q8WYP5	Q8WYP5	Protein ELYS	AHCTF1	2	18	0.10842	0.165815	0.051024	-0.215746	-0.149633	-0.28186	25.1408	23.6151	26.6664	2	16
P35268	P35268	60S ribosomal protein L22	RPL22	4	3	0.297753	0.454597	0.140909	0.138036	0.286526	-0.010454	29.4631	28.8029	30.1232	8	9
P62888	P62888	60S ribosomal protein L30	RPL30	4	6	0.141062	0.0601858	0.221939	-0.0878657	-0.132546	-0.043185	28.309	27.6396	28.9783	6	11
P61160	P61160	Actin-related protein 2	ACTR2	3	8	0.0723666	0.117296	0.0274371	-0.136025	-0.117302	-0.154747	27.9417	27.3866	28.4968	7	10
Q86V81	Q86V81	THO complex subunit 4	ALYREF	6	5	-0.313453	-0.208344	-0.418562	-0.488786	-0.440714	-0.536859	27.6516	27.1384	28.1649	9	8
O15160	O15160	DNA-directed RNA polymerases I and III subunit RPAC1	POLR1C	5	6	0.73057	0.674461	0.78668	0.537261	0.476537	0.597984	27.4678	27.2931	27.6425	10	7
O75821	O75821	Eukaryotic translation initiation factor 3 subunit G	EIF3G	5	7	0.529977	0.398022	0.661932	0.475301	0.578987	0.371615	27.3568	26.6224	28.0912	7	10
P46063	P46063	ATP-dependent DNA helicase Q1	RECQL	4	8	0.764826	0.692516	0.837136	0.474932	0.398569	0.551295	27.3388	27.3279	27.3496	5	12
Q9Y2P8	Q9Y2P8	RNA 3'-terminal phosphate cyclase-like protein	RCL1	4	8	0.557241	0.497842	0.61664	0.427467	0.447526	0.407407	27.3263	27.3672	27.2854	8	9
P38432	P38432	Coilin	COIL	5	6	-0.902155	-1.41058	-0.393728	-1.01048	-1.32858	-0.692385	27.1863	26.4365	27.936	7	10
Q16401	Q16401	26S proteasome non-ATPase regulatory subunit 5	PSMD5	3	9	0.100035	0.101381	0.098689	-0.135964	-0.0896818	-0.182246	27.1268	25.8459	28.4078	4	13
Q13347	Q13347	Eukaryotic translation initiation factor 3 subunit I	EIF3I	4	7	0.46906	0.582652	0.355467	0.224881	0.263515	0.186247	27.0859	26.3304	27.8415	5	12
Q969X6	Q969X6	U3 small nucleolar RNA-associated protein 4 homolog	UTP4	4	7	-0.00898197	-0.464644	0.44668	-0.200748	-0.549324	0.147828	26.6855	26.196	27.175	6	11
O94776	O94776	Metastasis-associated protein MTA2	MTA2	5	7	0.284337	0.154972	0.413702	0.134859	-0.0289403	0.298658	26.5705	25.9219	27.219	6	11
P22102	P22102	Trifunctional purine biosynthetic protein adenosine-3	GART	5	8	-0.157133	-0.214926	-0.0993399	-0.385391	-0.464743	-0.306038	26.5215	25.9183	27.1247	6	11
O00767	O00767	Acyl-CoA desaturase	SCD	3	6	-0.405268	-0.384395	-0.426141	-0.596594	-0.539289	-0.6539	26.4621	26.0391	26.8851	8	9
Q8TED0	Q8TED0	U3 small nucleolar RNA-associated protein 15 homolog	UTP15	3	8	0.486543	0.517225	0.45586	0.230234	0.290542	0.169925	26.453	25.2433	27.6626	4	13
Q9UBT2	Q9UBT2	SUMO-activating enzyme subunit 2	UBA2	2	8	0.75969	0.752063	0.767316	0.522895	0.516318	0.529471	26.4437	25.6702	27.2172	4	13
Q14966	Q14966	Zinc finger protein 638	ZNF638	6	12	-1.2375	-2.28434	-0.190668	-1.38369	-2.22513	-0.542248	26.0654	24.9995	27.1313	5	12
Q7L2H7	Q7L2H7	Eukaryotic translation initiation factor 3 subunit M	EIF3M	4	10	-0.746762	-2.14631	0.652785	-0.966725	-2.33584	0.402395	26.0499	24.7271	27.3728	4	13
Q9P275	Q9P275	Ubiquitin carboxyl-terminal hydrolase 36	USP36	3	12	0.561964	0.875151	0.248778	0.264507	0.554147	-0.025133	25.8683	24.9445	26.7922	5	12
Q7Z2W4	Q7Z2W4	Zinc finger CCCH-type antiviral protein 1	ZC3HAV1	7	6	0.500409	0.565402	0.435415	0.191813	0.245861	0.137766	25.6848	25.376	25.9937	7	10
Q9BQ52	Q9BQ52	Zinc phosphodiesterase ELAC protein 2	ELAC2	2	9	0.0745154	0.337083	-0.188052	-0.185783	0.0364681	-0.408033	25.2575	23.0087	27.5064	2	15
Q27J81	Q27J81	Inverted formin-2	INF2	2	14	0.242117	-0.158607	0.64284	0.0128862	-0.284335	0.310107	25.0064	23.4475	26.5654	2	15
Q14203	Q14203	Dynactin subunit 1	DCTN1	1	13	0.636851	0.43189	0.841812	0.306683	0.112767	0.500598	24.8667	22.6032	27.1302	1	16
P63010	P63010	AP-2 complex subunit beta	AP2B1	1	13	0.02344	0.0742315	-0.0273514	-0.257674	-0.224233	-0.291115	24.7989	22.1595	27.4384	1	16
Q14008	Q14008	Cytoskeleton-associated protein 5	CKAP5	1	15	0.00530528	-0.39462	0.40523	-0.275907	-0.623576	0.0717627	24.0255	20.8052	27.2458	1	16
P11388	P11388	DNA topoisomerase 2-alpha	TOP2A	1	16	-0.171404	-0.0216725	-0.321135	-0.474779	-0.288012	-0.661547	24.0039	21.2957	26.7121	1	16
Q15366	Q15366	Poly(rC)-binding protein 2	PCBP2	5	10	-0.172131	0.306962	-0.651224	-0.127511	0.174534	-0.429557	28.7779	28.1785	29.3773	6	10
Q01081	P0DN76;Q01081	Splicing factor U2AF 35 kDa subunit	U2AF1	5	7	-0.356158	-0.688357	-0.0239591	-0.446758	-0.590615	-0.302902	28.4036	27.7159	29.0914	8	8
P49585	P49585	Choline-phosphate cytidylyltransferase A	PCYT1A	4	7	0.638641	0.648741	0.62854	0.460567	0.496104	0.42503	27.5472	26.8375	28.2569	5	11
P46783	P46783	40S ribosomal protein S10	RPS10	5	6	-0.104661	-0.405299	0.195977	-0.220682	-0.50666	0.0652966	27.4418	26.8553	28.0282	6	10
P43686	P43686	26S proteasome regulatory subunit 6B	PSMC4	4	5	-0.0187753	0.548141	-0.585691	0.0365315	0.575119	-0.502056	27.2547	27.1207	27.3888	8	8
Q14166	Q14166	Tubulin--tyrosine ligase-like protein 12	TTLL12	4	7	0.440534	0.416191	0.464877	0.210956	0.253142	0.16877	26.6368	26.2052	27.0685	5	11
O00622	O00622	Protein CYR61	CYR61	5	8	-1.09353	-1.32445	-0.862601	-1.23959	-1.38768	-1.09151	26.6069	26.2163	26.9974	6	10
Q8N1G4	Q8N1G4	Leucine-rich repeat-containing protein 47	LRRC47	5	6	0.232719	0.496513	-0.0310761	0.124184	0.27965	-0.0312825	26.4978	26.0467	26.9489	7	9
P04075	P04075	Fructose-bisphosphate aldolase A	ALDOA	6	8	-1.53237	-2.58831	-0.476418	-1.61783	-2.55733	-0.678326	26.4713	25.8269	27.1157	6	10
Q07666	Q07666	KH domain-containing, RNA-binding, signal transduction-associated protein 1	KHDRBS1	3	4	-1.14491	-2.37782	0.0880058	-1.22241	-2.27984	-0.164981	26.4564	25.8663	27.0466	5	11
O43592	O43592	Exportin-T	XPOT	3	9	0.422428	0.399554	0.445303	0.23011	0.255078	0.205142	26.2509	25.1353	27.3665	3	13
P30530	P30530	Tyrosine-protein kinase receptor UFO	AXL	5	7	0.461585	0.485942	0.437228	0.18668	0.192194	0.181166	26.2358	25.6882	26.7834	6	10
O75400	O75400	Pre-mRNA-processing factor 40 homolog A	PRPF40A	5	7	-1.23332	-2.23074	-0.235909	-1.42884	-2.21391	-0.643766	26.2108	26.0597	26.3619	7	9
Q9BW27	Q9BW27	Nuclear pore complex protein Nup85	NUP85	4	7	0.616816	0.577731	0.655901	0.410143	0.399991	0.420294	26.1476	25.2403	27.055	6	10
P49915	P49915	GMP synthase [glutamine-hydrolyzing]	GMPS	2	10	-1.19264	-2.31682	-0.0684682	-1.18377	-2.11622	-0.251316	26.1211	25.2477	26.9945	3	13
O95232	O95232	Luc7-like protein 3	LUC7L3	4	5	-0.408624	-0.34672	-0.470529	-0.540443	-0.453972	-0.626914	26.0994	25.2968	26.9021	6	10
O95793	O95793	Double-stranded RNA-binding protein Staufen homolog 1	STAU1	2	11	-0.34326	-0.365258	-0.321261	-0.543597	-0.549958	-0.537236	26.0755	24.9948	27.1562	3	13
Q14683	Q14683	Structural maintenance of chromosomes protein 1A	SMC1A	3	13	0.730428	0.9387	0.522156	0.476277	0.624522	0.328032	25.7977	24.4874	27.1081	3	13
O60271	O60271	C-Jun-amino-terminal kinase-interacting protein 4	SPAG9	3	12	0.356575	0.223299	0.489851	0.130873	0.10044	0.161307	25.737	24.0409	27.4332	2	14
Q93008	Q93008	Probable ubiquitin carboxyl-terminal hydrolase FAF-X	USP9X	3	13	0.202802	-0.33528	0.740884	-0.0831692	-0.608034	0.441696	25.6959	24.743	26.6488	2	14
O75694	O75694	Nuclear pore complex protein Nup155	NUP155	4	10	0.482943	0.477884	0.488001	0.159823	0.158854	0.160791	25.5764	24.7632	26.3896	5	11
Q5VYK3	Q5VYK3	Proteasome-associated protein ECM29 homolog	ECM29	5	12	0.500592	0.367706	0.633478	0.172976	0.0550568	0.290896	25.5715	24.6477	26.4953	5	11
Q8WWQ0	Q8WWQ0	PH-interacting protein	PHIP	3	13	0.360776	0.479955	0.241596	0.0814227	0.211884	-0.049039	25.5418	23.9717	27.112	3	13
P51610	P51610	Host cell factor 1	HCFC1	2	12	0.58833	0.996895	0.179766	0.28016	0.686254	-0.125935	25.3416	23.2045	27.4786	2	14
P52701	P52701	DNA mismatch repair protein Msh6	MSH6	2	14	-0.10756	-0.353672	0.138552	-0.394187	-0.592245	-0.196128	25.0859	23.6273	26.5444	2	14
Q587J7	Q587J7	Putative ATP-dependent RNA helicase TDRD12	TDRD12	3	10	0.247787	0.415326	0.0802483	-0.0302757	0.133958	-0.194509	24.7181	22.6734	26.7628	2	14
O60610	O60610	Protein diaphanous homolog 1	DIAPH1	1	11	0.474833	0.140909	0.808756	0.170443	-0.112132	0.453017	23.734	20.5255	26.9425	1	15
Q6PKG0	Q6PKG0	La-related protein 1	LARP1	0	10	NaN	NaN	0.310805	NaN	NaN	0.0332292	NaN	NaN	26.697	0	15
Q9NU22	Q9NU22	Midasin	MDN1	0	16	NaN	NaN	1.1129	NaN	NaN	0.783415	NaN	NaN	26.8201	0	15
P62244	P62244	40S ribosomal protein S15a	RPS15A	6	6	-0.529075	-0.881215	-0.176935	-0.677975	-0.99381	-0.362139	29.1583	28.8387	29.4779	6	9
P84098	P84098	60S ribosomal protein L19	RPL19	4	5	0.636402	0.671203	0.601602	0.498388	0.583615	0.413161	28.2824	27.608	28.9569	7	8
O00303	O00303	Eukaryotic translation initiation factor 3 subunit F	EIF3F	3	7	0.649637	0.558562	0.740712	0.392962	0.327228	0.458697	28.0544	27.6257	28.4832	4	11
P46778	P46778	60S ribosomal protein L21	RPL21	4	5	-0.431982	0.624709	-1.48867	-0.15413	0.498864	-0.807124	28.0303	28.2545	27.8061	8	7
P55769	P55769	NHP2-like protein 1	SNU13	4	7	-0.637471	-1.2397	-0.0352391	-0.739693	-1.19565	-0.283738	27.9143	26.5643	29.2643	4	11
P09661	P09661	U2 small nuclear ribonucleoprotein A'	SNRPA1	3	7	-0.109021	-0.353708	0.135666	-0.316398	-0.537885	-0.094911	27.8616	27.0782	28.6451	4	11
Q13547	Q13547	Histone deacetylase 1	HDAC1	4	6	0.243854	0.285698	0.20201	-0.0207828	0.054779	-0.0963447	27.7517	27.3129	28.1905	7	8
P18077	P18077	60S ribosomal protein L35a	RPL35A	3	5	-0.580539	-1.66219	0.501108	-0.602379	-1.53049	0.325732	27.7453	26.536	28.9547	5	10
Q13907	Q13907	Isopentenyl-diphosphate Delta-isomerase 1	IDI1	5	6	-0.105398	-0.149344	-0.0614507	-0.216211	-0.322145	-0.110277	27.5327	26.6956	28.3697	8	7
Q9BR76	Q9BR76	Coronin-1B	CORO1B	4	6	0.182509	0.284633	0.0803848	-0.0795002	0.0395595	-0.19856	27.4759	26.2819	28.6699	6	9
P55735	P55735	Protein SEC13 homolog	SEC13	3	6	0.662522	0.660107	0.664938	0.469318	0.493545	0.445091	27.4549	26.6425	28.2674	4	11
Q12904	Q12904	Aminoacyl tRNA synthase complex-interacting multifunctional protein 1	AIMP1	3	6	0.523952	0.418244	0.62966	0.272996	0.17594	0.370053	27.4213	26.8681	27.9745	6	9
Q15056	Q15056	Eukaryotic translation initiation factor 4H	EIF4H	3	5	0.31388	0.397803	0.229957	0.227026	0.411969	0.042084	27.2184	26.9947	27.4421	6	9
Q9BXS5	Q9BXS5	AP-1 complex subunit mu-1	AP1M1	5	9	0.278197	0.105276	0.451119	0.170685	0.105276	0.236095	27.1313	26.6413	27.6214	5	10
Q9Y265	Q9Y265	RuvB-like 1	RUVBL1	4	9	-0.197161	-0.31757	-0.0767519	-0.397158	-0.476278	-0.318038	27.0055	26.2057	27.8053	5	10
O43172	O43172	U4/U6 small nuclear ribonucleoprotein Prp4	PRPF4	6	4	0.172456	0.201258	0.143655	-0.0829636	-0.0454761	-0.120451	26.898	27.1397	26.6562	9	6
P27816	P27816	Microtubule-associated protein 4	MAP4	3	9	0.582321	0.72369	0.440952	0.36134	0.446362	0.276318	26.7981	26.0958	27.5004	4	11
P30041	P30041	Peroxiredoxin-6	PRDX6	2	11	-0.541112	-0.387902	-0.694321	-0.683858	-0.567041	-0.800676	26.7798	25.3592	28.2003	3	12
P16070	P16070	CD44 antigen	CD44	3	4	-0.261844	-0.390604	-0.133084	-0.565331	-0.706206	-0.424455	26.697	26.0877	27.3063	6	9
Q14151	Q14151	Scaffold attachment factor B2	SAFB2	11	19	0.0294396	-0.140746	0.199625	-0.242409	-0.355904	-0.128913	26.4781	25.9602	26.9959	4	11
Q9Y2R4	Q9Y2R4	Probable ATP-dependent RNA helicase DDX52	DDX52	4	10	0.215947	-0.0377842	0.469678	0.0634813	-0.14709	0.274053	25.8975	24.3942	27.4008	4	11
Q96T76	Q96T76	MMS19 nucleotide excision repair protein homolog	MMS19	4	10	0.607239	0.586404	0.628074	0.345812	0.284869	0.406754	25.6788	23.9683	27.3893	3	12
P29317	P29317	Ephrin type-A receptor 2	EPHA2	3	9	0.307663	0.204767	0.410558	-0.0307758	-0.113411	0.0518593	25.3682	23.6043	27.132	3	12
Q13206	Q13206	Probable ATP-dependent RNA helicase DDX10	DDX10	5	7	0.467722	0.591296	0.344147	0.173438	0.289598	0.057277	25.352	24.1987	26.5052	5	10
Q9H307	Q9H307	Pinin	PNN	2	14	-0.94516	-1.80113	-0.0891906	-1.09938	-1.72409	-0.474673	25.0926	22.49	27.6953	1	14
P49916	P49916	DNA ligase 3	LIG3	4	6	0.652416	0.682933	0.6219	0.346028	0.363564	0.328492	25.0336	24.1743	25.893	5	10
Q9UNX4	Q9UNX4	WD repeat-containing protein 3	WDR3	1	10	0.562781	0.714136	0.411426	0.21909	0.393856	0.0443242	25.0035	22.848	27.1589	1	14
Q8N201	Q8N201	Integrator complex subunit 1	INTS1	3	14	0.716384	0.99139	0.441377	0.429383	0.684998	0.173767	24.9642	23.7096	26.2189	2	13
Q96JH7	Q96JH7	Deubiquitinating protein VCIP135	VCPIP1	2	11	0.635817	1.01414	0.257493	0.312321	0.702658	-0.0780154	24.8075	23.3224	26.2927	2	13
Q6XZF7	Q6XZF7	Dynamin-binding protein	DNMBP	1	13	0.450623	0.72927	0.171975	0.124631	0.410884	-0.161621	24.6876	22.5036	26.8716	1	14
Q01780	Q01780	Exosome component 10	EXOSC10	1	11	0.0851465	0.12499	0.0453032	-0.197562	-0.170183	-0.224941	24.5734	22.0768	27.07	1	14
Q93009	Q93009	Ubiquitin carboxyl-terminal hydrolase 7	USP7	2	9	-0.015544	-0.165046	0.133958	-0.300768	-0.402893	-0.198643	23.8139	20.6999	26.928	1	14
P62913	P62913	60S ribosomal protein L11	RPL11	4	5	-2.58988	-2.67291	-2.50685	-2.35805	-2.47578	-2.24032	28.5372	28.4843	28.5901	5	9
Q13601	Q13601	KRR1 small subunit processome component homolog	KRR1	4	7	-0.841358	0.31371	-1.99643	-0.705458	0.174406	-1.58532	28.0326	27.7255	28.3397	6	8
Q9H3P2	Q9H3P2	Negative elongation factor A	NELFA	3	6	0.291544	0.193961	0.389126	0.0802694	0.0149266	0.145612	27.6611	27.1439	28.1784	6	8
Q9BRJ6	Q9BRJ6	Uncharacterized protein C7orf50	C7orf50	5	5	0.175997	0.256407	0.095587	-0.0853019	-0.0400963	-0.130507	27.5865	26.5095	28.6635	5	9
P09382	P09382	Galectin-1	LGALS1	4	7	-1.91181	-1.58766	-2.23596	-1.83169	-1.63075	-2.03262	27.4296	26.673	28.1861	4	10
O14979	O14979	Heterogeneous nuclear ribonucleoprotein D-like	HNRNPDL	3	9	-0.812847	0.0558898	-1.68159	-0.607594	-0.108503	-1.10668	27.2012	26.0106	28.3918	3	11
Q8NEY8	Q8NEY8	Periphilin-1	PPHLN1	5	6	0.159657	0.137766	0.181548	-0.0565374	-0.104697	-0.00837747	26.7745	26.3826	27.1663	9	5
Q15785	Q15785	Mitochondrial import receptor subunit TOM34	TOMM34	6	8	0.364376	0.348799	0.379954	0.19218	0.207143	0.177216	26.7709	26.1955	27.3463	6	8
P30101	P30101	Protein disulfide-isomerase A3	PDIA3	4	7	0.256357	0.29772	0.214995	-0.0169813	0.0268709	-0.0608336	26.7604	26.0636	27.4572	5	9
Q8WYA6	Q8WYA6	Beta-catenin-like protein 1	CTNNBL1	3	7	-0.000214669	-0.00417541	0.00374607	-0.184765	-0.175615	-0.193915	26.5331	25.5871	27.479	5	9
P34932	P34932	Heat shock 70 kDa protein 4	HSPA4	2	7	0.75593	0.947629	0.564232	0.519653	0.70611	0.333195	26.4466	25.4119	27.4812	3	11
P04843	P04843	Dolichyl-diphosphooligosaccharide--protein glycosyltransferase subunit 1	RPN1	2	8	0.398002	0.706641	0.0893625	0.1632	0.465922	-0.139522	26.3572	25.8791	26.8352	4	10
Q9H9Y2	Q9H9Y2	Ribosome production factor 1	RPF1	5	8	-0.105138	-0.0484122	-0.161863	-0.258037	-0.182721	-0.333352	26.3504	25.5954	27.1054	5	9
P51665	P51665	26S proteasome non-ATPase regulatory subunit 7	PSMD7	2	4	0.766295	0.714311	0.818278	0.547986	0.484705	0.611267	26.3103	25.378	27.2426	7	7
O43776	O43776	Asparagine--tRNA ligase, cytoplasmic	NARS	4	6	-0.396419	-0.342616	-0.450222	-0.635288	-0.586536	-0.68404	26.3015	26.2287	26.3742	7	7
Q12792	Q12792	Twinfilin-1	TWF1	2	5	-0.277335	-0.591701	0.0370308	-0.399712	-0.555269	-0.244155	26.2501	24.933	27.5673	2	12
P37268	P37268	Squalene synthase	FDFT1	2	7	0.136062	0.0701145	0.20201	-0.156765	-0.245198	-0.0683321	26.2485	25.3591	27.1379	3	11
O00629	O00629	Importin subunit alpha-3	KPNA4	2	8	-0.0646029	-0.201792	0.072586	-0.248197	-0.29972	-0.196674	26.2221	24.2352	28.209	2	12
P53618	P53618	Coatomer subunit beta	COPB1	3	9	-0.0913752	0.251204	-0.433954	-0.378343	0.0050406	-0.761727	26.0909	25.9103	26.2715	5	9
Q9NVI7	Q9NVI7	ATPase family AAA domain-containing protein 3A	ATAD3A	3	7	0.19474	0.0751904	0.31429	0.0444597	0.0124972	0.0764222	26.0717	25.3754	26.768	5	9
Q15437	Q15437	Protein transport protein Sec23B	SEC23B	4	6	0.39155	0.373954	0.409147	0.156004	0.186754	0.125254	25.8615	24.9236	26.7995	5	9
Q9NVU7	Q9NVU7	Protein SDA1 homolog	SDAD1	3	9	0.280028	0.119423	0.440633	0.0120699	-0.177996	0.202136	25.8279	24.3349	27.3209	3	11
P35606	P35606	Coatomer subunit beta'	COPB2	3	10	-0.541173	-1.28097	0.19862	-0.55985	-0.989335	-0.130365	25.5134	24.4536	26.5733	3	11
Q02952	Q02952	A-kinase anchor protein 12	AKAP12	1	11	0.433319	0.626019	0.24062	0.350101	0.350158	0.350045	24.0813	21.3572	26.8055	1	13
Q9P2E9	Q9P2E9	Ribosome-binding protein 1	RRBP1	1	12	NaN	NaN	0.532467	NaN	NaN	0.201508	NaN	NaN	25.9533	0	13
P46776	P46776	60S ribosomal protein L27a	RPL27A	4	6	-1.94525	-2.1088	-1.7817	-1.76663	-2.03103	-1.50222	29.2556	28.8723	29.6389	6	7
P61956	P61956	Small ubiquitin-related modifier 2	SUMO2	4	2	-4.03784	-3.82902	-4.24665	-3.55566	-3.7823	-3.32902	29.0983	29.0126	29.1839	7	6
Q15185	Q15185	Prostaglandin E synthase 3	PTGES3	6	5	-1.87365	-1.29683	-2.45048	-1.57357	-1.09968	-2.04746	28.8768	29.0344	28.7193	7	6
Q86U42	Q86U42	Polyadenylate-binding protein 2	PABPN1	4	6	0.203228	0.213378	0.193078	-0.0238223	-0.0184541	-0.0291905	28.3174	28.344	28.2908	7	6
P83731	P83731	60S ribosomal protein L24	RPL24	6	5	-0.846339	-0.694321	-0.998356	-0.587665	-0.417097	-0.758233	28.2332	27.9039	28.5625	7	6
P14678	P63162;P14678	Small nuclear ribonucleoprotein-associated proteins B and B'	SNRPB	3	7	0.305736	0.375623	0.23585	0.115042	0.145612	0.0844725	27.6172	26.484	28.7504	4	9
P18085	P18085	ADP-ribosylation factor 4	ARF4	4	5	-1.53578	-1.50533	-1.56623	-1.28659	-1.16256	-1.41062	27.5116	27.0071	28.0162	5	8
P15559	P15559	NAD(P)H dehydrogenase [quinone] 1	NQO1	4	4	-0.606879	-1.08134	-0.13242	-0.584111	-1.25133	0.0831111	27.4326	26.9898	27.8754	7	6
Q15287	Q15287	RNA-binding protein with serine-rich domain 1	RNPS1	3	5	-0.127031	0.182819	-0.436881	-0.217436	0.0404014	-0.475274	27.2973	27.0797	27.5149	7	6
P62879	P62879	Guanine nucleotide-binding protein G(I)/G(S)/G(T) subunit beta-2	GNB2	5	6	0.379051	0.301822	0.45628	0.191181	0.13711	0.245252	27.2539	27.1236	27.3842	6	7
Q8TC12	Q8TC12	Retinol dehydrogenase 11	RDH11	4	4	0.475096	0.53087	0.419323	0.25919	0.288299	0.23008	27.1347	26.9175	27.3519	7	6
P25398	P25398	40S ribosomal protein S12	RPS12	1	5	-0.948782	0.586501	-2.48407	-0.82853	0.416515	-2.07357	27.1213	26.4333	27.8093	4	9
P47756	P47756	F-actin-capping protein subunit beta	CAPZB	4	9	0.116698	0.0612924	0.172103	-0.0829984	-0.120059	-0.0459377	27.0833	26.5049	27.6617	5	8
O00422	O00422	Histone deacetylase complex subunit SAP18	SAP18	2	8	-0.0400881	-0.0905264	0.0103502	-0.218178	-0.258425	-0.177931	27.031	25.6688	28.3932	3	10
P52926	P52926	High mobility group protein HMGI-C	HMGA2	4	4	-2.30222	-2.85371	-1.75074	-2.04515	-2.76356	-1.32673	26.9554	26.7233	27.1875	4	9
P45973	P45973	Chromobox protein homolog 5	CBX5	4	8	-2.24623	-2.19939	-2.29308	-1.88118	-2.07084	-1.69152	26.5323	25.4106	27.654	4	9
O00232	O00232	26S proteasome non-ATPase regulatory subunit 12	PSMD12	3	10	-0.378451	1.08807	-1.84498	-0.317265	0.940355	-1.57489	26.4984	25.4024	27.5943	3	10
P50995	P50995	Annexin A11	ANXA11	4	7	0.0279846	0.0571383	-0.0011691	-0.205951	-0.18164	-0.230262	26.3833	25.2044	27.5622	4	9
P22234	P22234	Multifunctional protein ADE2	PAICS	4	7	-0.479391	-1.13587	0.177089	-0.542865	-1.04261	-0.0431255	26.2894	25.8164	26.7623	5	8
Q92945	Q92945	Far upstream element-binding protein 2	KHSRP	4	8	0.479346	0.468635	0.490057	0.154193	0.168	0.140386	26.2602	24.9525	27.5678	3	10
Q04446	Q04446	1,4-alpha-glucan-branching enzyme	GBE1	3	8	0.56579	0.995521	0.13606	0.366633	0.810155	-0.0768889	26.2531	25.1686	27.3377	3	10
Q9HCD5	Q9HCD5	Nuclear receptor coactivator 5	NCOA5	3	6	-0.342051	-0.270295	-0.413807	-0.53081	-0.436041	-0.625578	26.1826	25.3035	27.0616	3	10
O95782	O95782	AP-2 complex subunit alpha-1	AP2A1	4	8	0.370817	0.29231	0.449324	0.107919	0.0531114	0.162726	26.0938	25.116	27.0716	4	9
Q6NYC1	Q6NYC1	Bifunctional arginine demethylase and lysyl-hydroxylase JMJD6	JMJD6	4	5	-0.132049	-0.147186	-0.116911	-0.364063	-0.342543	-0.385582	26.0789	25.3417	26.8162	6	7
Q99986	Q99986	Serine/threonine-protein kinase VRK1	VRK1	2	9	-1.46734	-1.06519	-1.86949	-1.47956	-1.09971	-1.8594	26.0484	24.5263	27.5705	2	11
Q969G3	Q969G3	SWI/SNF-related matrix-associated actin-dependent regulator of chromatin subfamily E member 1	SMARCE1	2	6	-0.0458257	-0.395929	0.304277	-0.249868	-0.572458	0.0727232	25.9764	24.8163	27.1364	2	11
Q9BUQ8	Q9BUQ8	Probable ATP-dependent RNA helicase DDX23	DDX23	4	7	0.14429	0.0739573	0.214622	-0.0563449	-0.0956816	-0.0170082	25.859	25.0337	26.6842	4	9
Q92888	Q92888	Rho guanine nucleotide exchange factor 1	ARHGEF1	2	10	0.47524	0.69964	0.25084	0.250973	0.546067	-0.0441219	25.7795	25.062	26.497	3	10
P11413	P11413	Glucose-6-phosphate 1-dehydrogenase	G6PD	2	7	0.022616	0.0216219	0.0236102	-0.199065	-0.163817	-0.234313	25.6374	24.4688	26.806	3	10
Q8IWX8	Q8IWX8	Calcium homeostasis endoplasmic reticulum protein	CHERP	2	7	-0.247114	-0.556903	0.0626743	-0.479563	-0.749281	-0.209845	25.5612	23.9271	27.1954	2	11
P36915	P36915	Guanine nucleotide-binding protein-like 1	GNL1	3	7	0.302928	0.299245	0.306612	0.0576755	0.0647449	0.0506061	25.4892	24.0244	26.954	3	10
Q9Y4C8	Q9Y4C8	Probable RNA-binding protein 19	RBM19	3	5	0.62167	0.440527	0.802814	0.374498	0.18574	0.563256	25.4443	24.3607	26.5279	4	9
P35658	P35658	Nuclear pore complex protein Nup214	NUP214	2	9	-0.346927	-0.467514	-0.226341	-0.496818	-0.468471	-0.525164	25.3866	24.0451	26.7282	2	11
Q8IWA0	Q8IWA0	WD repeat-containing protein 75	WDR75	2	9	0.391356	0.400101	0.382612	0.0436781	0.0791561	0.0082	25.3547	23.8056	26.9038	3	10
Q9BQ67	Q9BQ67	Glutamate-rich WD repeat-containing protein 1	GRWD1	1	8	0.318594	0.250598	0.38659	0.219337	0.216858	0.221815	25.2489	22.7828	27.715	1	12
P46821	P46821	Microtubule-associated protein 1B	MAP1B	2	9	0.665686	1.10709	0.224287	0.382763	0.794437	-0.0289108	25.2437	24.0157	26.4716	3	10
O94979	O94979	Protein transport protein Sec31A	SEC31A	2	8	-0.697219	-1.79476	0.400319	-0.76055	-1.58364	0.0625362	25.2188	22.9211	27.5165	1	12
P78344	P78344	Eukaryotic translation initiation factor 4 gamma 2	EIF4G2	2	11	-0.266597	-1.2409	0.707701	-0.468339	-1.3506	0.413919	25.0633	23.2071	26.9195	2	11
Q92878	Q92878	DNA repair protein RAD50	RAD50	1	8	0.790099	0.703632	0.876566	0.505888	0.386038	0.625738	24.8951	22.914	26.8763	1	12
Q00653	Q00653	Nuclear factor NF-kappa-B p100 subunit	NFKB2	1	10	0.084318	0.61504	-0.446404	-0.239517	0.299596	-0.77863	24.7763	22.9662	26.5863	1	12
Q7L2E3	Q7L2E3	Putative ATP-dependent RNA helicase DHX30	DHX30	1	10	0.161588	-0.0249421	0.348119	-0.12819	-0.268591	0.0122111	24.6752	23.5946	25.7557	2	11
Q13823	Q13823	Nucleolar GTP-binding protein 2	GNL2	0	8	NaN	NaN	0.240009	NaN	NaN	-0.0900656	NaN	NaN	28.0117	0	12
Q69YN4	Q69YN4	Protein virilizer homolog	VIRMA	0	11	NaN	NaN	0.40294	NaN	NaN	0.0655723	NaN	NaN	26.8867	0	12
P60866	P60866	40S ribosomal protein S20	RPS20	2	3	0.141062	-0.123324	0.405448	-0.0733435	-0.313531	0.166844	28.4421	28.0012	28.883	6	6
P62829	P62829	60S ribosomal protein L23	RPL23	4	5	-1.17381	0.109427	-2.45704	-0.973125	-0.192744	-1.75351	28.0656	27.3166	28.8146	5	7
P62847	P62847	40S ribosomal protein S24	RPS24	4	4	-0.530837	0.211635	-1.27331	-0.603345	-0.0265871	-1.1801	27.9573	27.5017	28.4128	6	6
P62316	P62316	Small nuclear ribonucleoprotein Sm D2	SNRPD2	4	4	-1.97965	-1.88881	-2.07048	-1.67658	-1.69348	-1.65968	27.9139	27.4741	28.3537	5	7
P09936	P09936	Ubiquitin carboxyl-terminal hydrolase isozyme L1	UCHL1	4	5	-0.470372	-0.318812	-0.621932	-0.400335	-0.637805	-0.162864	27.6087	26.6984	28.519	5	7
P45880	P45880	Voltage-dependent anion-selective channel protein 2	VDAC2	7	6	-1.8594	-2.81147	-0.907332	-1.64222	-2.62576	-0.658675	27.3273	27.9718	26.6828	10	2
O95816	O95816	BAG family molecular chaperone regulator 2	BAG2	6	6	0.593985	0.548831	0.639139	0.49871	0.498864	0.498557	27.2837	27.0193	27.548	6	6
Q16222	Q16222	UDP-N-acetylhexosamine pyrophosphorylase	UAP1	4	6	0.985493	1.78639	0.184598	0.799378	1.60549	-0.00673869	27.269	26.8636	27.6745	3	9
Q96G21	Q96G21	U3 small nucleolar ribonucleoprotein protein IMP4	IMP4	4	7	-0.0556627	-0.117803	0.00647761	-0.22433	-0.268834	-0.179825	27.1154	26.4422	27.7887	4	8
Q9Y266	Q9Y266	Nuclear migration protein nudC	NUDC	4	7	-0.784427	-1.71146	0.142609	-0.766041	-1.47009	-0.0619928	27.0887	26.1234	28.054	3	9
P05388	P05388	60S acidic ribosomal protein P0	RPLP0	2	8	-1.88349	-1.47149	-2.29548	-1.5141	-1.20646	-1.82174	27.0306	24.9196	29.1416	2	10
P19623	P19623	Spermidine synthase	SRM	5	6	0.0592007	-0.230398	0.348799	-0.115263	-0.388733	0.158208	26.9711	26.501	27.4411	5	7
P62136	P62136	Serine/threonine-protein phosphatase PP1-alpha catalytic subunit	PPP1CA	11	16	-0.11572	0.0536674	-0.285108	-0.315756	-0.177719	-0.453794	26.9537	26.5114	27.3961	5	7
Q9GZL7	Q9GZL7	Ribosome biogenesis protein WDR12	WDR12	2	8	-0.445812	0.450169	-1.34179	-0.217023	0.308943	-0.742989	26.8471	26.215	27.4793	3	9
P17980	P17980	26S proteasome regulatory subunit 6A	PSMC3	3	5	0.214753	-0.0870129	0.51652	0.114121	-0.10002	0.328262	26.7223	25.8914	27.5532	4	8
Q9NV06	Q9NV06	DDB1- and CUL4-associated factor 13	DCAF13	3	8	0.50405	0.573859	0.434241	0.276155	0.412185	0.140124	26.5775	25.7022	27.4528	4	8
Q9NZM5	Q9NZM5	Ribosome biogenesis protein NOP53	NOP53	2	5	-0.859995	-1.27935	-0.440635	-0.93575	-1.33137	-0.540128	26.211	25.5319	26.8902	4	8
Q06210	Q06210	Glutamine--fructose-6-phosphate aminotransferase [isomerizing] 1	GFPT1	3	6	-0.00467827	0.0824301	-0.0917866	-0.232114	-0.196905	-0.267323	26.1779	25.513	26.8428	5	7
Q96MU7	Q96MU7	YTH domain-containing protein 1	YTHDC1	4	5	0.173674	0.272979	0.0743684	0.0460599	0.126709	-0.0345888	25.8993	26.1548	25.6438	7	5
P27695	P27695	DNA-(apurinic or apyrimidinic site) lyase	APEX1	3	7	-0.260057	-0.259375	-0.26074	-0.516356	-0.508793	-0.523919	25.8729	24.5334	27.2124	4	8
Q9UKF6	Q9UKF6	Cleavage and polyadenylation specificity factor subunit 3	CPSF3	2	8	0.226252	0.261952	0.190552	-0.0474953	-0.023827	-0.0711635	25.8681	25.1788	26.5574	3	9
P50570	P50570	Dynamin-2	DNM2	3	8	-0.746596	-0.392554	-1.10064	-0.902623	-0.634106	-1.17114	25.7968	24.9849	26.6087	4	8
Q96FW1	Q96FW1	Ubiquitin thioesterase OTUB1	OTUB1	1	8	0.503224	0.635615	0.370834	0.282336	0.390778	0.173895	25.6473	24.1182	27.1765	2	10
Q8IY67	Q8IY67	Ribonucleoprotein PTB-binding 1	RAVER1	2	5	0.11746	-0.0228154	0.257735	-0.11672	-0.239055	0.00561564	25.5979	24.3606	26.8351	4	8
Q03405	Q03405	Urokinase plasminogen activator surface receptor	PLAUR	1	6	-0.574514	-0.857312	-0.291716	-0.748226	-1.08752	-0.408933	25.51	24.0257	26.9942	2	10
Q96ME7	Q96ME7	Zinc finger protein 512	ZNF512	2	9	NaN	NaN	0.228726	NaN	NaN	-0.0131013	25.4028	24.0173	26.7882	0	12
Q9UJZ1	Q9UJZ1	Stomatin-like protein 2, mitochondrial	STOML2	2	6	0.183996	0.158725	0.209266	-0.00440601	0.0132121	-0.0220241	25.2024	23.8352	26.5696	3	9
A0AVT1	A0AVT1	Ubiquitin-like modifier-activating enzyme 6	UBA6	2	6	0.410147	0.480472	0.339821	0.188419	0.240253	0.136585	25.1007	24.2687	25.9327	4	8
O14646	O14646	Chromodomain-helicase-DNA-binding protein 1	CHD1	3	9	0.419459	0.475915	0.363003	0.0922404	0.157044	0.0274371	25.0678	24.0498	26.0858	3	9
Q96RT1	Q96RT1	Erbin	ERBIN	2	11	0.628956	0.321697	0.936214	0.522496	0.442439	0.602552	24.9844	23.2888	26.68	1	11
Q9H3U1	Q9H3U1	Protein unc-45 homolog A	UNC45A	2	7	0.914008	0.742524	1.08549	0.622217	0.458172	0.786262	24.9392	23.8452	26.0332	3	9
O95239	O95239	Chromosome-associated kinesin KIF4A	KIF4A	2	10	0.0475953	0.344601	-0.249411	-0.277723	0.0258793	-0.581324	24.767	23.5456	25.9884	2	10
Q15084	Q15084	Protein disulfide-isomerase A6	PDIA6	2	9	-0.303149	-0.879038	0.27274	-0.362663	-0.876016	0.15069	24.7373	22.2131	27.2614	1	11
P42285	P42285	Superkiller viralicidic activity 2-like 2	SKIV2L2	3	7	0.376486	0.68437	0.068602	0.0622952	0.387804	-0.263213	24.6756	23.6385	25.7126	3	9
Q13045	Q13045	Protein flightless-1 homolog	FLII	1	9	0.404176	0.323543	0.484808	0.14475	0.0968015	0.192699	24.5442	22.8624	26.2261	2	10
Q9Y6Y8	Q9Y6Y8	SEC23-interacting protein	SEC23IP	1	9	0.493959	0.639232	0.348686	0.257892	0.485942	0.0298416	24.4852	22.4517	26.5187	1	11
P28370	P28370	Probable global transcription activator SNF2L1	SMARCA1	11	20	-1.80089	-3.72704	0.125254	-1.79783	-3.61402	0.0183493	24.4087	22.0019	26.8156	1	11
O75165	O75165	DnaJ homolog subfamily C member 13	DNAJC13	1	12	0.836445	0.922198	0.750692	0.512269	0.603597	0.42094	24.2258	22.5319	25.9197	1	11
O14976	O14976	Cyclin-G-associated kinase	GAK	1	9	0.35842	0.241962	0.474877	0.113247	0.0581087	0.168385	23.9915	21.8302	26.1528	2	10
P53992	P53992	Protein transport protein Sec24C	SEC24C	2	7	0.0383022	0.0247452	0.0518593	-0.176006	-0.150801	-0.201211	23.8869	21.8555	25.9184	2	10
Q8NE71	Q8NE71	ATP-binding cassette sub-family F member 1	ABCF1	1	9	0.329889	0.274292	0.385486	0.0817684	0.0454429	0.118094	23.7224	20.8044	26.6405	1	11
Q9UQE7	Q9UQE7	Structural maintenance of chromosomes protein 3	SMC3	0	9	NaN	NaN	0.0253123	NaN	NaN	-0.286656	NaN	NaN	26.0287	0	11
Q14C86	Q14C86	GTPase-activating protein and VPS9 domain-containing protein 1	GAPVD1	0	10	NaN	NaN	0.434241	NaN	NaN	0.102591	NaN	NaN	26.3524	0	11
P06899	Q16778;P33778;P23527;P06899	Histone H2B type 1-J	HIST1H2BJ	12	11	-5.0935	-4.69896	-5.48804	-4.66178	-4.45479	-4.86876	30.1937	30.0677	30.3197	6	5
P62314	P62314	Small nuclear ribonucleoprotein Sm D1	SNRPD1	1	4	-1.16098	-0.0954196	-2.22654	-1.00383	-0.114363	-1.8933	28.3232	27.7786	28.8678	4	7
O00231	O00231	26S proteasome non-ATPase regulatory subunit 11	PSMD11	3	5	0.502727	0.455439	0.550014	0.420484	0.506399	0.334568	27.5687	26.9298	28.2076	3	8
P09012	P09012	U1 small nuclear ribonucleoprotein A	SNRPA	3	6	-1.60207	-1.50112	-1.70303	-1.32669	-1.39578	-1.2576	27.1619	26.7203	27.6035	4	7
Q92522	Q92522	Histone H1x	H1FX	5	4	-1.28352	-1.74734	-0.819699	-1.31173	-1.46077	-1.16269	26.9268	26.667	27.1867	6	5
P62841	P62841	40S ribosomal protein S15	RPS15	4	2	-0.751267	0.107018	-1.60955	-0.791722	0.0280033	-1.61145	26.9256	27.4815	26.3697	7	4
Q9Y3Y2	Q9Y3Y2	Chromatin target of PRMT1 protein	CHTOP	2	4	-0.620117	0.0102069	-1.25044	-0.741838	-0.168009	-1.31567	26.7823	26.346	27.2186	3	8
Q92879	Q92879	CUGBP Elav-like family member 1	CELF1	5	5	0.607612	0.665211	0.550014	0.418354	0.502025	0.334683	26.7444	26.8867	26.602	6	5
P42696	P42696	RNA-binding protein 34	RBM34	3	6	0.400922	0.477263	0.32458	0.201805	0.235482	0.168128	26.6571	26.2419	27.0724	4	7
Q9Y696	Q9Y696	Chloride intracellular channel protein 4	CLIC4	2	4	0.628982	0.643302	0.614663	0.582574	0.662206	0.502942	26.5751	25.8054	27.3448	3	8
Q9UBE0	Q9UBE0	SUMO-activating enzyme subunit 1	SAE1	3	5	0.127905	-0.0560412	0.311852	-0.0802119	-0.286339	0.125916	26.4302	25.59	27.2704	4	7
Q15019	Q15019	Septin-2	SEPT2	4	6	0.168819	0.0190613	0.318577	-0.0514358	-0.158623	0.0557509	26.2882	25.4516	27.1248	3	8
O43159	O43159	Ribosomal RNA-processing protein 8	RRP8	3	5	0.316708	0.309642	0.323774	0.0911676	0.123534	0.0588013	26.2622	25.9488	26.5756	5	6
Q9Y3C1	Q9Y3C1	Nucleolar protein 16	NOP16	5	5	-1.16208	-0.0215115	-2.30265	-1.09369	-0.0451635	-2.14223	26.2285	26.097	26.36	6	5
Q5T6V5	Q5T6V5	Queuosine salvage protein	C9orf64	2	10	0.290915	0.223546	0.358284	0.0975462	0.0454429	0.14965	26.2162	24.9714	27.4609	2	9
P13861	P13861	cAMP-dependent protein kinase type II-alpha regulatory subunit	PRKAR2A	3	6	0.149912	0.16337	0.136454	-0.0644853	-0.0605327	-0.0684379	26.0498	25.8847	26.2148	5	6
P35637	P35637	RNA-binding protein FUS	FUS	4	3	-0.839513	-1.9526	0.273576	-0.968405	-1.95758	0.0207689	26.007	25.6835	26.3305	4	7
P52209	P52209	6-phosphogluconate dehydrogenase, decarboxylating	PGD	3	8	-1.95843	-3.18744	-0.729411	-1.9623	-2.99309	-0.931508	25.861	24.9665	26.7554	2	9
Q96EE3	Q96EE3	Nucleoporin SEH1	SEH1L	2	5	0.295315	0.00432164	0.586308	0.0976193	-0.146292	0.34153	25.7481	25.062	26.4341	2	9
Q9NVX2	Q9NVX2	Notchless protein homolog 1	NLE1	4	7	0.146337	0.133432	0.159242	-0.0413439	-0.00956784	-0.07312	25.7415	25.2481	26.2348	4	7
Q9BQ39	Q9BQ39	ATP-dependent RNA helicase DDX50	DDX50	4	7	-0.326015	-0.259116	-0.392914	-0.584418	-0.501504	-0.667332	25.7293	24.3523	27.1063	4	7
Q9NVN8	Q9NVN8	Guanine nucleotide-binding protein-like 3-like protein	GNL3L	3	5	-0.385612	-0.2935	-0.477723	-0.325464	0.0582473	-0.709175	25.6787	25.1147	26.2427	4	7
O43660	O43660	Pleiotropic regulator 1	PLRG1	3	5	-0.0125588	-0.504141	0.479024	-0.303422	-0.718142	0.111298	25.6654	24.5905	26.7403	4	7
Q9NTZ6	Q9NTZ6	RNA-binding protein 12	RBM12	1	8	-0.0681365	-0.207761	0.0714881	-0.364089	-0.49417	-0.234007	25.6483	24.2983	26.9983	1	10
P08243	P08243	Asparagine synthetase [glutamine-hydrolyzing]	ASNS	3	7	0.0659332	-0.158204	0.290071	-0.163655	-0.33508	0.00776951	25.6367	24.8377	26.4357	4	7
P15311	P15311	Ezrin	EZR	7	9	0.311171	0.423847	0.198494	0.174232	0.270947	0.0775164	25.6103	24.4347	26.7859	3	8
Q15046	Q15046	Lysine--tRNA ligase	KARS	2	5	0.258161	0.270947	0.245374	0.023497	0.0835197	-0.0365258	25.3191	23.7805	26.8578	3	8
Q9UJV9	Q9UJV9	Probable ATP-dependent RNA helicase DDX41	DDX41	3	6	-0.255038	-0.795183	0.285106	-0.360275	-0.746713	0.0261627	25.21	23.9509	26.469	3	8
P51116	P51116	Fragile X mental retardation syndrome-related protein 2	FXR2	2	9	0.84529	1.18053	0.51005	0.63964	1.03598	0.243303	25.2025	23.515	26.8899	1	10
O60763	O60763	General vesicular transport factor p115	USO1	1	7	0.635922	0.731618	0.540226	0.381765	0.485427	0.278104	25.0618	23.7349	26.3887	2	9
Q9Y263	Q9Y263	Phospholipase A-2-activating protein	PLAA	1	6	0.388123	0.324811	0.451435	0.107006	0.0919367	0.122076	24.9815	23.45	26.513	2	9
O94915	O94915	Protein furry homolog-like	FRYL	1	11	1.41666	1.50121	1.33211	1.09536	1.18396	1.00676	24.7776	22.4854	27.0699	1	10
Q9BZQ8	Q9BZQ8	Protein Niban	FAM129A	1	9	0.315027	0.156008	0.474047	0.00312991	-0.156724	0.162984	24.6053	22.4093	26.8013	1	10
P17812	P17812	CTP synthase 1	CTPS1	1	6	0.315566	0.31487	0.316262	0.135827	0.204015	0.0676387	24.5935	22.5517	26.6352	3	8
O95602	O95602	DNA-directed RNA polymerase I subunit RPA1	POLR1A	2	10	1.41001	1.25749	1.56252	1.1027	0.974456	1.23094	24.5487	23.5268	25.5706	2	9
O60716	O60716	Catenin delta-1	CTNND1	1	9	0.302126	0.170438	0.433814	0.0144457	-0.139109	0.168	24.5337	22.3547	26.7127	1	10
Q9Y6D6	Q9Y6D6	Brefeldin A-inhibited guanine nucleotide-exchange protein 1	ARFGEF1	3	8	0.516765	0.631244	0.402286	0.182478	0.293606	0.0713507	24.3502	22.8988	25.8016	3	8
Q6NYC8	Q6NYC8	Phostensin	PPP1R18	1	7	0.0370118	-0.0992317	0.173255	-0.0103156	0.0106367	-0.0312678	24.3341	21.9878	26.6804	1	10
P46734	P46734	Dual specificity mitogen-activated protein kinase kinase 3	MAP2K3	1	4	0.539773	0.687777	0.391768	0.306305	0.4755	0.13711	24.0731	21.4535	26.6927	2	9
O14647	O14647	Chromodomain-helicase-DNA-binding protein 2	CHD2	3	12	0.258325	0.390338	0.126312	0.000750348	0.205518	-0.204017	24.0326	21.8931	26.172	1	10
O94822	O94822	E3 ubiquitin-protein ligase listerin	LTN1	2	7	0.816817	0.665211	0.968422	0.516686	0.381505	0.651867	23.988	22.4503	25.5256	2	9
A5YKK6	A5YKK6	CCR4-NOT transcription complex subunit 1	CNOT1	1	11	0.44129	0.260869	0.621712	0.149122	0.0100636	0.288181	23.2051	20.5512	25.8591	1	10
O14744	O14744	Protein arginine N-methyltransferase 5	PRMT5	0	3	NaN	NaN	-2.98633	NaN	NaN	-2.62995	NaN	NaN	27.1344	0	10
Q9Y5L0	Q9Y5L0	Transportin-3	TNPO3	0	6	NaN	NaN	0.40806	NaN	NaN	0.128821	NaN	NaN	26.5137	0	10
P42766	P42766	60S ribosomal protein L35	RPL35	4	4	-3.72302	-3.40176	-4.04428	-3.53812	-3.20264	-3.8736	27.8733	27.2736	28.4731	6	4
P0C5Z0	P0C5Z0	Histone H2A-Bbd type 2/3	H2AFB2	4	3	0.15095	-0.46897	0.770871	-0.140531	-0.698225	0.417164	27.283	27.0282	27.5377	6	4
P09211	P09211	Glutathione S-transferase P	GSTP1	3	5	0.451565	0.566961	0.336169	0.242043	0.404794	0.0792927	27.0772	26.3255	27.8288	4	6
Q07021	Q07021	Complement component 1 Q subcomponent-binding protein, mitochondrial	C1QBP	3	6	-1.76543	-2.04388	-1.48697	-1.52792	-1.84203	-1.21381	27.0709	26.0498	28.0919	3	7
P23528	P23528	Cofilin-1	CFL1	3	7	-2.79689	-2.64602	-2.94775	-2.48975	-2.32287	-2.65663	27.045	25.7009	28.389	3	7
P08708	P08708	40S ribosomal protein S17	RPS17	3	5	-3.10637	-4.20336	-2.00938	-2.83784	-4.0766	-1.59907	26.778	26.2411	27.3149	4	6
P09429	P09429	High mobility group protein B1	HMGB1	1	5	-2.94931	-3.95031	-1.94831	-2.8477	-3.93287	-1.76253	26.7501	26.3058	27.1945	2	8
P61326	P61326	Protein mago nashi homolog	MAGOH	2	5	-1.29837	-0.459735	-2.13701	-1.1786	-0.494759	-1.86244	26.5861	25.4956	27.6767	4	6
P40227	P40227	T-complex protein 1 subunit zeta	CCT6A	4	4	-0.532871	-0.0356531	-1.03009	-0.513529	-0.2043	-0.822758	26.5352	26.3008	26.7696	4	6
Q15691	Q15691	Microtubule-associated protein RP/EB family member 1	MAPRE1	3	5	-0.0211762	-0.36012	0.317767	-0.104011	-0.327312	0.11929	26.365	25.8206	26.9094	4	6
Q6NZI2	Q6NZI2	Caveolae-associated protein 1	CAVIN1	2	3	-1.14603	-2.22675	-0.0653099	-1.21416	-2.10432	-0.324003	26.2746	25.5007	27.0484	3	7
Q99623	Q99623	Prohibitin-2	PHB2	2	6	-0.188668	-0.202356	-0.17498	-0.388141	-0.371366	-0.404917	26.2613	25.5578	26.9649	3	7
O95394	O95394	Phosphoacetylglucosamine mutase	PGM3	2	5	-0.261524	-0.26583	-0.257218	-0.407663	-0.415634	-0.399692	26.2527	25.783	26.7225	5	5
Q8WXF1	Q8WXF1	Paraspeckle component 1	PSPC1	4	4	0.250402	0.274172	0.226632	0.138274	0.262193	0.0143553	26.1275	25.998	26.257	5	5
P39019	P39019	40S ribosomal protein S19	RPS19	5	4	-0.403799	0.119954	-0.927551	-0.461313	-0.0305013	-0.892125	26.0761	25.983	26.1691	6	4
P16989	P16989	Y-box-binding protein 3	YBX3	3	9	-0.0480021	-0.0484271	-0.047577	-0.128937	-0.19131	-0.0665634	26.0285	24.6281	27.4289	3	7
P67775	P67775;P62714	Serine/threonine-protein phosphatase 2A catalytic subunit alpha isoform	PPP2CA	2	5	0.632833	0.829931	0.435735	0.434078	0.647084	0.221073	26.0008	24.5174	27.4842	2	8
P31689	P31689	DnaJ homolog subfamily A member 1	DNAJA1	4	5	-0.116068	-0.144648	-0.0874881	-0.244368	-0.182377	-0.306359	25.8828	25.9789	25.7867	5	5
Q9H8H0	Q9H8H0	Nucleolar protein 11	NOL11	2	8	-0.966615	0.143263	-2.07649	-0.78081	-0.0516982	-1.50992	25.7332	25.3321	26.1343	3	7
P02786	P02786	Transferrin receptor protein 1	TFRC	2	6	-0.884964	-0.579491	-1.19044	-1.13962	-0.823396	-1.45585	25.6553	24.917	26.3935	2	8
P55084	P55084	Trifunctional enzyme subunit beta, mitochondrial	HADHB	2	7	0.547445	0.493955	0.600936	0.309679	0.252658	0.3667	25.6468	24.3567	26.937	2	8
Q86TX2	Q86TX2	Acyl-coenzyme A thioesterase 1	ACOT1	4	4	-0.198281	-0.213186	-0.183376	-0.423631	-0.430878	-0.416385	25.6432	25.6058	25.6806	6	4
Q8IV08	Q8IV08	Phospholipase D3	PLD3	3	6	-1.01535	-1.11182	-0.918879	-1.11022	-1.09789	-1.12255	25.6071	24.8942	26.3201	3	7
P09960	P09960	Leukotriene A-4 hydrolase	LTA4H	3	3	0.10566	0.0207689	0.190552	-0.0790137	-0.115957	-0.0420705	25.5652	24.9506	26.1797	3	7
Q9Y3F4	Q9Y3F4	Serine-threonine kinase receptor-associated protein	STRAP	2	6	0.288978	0.268315	0.309642	0.083058	0.133169	0.0329472	25.508	24.2299	26.7861	3	7
O60701	O60701	UDP-glucose 6-dehydrogenase	UGDH	2	8	-0.673797	-0.577724	-0.769871	-0.865823	-0.72977	-1.00188	25.4052	24.8429	25.9675	2	8
Q6P1J9	Q6P1J9	Parafibromin	CDC73	4	5	-0.191689	-0.426722	0.0433446	-0.280048	-0.582145	0.0220482	25.2626	25.0262	25.499	5	5
P31948	P31948	Stress-induced-phosphoprotein 1	STIP1	1	7	0.189633	0.593975	-0.214709	0.0218701	0.493647	-0.449907	25.2556	23.8176	26.6937	2	8
Q99829	Q99829	Copine-1	CPNE1	3	3	0.188966	0.212632	0.165301	-0.0517497	-0.0295291	-0.0739702	25.2143	24.6875	25.7411	4	6
O14776	O14776	Transcription elongation regulator 1	TCERG1	1	8	0.388505	0.159242	0.617769	0.0708411	-0.140698	0.28238	25.1907	23.6991	26.6823	1	9
Q8TAT6	Q8TAT6	Nuclear protein localization protein 4 homolog	NPLOC4	2	5	0.624248	0.745452	0.503043	0.423538	0.568616	0.278461	25.106	24.1323	26.0797	3	7
Q9H0U9	Q9H0U9	Testis-specific Y-encoded-like protein 1	TSPYL1	3	3	-0.00866181	0.227618	-0.244942	-0.141856	-0.059495	-0.224216	25.0348	25.3371	24.7326	6	4
Q16531	Q16531	DNA damage-binding protein 1	DDB1	1	8	0.851633	0.937646	0.76562	0.58799	0.68428	0.491699	24.8952	23.5898	26.2006	2	8
Q96EF6	Q96EF6	F-box only protein 17	FBXO17	1	5	0.0565314	-0.57865	0.691713	-0.144426	-0.750276	0.461424	24.8843	22.8631	26.9054	1	9
Q8IX01	Q8IX01	SURP and G-patch domain-containing protein 2	SUGP2	3	7	-0.322105	-0.669098	0.024887	-0.579437	-0.840422	-0.318452	24.8781	24.0314	25.7248	3	7
Q2NL82	Q2NL82	Pre-rRNA-processing protein TSR1 homolog	TSR1	1	8	0.0541778	-0.427498	0.535854	-0.0170752	-0.299347	0.265197	24.8194	22.9207	26.718	1	9
Q99567	Q99567	Nuclear pore complex protein Nup88	NUP88	1	6	0.360785	0.461424	0.260146	0.172165	0.309409	0.03492	24.7954	23.0982	26.4926	1	9
O00560	O00560	Syntenin-1	SDCBP	1	7	-0.59877	-0.628809	-0.56873	-0.729743	-0.666553	-0.792932	24.7705	22.6699	26.8712	1	9
O43379	O43379	WD repeat-containing protein 62	WDR62	2	7	0.392592	0.541515	0.243669	0.0726476	0.232661	-0.0873654	24.7109	23.4481	25.9737	2	8
P20042	P20042	Eukaryotic translation initiation factor 2 subunit 2	EIF2S2	1	5	0.629838	0.715981	0.543694	0.366824	0.420401	0.313246	24.4586	22.0879	26.8293	1	9
O75534	O75534	Cold shock domain-containing protein E1	CSDE1	1	6	0.390679	0.546857	0.234501	0.170835	0.3639	-0.0222292	24.4322	22.3515	26.513	1	9
O60502	O60502	Protein O-GlcNAcase	MGEA5	1	6	0.650508	0.59827	0.702746	0.323768	0.305095	0.342441	24.3977	21.9241	26.8714	1	9
P98175	P98175	RNA-binding protein 10	RBM10	1	6	-0.179837	-0.523173	0.163499	-0.468866	-0.818096	-0.119636	24.1929	21.8215	26.5644	1	9
Q96T23	Q96T23	Remodeling and spacing factor 1	RSF1	2	12	-1.36674	-2.08822	-0.645255	-1.47972	-2.00121	-0.958224	24.1061	22.5639	25.6482	2	8
Q9HCE0	Q9HCE0	Ectopic P granules protein 5 homolog	EPG5	1	10	0.494977	0.60502	0.384934	0.189052	0.33308	0.0450235	23.6691	21.3335	26.0046	1	9
Q68CQ4	Q68CQ4	Digestive organ expansion factor homolog	DIEXF	1	6	0.575603	0.616546	0.534659	0.338357	0.385817	0.290896	23.578	20.9024	26.2536	1	9
Q9BTD8	Q9BTD8	RNA-binding protein 42	RBM42	0	5	NaN	NaN	-0.459596	NaN	NaN	-0.555291	NaN	NaN	27.1968	0	9
Q16181	Q16181	Septin-7	SEPT7	0	5	NaN	NaN	0.539134	NaN	NaN	0.294782	NaN	NaN	27.2824	0	9
Q8TF05	Q8TF05	Serine/threonine-protein phosphatase 4 regulatory subunit 1	PPP4R1	1	5	NaN	NaN	0.488721	NaN	NaN	0.206768	NaN	NaN	25.8664	0	9
Q14146	Q14146	Unhealthy ribosome biogenesis protein 2 homolog	URB2	0	8	NaN	NaN	0.558758	NaN	NaN	0.323428	NaN	NaN	25.3878	0	9
P46013	P46013	Proliferation marker protein Ki-67	MKI67	0	9	NaN	NaN	-1.68487	NaN	NaN	-1.40328	NaN	NaN	25.176	0	9
Q63HN8	Q63HN8	E3 ubiquitin-protein ligase RNF213	RNF213	0	9	NaN	NaN	0.271306	NaN	NaN	-0.0247954	NaN	NaN	26.5278	0	9
Q14573	Q14573	Inositol 1,4,5-trisphosphate receptor type 3	ITPR3	0	10	NaN	NaN	0.813196	NaN	NaN	0.518233	NaN	NaN	25.743	0	9
Q8NI27	Q8NI27	THO complex subunit 2	THOC2	0	10	NaN	NaN	0.49682	NaN	NaN	0.215492	NaN	NaN	25.9181	0	9
P62854	P62854	40S ribosomal protein S26	RPS26	3	3	0.27575	0.303693	0.247806	0.0654052	0.151209	-0.020399	28.4119	28.3648	28.4591	4	5
P62899	P62899	60S ribosomal protein L31	RPL31	1	5	0.444035	0.523161	0.364909	0.244346	0.326997	0.161694	28.1859	27.6101	28.7616	2	7
P68032	P68032	Actin, alpha cardiac muscle 1	ACTC1	15	15	-1.85609	-1.67867	-2.03351	-1.46865	-1.50001	-1.43729	27.4733	24.8978	30.0488	2	7
P62910	P62910	60S ribosomal protein L32	RPL32	3	4	-1.85587	-1.82895	-1.88278	-1.77565	-1.8687	-1.6826	27.2313	26.3313	28.1313	3	6
Q00325	Q00325	Phosphate carrier protein, mitochondrial	SLC25A3	2	4	-0.0521509	0.0204844	-0.124786	-0.209029	-0.156402	-0.261656	26.8517	26.6749	27.0284	4	5
Q9UBQ5	Q9UBQ5	Eukaryotic translation initiation factor 3 subunit K	EIF3K	2	4	0.681735	0.776778	0.586693	0.550763	0.698041	0.403486	26.7528	26.3568	27.1488	4	5
P82979	H0YHG0;P82979	SAP domain-containing ribonucleoprotein	SARNP	3	4	0.029563	0.137766	-0.0786398	-0.14963	-0.0294702	-0.26979	26.6437	25.6883	27.599	3	6
P48147	P48147	Prolyl endopeptidase	PREP	2	6	-0.495552	-1.49557	0.504468	-0.781793	-1.73812	0.174534	26.6183	25.8735	27.3631	2	7
Q8NEJ9	Q8NEJ9	Neuroguidin	NGDN	2	3	0.39631	0.360196	0.432425	0.16745	0.121148	0.213752	26.5811	26.0852	27.0769	4	5
P62495	P62495	Eukaryotic peptide chain release factor subunit 1	ETF1	2	4	0.334536	0.419323	0.249749	0.141502	0.253021	0.0299829	26.3404	25.9587	26.7221	3	6
Q9NV31	Q9NV31	U3 small nucleolar ribonucleoprotein protein IMP3	IMP3	3	5	-0.0708893	-0.502873	0.361095	-0.258063	-0.658083	0.141956	26.2511	25.7523	26.75	3	6
Q9Y221	Q9Y221	60S ribosome subunit biogenesis protein NIP7 homolog	NIP7	3	5	0.216303	0.16633	0.266277	0.14358	0.177599	0.109561	26.112	25.5751	26.6488	3	6
P08559	P08559	Pyruvate dehydrogenase E1 component subunit alpha, somatic form, mitochondrial	PDHA1	2	5	0.137782	0.478402	-0.202838	-0.0525784	0.392757	-0.497914	26.0321	25.1207	26.9436	2	7
O95758	O95758	Polypyrimidine tract-binding protein 3	PTBP3	2	5	0.408903	0.40021	0.417596	0.195185	0.232292	0.158079	25.9979	25.6683	26.3274	3	6
Q7L1Q6	Q7L1Q6	Basic leucine zipper and W2 domain-containing protein 1	BZW1	1	6	-1.54321	-2.12011	-0.96632	-1.20811	-2.0389	-0.377332	25.982	24.7824	27.1816	2	7
Q86TG7	Q86TG7	Retrotransposon-derived protein PEG10	PEG10	2	3	0.430495	0.434134	0.426855	0.194321	0.276675	0.111966	25.8824	25.8306	25.9341	4	5
P48507	P48507	Glutamate--cysteine ligase regulatory subunit	GCLM	2	4	0.882635	1.07875	0.686523	0.687215	0.894061	0.480368	25.8806	25.0668	26.6943	4	5
P04632	P04632	Calpain small subunit 1	CAPNS1	2	3	-0.091909	0.119423	-0.303241	-0.133968	-0.0112535	-0.256683	25.8381	25.1344	26.5418	3	6
Q9UNS2	Q9UNS2	COP9 signalosome complex subunit 3	COPS3	2	5	0.303868	0.304861	0.302875	0.191312	0.354903	0.0277203	25.8047	25.4629	26.1465	3	6
P11172	P11172	Uridine 5'-monophosphate synthase	UMPS	1	5	0.771279	0.741316	0.801241	0.555886	0.575022	0.536749	25.7668	24.5327	27.0009	1	8
P41223	P41223	Protein BUD31 homolog	BUD31	2	7	0.3237	0.350384	0.297015	0.0672418	0.0485151	0.0859685	25.7072	25.2392	26.1753	3	6
P48444	P48444	Coatomer subunit delta	ARCN1	4	2	0.364462	0.0457225	0.683202	0.13289	-0.131803	0.397584	25.6957	25.8667	25.5247	5	4
O43765	O43765	Small glutamine-rich tetratricopeptide repeat-containing protein alpha	SGTA	2	4	0.660185	0.736562	0.583808	0.487722	0.568908	0.406537	25.688	24.7559	26.6202	3	6
Q6P9B6	Q6P9B6	TLD domain-containing protein 1	TLDC1	2	4	0.362132	0.251568	0.472696	0.113858	0.0409626	0.186754	25.6632	24.4329	26.8935	2	7
O60884	O60884	DnaJ homolog subfamily A member 2	DNAJA2	1	8	0.483139	1.14431	-0.178029	0.538181	1.16073	-0.0843644	25.5936	24.765	26.4222	1	8
P07384	P07384	Calpain-1 catalytic subunit	CAPN1	3	5	0.332796	0.441059	0.224534	0.139647	0.292075	-0.012781	25.5887	25.4583	25.7192	4	5
P40937	P40937	Replication factor C subunit 5	RFC5	3	5	0.438027	0.619648	0.256407	0.302445	0.598556	0.00633395	25.5826	24.8311	26.3341	3	6
Q96RS6	Q96RS6	NudC domain-containing protein 1	NUDCD1	3	5	0.50527	0.369271	0.641269	0.304261	0.182311	0.426211	25.523	24.5316	26.5143	3	6
Q9UBM7	Q9UBM7	7-dehydrocholesterol reductase	DHCR7	3	4	0.59835	0.634129	0.562572	0.273748	0.328032	0.219463	25.2705	24.4536	26.0873	3	6
O15061	O15061	Synemin	SYNM	2	8	-1.26994	-1.55216	-0.987732	-1.58495	-1.86014	-1.30975	25.1855	23.3328	27.0382	2	7
P06744	P06744	Glucose-6-phosphate isomerase	GPI	1	3	0.977577	1.28232	0.672833	0.733903	1.09586	0.371949	25.0771	24.1101	26.0441	4	5
Q9UFC0	Q9UFC0	Leucine-rich repeat and WD repeat-containing protein 1	LRWD1	4	5	0.562635	0.552672	0.572599	0.233356	0.244278	0.222434	25.0353	24.3194	25.7512	4	5
O00203	O00203	AP-3 complex subunit beta-1	AP3B1	2	4	0.4698	0.290307	0.649293	0.21627	0.0875986	0.344942	25.0073	23.978	26.0367	3	6
O94874	O94874	E3 UFM1-protein ligase 1	UFL1	2	7	0.438517	0.198871	0.678162	0.204077	0.0268709	0.381283	24.9824	24.2585	25.7063	3	6
Q9ULX6	Q9ULX6	A-kinase anchor protein 8-like	AKAP8L	2	5	0.0709171	0.398569	-0.256735	-0.191175	0.190172	-0.572523	24.9707	24.112	25.8294	2	7
P61026	P61026	Ras-related protein Rab-10	RAB10	1	3	-0.352659	-0.482029	-0.22329	-0.600202	-0.694298	-0.506107	24.8672	23.4148	26.3196	2	7
P51149	P51149	Ras-related protein Rab-7a	RAB7A	2	5	-0.982999	-1.5003	-0.465699	-1.02651	-1.49957	-0.553447	24.762	22.6768	26.8472	2	7
Q96EY1	Q96EY1	DnaJ homolog subfamily A member 3, mitochondrial	DNAJA3	3	5	0.149224	0.171079	0.127369	-0.0810029	-0.0369995	-0.125006	24.6109	22.8107	26.4111	2	7
Q96S55	Q96S55	ATPase WRNIP1	WRNIP1	1	5	0.400752	0.418892	0.382612	0.138505	0.179129	0.0978804	24.5771	23.2489	25.9052	2	7
Q9UID3	Q9UID3	Vacuolar protein sorting-associated protein 51 homolog	VPS51	2	4	0.396381	0.717298	0.0754641	0.202164	0.558562	-0.154233	24.4853	23.5042	25.4663	3	6
Q9H2U1	Q9H2U1	ATP-dependent RNA helicase DHX36	DHX36	2	5	0.180943	-0.0969155	0.458802	-0.107267	-0.362622	0.148088	24.4645	23.8096	25.1194	3	6
Q9UNZ2	Q9UNZ2	NSFL1 cofactor p47	NSFL1C	1	5	0.126805	-0.0589388	0.312549	-0.0790452	-0.239294	0.0812032	24.4632	22.738	26.1883	1	8
Q99590	Q99590	Protein SCAF11	SCAF11	1	8	-0.821972	-0.420704	-1.22324	-0.859935	-0.74118	-0.978691	24.3561	22.8443	25.8678	1	8
O14497	O14497	AT-rich interactive domain-containing protein 1A	ARID1A	1	9	0.0741107	0.0618453	0.0863761	-0.241699	-0.231481	-0.251917	23.7445	21.9083	25.5808	1	8
Q86VM9	Q86VM9	Zinc finger CCCH domain-containing protein 18	ZC3H18	1	5	-0.103223	0.0669503	-0.273396	-0.407293	-0.209845	-0.60474	23.5717	21.363	25.7803	1	8
O43166	O43166	Signal-induced proliferation-associated 1-like protein 1	SIPA1L1	1	9	0.451669	0.480782	0.422556	0.132281	0.179001	0.0855606	23.5261	21.5743	25.4779	1	8
Q9BPX3	Q9BPX3	Condensin complex subunit 3	NCAPG	1	8	0.0556737	-0.0227421	0.134089	-0.19102	-0.211548	-0.170491	23.5011	21.4968	25.5054	2	7
Q92797	Q92797	Symplekin	SYMPK	0	7	NaN	NaN	-0.133733	NaN	NaN	0.0861043	NaN	NaN	26.1855	0	8
P16435	P16435	NADPH--cytochrome P450 reductase	POR	0	7	NaN	NaN	0.56179	NaN	NaN	0.273934	NaN	NaN	26.4983	0	8
Q96ST3	Q96ST3	Paired amphipathic helix protein Sin3a	SIN3A	1	7	NaN	NaN	0.239276	NaN	NaN	-0.102063	NaN	NaN	25.843	0	8
O95071	O95071	E3 ubiquitin-protein ligase UBR5	UBR5	0	8	NaN	NaN	0.371838	NaN	NaN	0.0739573	NaN	NaN	25.5103	0	8
Q9BQS8	Q9BQS8	FYVE and coiled-coil domain-containing protein 1	FYCO1	0	9	NaN	NaN	0.440102	NaN	NaN	0.207018	NaN	NaN	25.5483	0	8
Q96N67	Q96N67	Dedicator of cytokinesis protein 7	DOCK7	0	9	NaN	NaN	0.789771	NaN	NaN	0.458802	NaN	NaN	25.9868	0	8
Q8IWJ2	Q8IWJ2	GRIP and coiled-coil domain-containing protein 2	GCC2	1	4	-3.00736	-5.92796	-0.0867525	-3.18345	-5.93607	-0.430839	31.143	32.3142	29.9717	3	5
Q3ZCM7	Q3ZCM7	Tubulin beta-8 chain	TUBB8	11	11	-2.78729	-2.58927	-2.9853	-2.28236	-2.29584	-2.26889	27.8075	26.8033	28.8117	4	4
Q9UBU9	Q9UBU9	Nuclear RNA export factor 1	NXF1	2	7	0.107986	0.148609	0.0673633	0.226711	0.445939	0.00748262	26.7541	27.4845	26.0237	3	5
P13693	P13693	Translationally-controlled tumor protein	TPT1	2	4	-1.05907	0.0050406	-2.12318	-0.785239	0.0745054	-1.64498	26.5656	25.6273	27.5038	4	4
Q9NX24	Q9NX24	H/ACA ribonucleoprotein complex subunit 2	NHP2	2	4	-0.409597	-0.271601	-0.547594	-0.59516	-0.438855	-0.751465	26.5125	26.0575	26.9675	3	5
Q9Y5S9	Q9Y5S9	RNA-binding protein 8A	RBM8A	2	4	-0.124232	-0.023827	-0.224638	-0.128132	-0.00714454	-0.249119	26.4279	25.3882	27.4676	3	5
P48556	P48556	26S proteasome non-ATPase regulatory subunit 8	PSMD8	2	4	0.613232	0.577538	0.648926	0.41921	0.36614	0.47228	26.2796	25.5278	27.0315	3	5
P68402	P68402	Platelet-activating factor acetylhydrolase IB subunit beta	PAFAH1B2	2	4	-0.0436618	-0.0518626	-0.0354609	-0.223833	-0.234262	-0.213404	26.266	25.316	27.216	4	4
Q9BV57	Q9BV57	1,2-dihydroxy-3-keto-5-methylthiopentene dioxygenase	ADI1	2	5	-0.156249	-0.210713	-0.101784	-0.221905	-0.203784	-0.240026	26.2103	25.2923	27.1283	2	6
Q8WWY3	Q8WWY3	U4/U6 small nuclear ribonucleoprotein Prp31	PRPF31	2	5	-0.331099	-0.33982	-0.322379	-0.315211	-0.580353	-0.0500692	26.1535	25.4329	26.874	4	4
O96019	O96019	Actin-like protein 6A	ACTL6A	4	4	0.12383	-0.200183	0.447844	-0.0977589	-0.392251	0.196733	26.1257	26.1097	26.1417	4	4
Q9H993	Q9H993	Protein-glutamate O-methyltransferase	ARMT1	3	3	-0.891806	-1.20151	-0.582102	-0.838439	-1.19235	-0.48453	26.0669	26.2588	25.8749	4	4
Q14331	Q14331	Protein FRG1	FRG1	2	4	-0.148361	-0.0609992	-0.235722	-0.237379	-0.237524	-0.237234	26.0596	25.4702	26.649	2	6
Q9P0M6	Q9P0M6	Core histone macro-H2A.2	H2AFY2	4	5	0.165903	-0.0740766	0.405884	-0.0585785	-0.250852	0.133695	25.9275	25.7855	26.0695	3	5
Q04323	Q04323	UBX domain-containing protein 1	UBXN1	2	4	0.286917	0.295135	0.278698	0.0979817	0.107822	0.0881415	25.8702	24.994	26.7465	3	5
P63173	P63173	60S ribosomal protein L38	RPL38	2	3	-2.49318	-0.894751	-4.0916	-2.32251	-0.88574	-3.75928	25.8447	24.8693	26.8201	2	6
Q9BXY0	Q9BXY0	Protein MAK16 homolog	MAK16	3	3	0.352668	0.319849	0.385486	0.175116	0.156397	0.193835	25.8415	26.025	25.6581	5	3
Q9Y2Z4	Q9Y2Z4	Tyrosine--tRNA ligase, mitochondrial	YARS2	3	3	0.936116	0.812046	1.06019	0.743274	0.628727	0.857822	25.8075	25.8356	25.7795	4	4
O00487	O00487	26S proteasome non-ATPase regulatory subunit 14	PSMD14	2	5	0.0535723	-0.482331	0.589476	-0.0154448	-0.433175	0.402286	25.7394	24.2824	27.1963	2	6
P21964	P21964	Catechol O-methyltransferase	COMT	2	5	-0.223986	-0.472009	0.024036	-0.387942	-0.602679	-0.173205	25.648	24.5678	26.7282	3	5
P21283	P21283	V-type proton ATPase subunit C 1	ATP6V1C1	3	5	-0.803229	-1.58091	-0.0255441	-0.664191	-1.47269	0.144308	25.6423	24.9194	26.3652	3	5
P39656	P39656	Dolichyl-diphosphooligosaccharide--protein glycosyltransferase 48 kDa subunit	DDOST	1	5	0.722385	0.872947	0.571822	0.537753	0.638491	0.437015	25.5292	24.4143	26.6442	2	6
O14579	O14579	Coatomer subunit epsilon	COPE	3	6	0.0108264	-0.29078	0.312433	-0.0680342	-0.214541	0.0784732	25.5207	24.6679	26.3736	2	6
O75663	O75663	TIP41-like protein	TIPRL	2	5	0.133436	0.160791	0.10608	-0.0025346	-0.0014001	-0.0036691	25.5159	24.661	26.3708	2	6
O75131	O75131	Copine-3	CPNE3	3	3	-0.306762	-0.554464	-0.059059	-0.453828	-0.586449	-0.321207	25.5091	24.3456	26.6726	3	5
O15144	O15144	Actin-related protein 2/3 complex subunit 2	ARPC2	1	5	-0.187897	-0.64291	0.267116	-0.228871	-0.548459	0.090718	25.5052	24.1664	26.844	1	7
P37802	P37802	Transgelin-2	TAGLN2	1	5	0.785968	1.02212	0.549817	0.601159	0.848317	0.354001	25.4819	24.1728	26.7909	1	7
P27348	P27348	14-3-3 protein theta	YWHAQ	4	8	-0.29278	-0.35753	-0.22803	-0.540889	-0.590593	-0.491186	25.4178	25.1257	25.7099	4	4
P30154	P30154	Serine/threonine-protein phosphatase 2A 65 kDa regulatory subunit A beta isoform	PPP2R1B	5	7	0.788235	0.346758	1.22971	0.585615	0.169284	1.00195	25.3743	25.251	25.4976	4	4
Q10567	Q10567	AP-1 complex subunit beta-1	AP1B1	1	10	0.0175439	-0.303365	0.338453	-0.243806	-0.544751	0.0571383	25.2041	24.2008	26.2075	2	6
Q13310	Q13310	Polyadenylate-binding protein 4	PABPC4	5	13	-0.655121	-1.28662	-0.0236217	-0.713693	-1.23182	-0.195566	25.1884	23.0773	27.2995	1	7
Q9NZT2	Q9NZT2	Opioid growth factor receptor	OGFR	3	5	0.426133	0.527571	0.324696	0.174733	0.336398	0.0130691	25.1832	24.9998	25.3666	3	5
P12004	P12004	Proliferating cell nuclear antigen	PCNA	1	5	-1.54053	-2.26826	-0.81279	-1.5748	-2.10018	-1.04943	25.1252	23.5644	26.6861	1	7
Q15428	Q15428	Splicing factor 3A subunit 2	SF3A2	1	5	-3.24332	-4.23257	-2.25408	-2.88842	-4.16654	-1.6103	25.0875	23.3422	26.8329	1	7
O43396	O43396	Thioredoxin-like protein 1	TXNL1	1	5	0.663121	0.538141	0.788101	0.439097	0.315914	0.562279	25.0805	24.019	26.1421	2	6
P16615	P16615	Sarcoplasmic/endoplasmic reticulum calcium ATPase 2	ATP2A2	3	5	0.653242	0.693141	0.613343	0.413974	0.580628	0.24732	25.0521	24.3446	25.7597	3	5
Q14738	Q14738	Serine/threonine-protein phosphatase 2A 56 kDa regulatory subunit delta isoform	PPP2R5D	2	6	0.469238	0.326077	0.6124	0.262675	0.111432	0.413919	24.9684	24.5394	25.3973	3	5
O15143	O15143	Actin-related protein 2/3 complex subunit 1B	ARPC1B	3	5	-2.52606	-3.29506	-1.75706	-2.32743	-3.27802	-1.37685	24.9408	23.6142	26.2673	2	6
Q8TC07	Q8TC07	TBC1 domain family member 15	TBC1D15	1	5	0.28944	0.193835	0.385044	0.0940763	0.00647761	0.181675	24.9024	23.764	26.0409	3	5
O15446	O15446	DNA-directed RNA polymerase I subunit RPA34	CD3EAP	2	3	0.129442	0.158983	0.0999011	-0.150904	-0.158961	-0.142847	24.901	23.7482	26.0539	2	6
P16152	P16152	Carbonyl reductase [NADPH] 1	CBR1	2	7	1.39177	1.55925	1.22429	1.21309	1.3916	1.03457	24.8275	22.9376	26.7174	1	7
Q9UN86	Q9UN86	Ras GTPase-activating protein-binding protein 2	G3BP2	3	3	-0.880245	-1.82455	0.0640551	-0.885668	-1.88076	0.109427	24.7332	22.9666	26.4998	2	6
P04844	P04844	Dolichyl-diphosphooligosaccharide--protein glycosyltransferase subunit 2	RPN2	2	4	0.179527	0.0182068	0.340847	-0.0873329	-0.154779	-0.0198869	24.678	24.1334	25.2227	3	5
Q8TD19	Q8TD19	Serine/threonine-protein kinase Nek9	NEK9	1	5	-0.511936	-1.05286	0.0289935	-0.822233	-1.35233	-0.292139	24.6317	23.2788	25.9846	1	7
P00749	P00749	Urokinase-type plasminogen activator	PLAU	1	5	-0.144938	0.284988	-0.574863	-0.219509	0.0545011	-0.49352	24.5069	23.2215	25.7924	2	6
Q01085	Q01085	Nucleolysin TIAR	TIAL1	1	5	0.0778807	-0.187362	0.343124	-0.120836	-0.368644	0.126973	24.4687	22.7264	26.2109	1	7
Q08AF3	Q08AF3	Schlafen family member 5	SLFN5	1	5	-0.108363	-0.143787	-0.072938	-0.310548	-0.345711	-0.275385	24.2025	22.6398	25.7652	2	6
Q9Y5Q8	Q9Y5Q8	General transcription factor 3C polypeptide 5	GTF3C5	2	4	0.269695	0.240497	0.298893	0.181027	0.121679	0.240375	24.0991	22.5412	25.657	2	6
Q96P48	Q96P48	Arf-GAP with Rho-GAP domain, ANK repeat and PH domain-containing protein 1	ARAP1	1	5	0.324415	0.11836	0.53047	0.0474415	-0.0998346	0.194717	24.0604	22.9031	25.2177	2	6
O60341	O60341	Lysine-specific histone demethylase 1A	KDM1A	2	4	0.314856	0.421695	0.208018	0.0338839	0.121546	-0.0537782	24.0009	21.704	26.2977	1	7
P35251	P35251	Replication factor C subunit 1	RFC1	1	5	-0.129752	0.162726	-0.42223	-0.395288	-0.0576919	-0.732884	23.9237	22.9347	24.9127	2	6
Q15021	Q15021	Condensin complex subunit 1	NCAPD2	1	7	0.0822841	0.0769695	0.0875986	-0.200866	-0.155679	-0.246053	22.866	20.7601	24.9718	1	7
Q9HCE1	Q9HCE1	Putative helicase MOV-10	MOV10	0	4	NaN	NaN	0.0330882	NaN	NaN	-0.217021	NaN	NaN	25.0462	0	7
Q96RE7	Q96RE7	Nucleus accumbens-associated protein 1	NACC1	0	5	NaN	NaN	1.1872	NaN	NaN	0.935233	NaN	NaN	24.9814	0	7
Q16666	Q16666	Gamma-interferon-inducible protein 16	IFI16	0	5	NaN	NaN	-0.209228	NaN	NaN	-0.440577	NaN	NaN	26.6085	0	7
Q14694	Q14694	Ubiquitin carboxyl-terminal hydrolase 10	USP10	0	6	NaN	NaN	0.305679	NaN	NaN	0.246955	NaN	NaN	25.7177	0	7
O75475	O75475	PC4 and SFRS1-interacting protein	PSIP1	0	6	NaN	NaN	-1.51907	NaN	NaN	-1.22762	NaN	NaN	25.7525	0	7
Q9UQ88	Q9UQ88;P21127	Cyclin-dependent kinase 11A	CDK11A	0	6	NaN	NaN	0.484396	NaN	NaN	0.141956	NaN	NaN	26.1278	0	7
Q14247	Q14247	Src substrate cortactin	CTTN	0	6	NaN	NaN	-0.0678481	NaN	NaN	-0.268487	NaN	NaN	26.1659	0	7
P07195	P07195	L-lactate dehydrogenase B chain	LDHB	0	6	NaN	NaN	-0.436744	NaN	NaN	-0.774256	NaN	NaN	27.0578	0	7
Q16891	Q16891	MICOS complex subunit MIC60	IMMT	0	6	NaN	NaN	0.594549	NaN	NaN	0.343465	NaN	NaN	27.2125	0	7
Q9NTI5	Q9NTI5	Sister chromatid cohesion protein PDS5 homolog B	PDS5B	1	6	NaN	NaN	0.148609	NaN	NaN	-0.183818	NaN	NaN	25.1047	0	7
Q66K74	Q66K74	Microtubule-associated protein 1S	MAP1S	1	6	NaN	NaN	0.351741	NaN	NaN	0.052555	NaN	NaN	25.4366	0	7
Q9H8H2	Q9H8H2	Probable ATP-dependent RNA helicase DDX31	DDX31	0	8	NaN	NaN	0.402831	NaN	NaN	0.110096	NaN	NaN	26.8162	0	7
Q9H2G2	Q9H2G2	STE20-like serine/threonine-protein kinase	SLK	0	9	NaN	NaN	-0.221724	NaN	NaN	-0.238323	NaN	NaN	25.6922	0	7
P62851	P62851	40S ribosomal protein S25	RPS25	2	3	0.0340914	-0.0694519	0.137635	-0.283668	-0.318542	-0.248793	27.5377	27.7322	27.3433	3	4
O75607	O75607	Nucleoplasmin-3	NPM3	1	3	0.238854	0.384823	0.0928839	0.0390633	0.160275	-0.0821482	27.4045	27.309	27.5001	2	5
P62750	P62750	60S ribosomal protein L23a	RPL23A	3	3	-3.13021	-3.11992	-3.14051	-2.56549	-2.78777	-2.34322	27.2749	27.0744	27.4754	4	3
Q969Q0	Q969Q0	60S ribosomal protein L36a-like	RPL36AL	2	2	0.223315	0.255319	0.19131	0.259838	0.0894982	0.430178	27.2678	26.6839	27.8516	3	4
P84090	P84090	Enhancer of rudimentary homolog	ERH	3	3	-1.88829	-1.38428	-2.39229	-1.45814	-1.14743	-1.76886	27.2113	26.5648	27.8579	2	5
P19105	P19105;O14950	Myosin regulatory light chain 12A	MYL12A	2	5	0.0066129	-0.426238	0.439464	-0.115697	-0.501504	0.27011	26.9136	25.9277	27.8995	2	5
P63165	P63165	Small ubiquitin-related modifier 1	SUMO1	3	3	-0.610265	0.228726	-1.44926	-0.628933	0.0508847	-1.30875	26.8586	27.5818	26.1354	5	2
P60660	P60660	Myosin light polypeptide 6	MYL6	2	4	0.0856186	-0.260653	0.43189	-0.0536399	-0.313298	0.206018	26.6849	25.7136	27.6563	2	5
Q96SI9	Q96SI9	Spermatid perinuclear RNA-binding protein	STRBP	4	8	-0.235419	-0.339747	-0.131092	-0.52496	-0.566741	-0.483178	26.5196	25.2036	27.8355	1	6
P52907	P52907	F-actin-capping protein subunit alpha-1	CAPZA1	4	5	-0.522945	-0.0101634	-1.03573	-0.563881	-0.175859	-0.951903	26.4937	26.3826	26.6047	3	4
Q9NY12	Q9NY12	H/ACA ribonucleoprotein complex subunit 1	GAR1	2	3	-0.672868	-1.58489	0.239154	-0.649288	-1.32445	0.0258793	26.3046	25.9029	26.7062	3	4
P59998	P59998	Actin-related protein 2/3 complex subunit 4	ARPC4	2	3	0.0658031	0.0839282	0.0476779	-0.151741	-0.0904803	-0.213002	26.1523	25.4054	26.8991	2	5
Q16543	Q16543	Hsp90 co-chaperone Cdc37	CDC37	1	3	-0.176066	0.411209	-0.763342	-0.183961	0.243547	-0.611469	26.046	25.2611	26.8309	1	6
[truncated: 926 more rows]

## Sheet: ND8
Uniprot ID	MatchGroup (ID)	Description	Gene Name	Peptides ND8_1	Peptides ND8_2	Mean Ratio H/L ND8	Ratio H/L ND8_1	Ratio H/L ND8_2	Mean Ratio H/L normalized ND8	Ratio H/L normalized ND8_1	Ratio H/L normalized ND8_2	Intensity ND8	Intensity ND8_1	Intensity ND8_2	Ratio H/L count ND8_1	Ratio H/L count ND8_2
[truncated: 1,947 more rows]
